# Supplementary material for: Structural basis of synthetic agonist activation of the nuclear receptor REV-ERB
Source: Nat Commun. 2022 Nov 21;13:7131. doi: 10.1038/s41467-022-34892-4 (PMC9681850; doi:10.1038/s41467-022-34892-4)
Supplement: Supplementary file 4 — Supplementary Data 1 [file 41467_2022_34892_MOESM4_ESM.txt]

CRYST1   73.128   73.128   73.128 109.47 109.47 109.47 P 1           1
ATOM      1  N   THR     1      -6.708 -25.978  -9.955  1.00  0.00
ATOM      2  H1  THR     1      -6.101 -25.798 -10.742  1.00  0.00
ATOM      3  H2  THR     1      -7.218 -25.109  -9.878  1.00  0.00
ATOM      4  H3  THR     1      -7.368 -26.720 -10.137  1.00  0.00
ATOM      5  CA  THR     1      -5.987 -26.258  -8.684  1.00  0.00
ATOM      6  HA  THR     1      -6.646 -26.532  -7.860  1.00  0.00
ATOM      7  CB  THR     1      -4.910 -27.347  -8.835  1.00  0.00
ATOM      8  HB  THR     1      -4.324 -27.321  -7.916  1.00  0.00
ATOM      9  CG2 THR     1      -5.440 -28.799  -8.909  1.00  0.00
ATOM     10 HG21 THR     1      -6.096 -28.919  -8.046  1.00  0.00
ATOM     11 HG22 THR     1      -5.973 -29.002  -9.837  1.00  0.00
ATOM     12 HG23 THR     1      -4.601 -29.494  -8.890  1.00  0.00
ATOM     13  OG1 THR     1      -4.058 -27.111  -9.914  1.00  0.00
ATOM     14  HG1 THR     1      -3.196 -26.939  -9.526  1.00  0.00
ATOM     15  C   THR     1      -5.371 -24.948  -8.188  1.00  0.00
ATOM     16  O   THR     1      -5.463 -23.937  -8.894  1.00  0.00
ATOM     17  N   HIE     2      -4.723 -25.002  -7.029  1.00  0.00
ATOM     18  H   HIE     2      -4.933 -25.737  -6.370  1.00  0.00
ATOM     19  CA  HIE     2      -4.065 -23.906  -6.363  1.00  0.00
ATOM     20  HA  HIE     2      -4.142 -22.938  -6.857  1.00  0.00
ATOM     21  CB  HIE     2      -4.685 -23.720  -4.915  1.00  0.00
ATOM     22  HB2 HIE     2      -4.850 -24.661  -4.390  1.00  0.00
ATOM     23  HB3 HIE     2      -3.900 -23.179  -4.385  1.00  0.00
ATOM     24  CG  HIE     2      -6.031 -22.981  -4.791  1.00  0.00
ATOM     25  ND1 HIE     2      -7.299 -23.516  -5.127  1.00  0.00
ATOM     26  CE1 HIE     2      -8.232 -22.738  -4.568  1.00  0.00
ATOM     27  HE1 HIE     2      -9.300 -22.854  -4.681  1.00  0.00
ATOM     28  NE2 HIE     2      -7.684 -21.744  -3.942  1.00  0.00
ATOM     29  HE2 HIE     2      -8.213 -21.028  -3.465  1.00  0.00
ATOM     30  CD2 HIE     2      -6.314 -21.855  -4.044  1.00  0.00
ATOM     31  HD2 HIE     2      -5.607 -21.227  -3.522  1.00  0.00
ATOM     32  C   HIE     2      -2.546 -24.097  -6.384  1.00  0.00
ATOM     33  O   HIE     2      -2.023 -25.195  -6.401  1.00  0.00
ATOM     34  N   ARG     3      -1.830 -22.968  -6.143  1.00  0.00
ATOM     35  H   ARG     3      -2.380 -22.135  -5.992  1.00  0.00
ATOM     36  CA  ARG     3      -0.389 -22.880  -6.115  1.00  0.00
ATOM     37  HA  ARG     3      -0.048 -23.828  -5.699  1.00  0.00
ATOM     38  CB  ARG     3       0.138 -22.655  -7.540  1.00  0.00
ATOM     39  HB2 ARG     3      -0.289 -23.419  -8.189  1.00  0.00
ATOM     40  HB3 ARG     3      -0.245 -21.713  -7.932  1.00  0.00
ATOM     41  CG  ARG     3       1.712 -22.687  -7.612  1.00  0.00
ATOM     42  HG2 ARG     3       2.079 -21.851  -7.015  1.00  0.00
ATOM     43  HG3 ARG     3       1.931 -23.580  -7.026  1.00  0.00
ATOM     44  CD  ARG     3       2.138 -22.819  -9.086  1.00  0.00
ATOM     45  HD2 ARG     3       1.668 -22.074  -9.728  1.00  0.00
ATOM     46  HD3 ARG     3       3.206 -22.610  -9.140  1.00  0.00
ATOM     47  NE  ARG     3       1.914 -24.162  -9.657  1.00  0.00
ATOM     48  HE  ARG     3       1.899 -24.986  -9.071  1.00  0.00
ATOM     49  CZ  ARG     3       1.516 -24.426 -10.921  1.00  0.00
ATOM     50  NH1 ARG     3       1.149 -23.543 -11.767  1.00  0.00
ATOM     51 HH11 ARG     3       1.183 -22.569 -11.501  1.00  0.00
ATOM     52 HH12 ARG     3       1.054 -23.802 -12.739  1.00  0.00
ATOM     53  NH2 ARG     3       1.286 -25.679 -11.181  1.00  0.00
ATOM     54 HH21 ARG     3       1.339 -26.359 -10.437  1.00  0.00
ATOM     55 HH22 ARG     3       0.736 -26.054 -11.940  1.00  0.00
ATOM     56  C   ARG     3       0.086 -21.763  -5.208  1.00  0.00
ATOM     57  O   ARG     3      -0.441 -20.683  -5.140  1.00  0.00
ATOM     58  N   LEU     4       1.119 -22.048  -4.447  1.00  0.00
ATOM     59  H   LEU     4       1.412 -23.014  -4.494  1.00  0.00
ATOM     60  CA  LEU     4       1.838 -21.162  -3.416  1.00  0.00
ATOM     61  HA  LEU     4       1.077 -20.550  -2.931  1.00  0.00
ATOM     62  CB  LEU     4       2.537 -22.128  -2.381  1.00  0.00
ATOM     63  HB2 LEU     4       2.967 -22.887  -3.036  1.00  0.00
ATOM     64  HB3 LEU     4       3.399 -21.632  -1.934  1.00  0.00
ATOM     65  CG  LEU     4       1.544 -22.718  -1.316  1.00  0.00
ATOM     66  HG  LEU     4       0.551 -22.839  -1.748  1.00  0.00
ATOM     67  CD1 LEU     4       2.167 -24.009  -0.850  1.00  0.00
ATOM     68 HD11 LEU     4       1.993 -24.803  -1.576  1.00  0.00
ATOM     69 HD12 LEU     4       3.254 -23.965  -0.782  1.00  0.00
ATOM     70 HD13 LEU     4       1.640 -24.312   0.055  1.00  0.00
ATOM     71  CD2 LEU     4       1.499 -21.704  -0.156  1.00  0.00
ATOM     72 HD21 LEU     4       2.530 -21.512   0.137  1.00  0.00
ATOM     73 HD22 LEU     4       1.087 -20.774  -0.547  1.00  0.00
ATOM     74 HD23 LEU     4       0.808 -22.061   0.608  1.00  0.00
ATOM     75  C   LEU     4       2.869 -20.183  -4.028  1.00  0.00
ATOM     76  O   LEU     4       3.554 -20.563  -4.956  1.00  0.00
ATOM     77  N   ILE     5       3.045 -18.999  -3.491  1.00  0.00
ATOM     78  H   ILE     5       2.412 -18.718  -2.756  1.00  0.00
ATOM     79  CA  ILE     5       4.070 -18.009  -3.898  1.00  0.00
ATOM     80  HA  ILE     5       4.949 -18.535  -4.269  1.00  0.00
ATOM     81  CB  ILE     5       3.522 -17.180  -5.101  1.00  0.00
ATOM     82  HB  ILE     5       3.268 -17.925  -5.854  1.00  0.00
ATOM     83  CG2 ILE     5       2.133 -16.521  -4.808  1.00  0.00
ATOM     84 HG21 ILE     5       2.253 -15.650  -4.164  1.00  0.00
ATOM     85 HG22 ILE     5       1.652 -16.250  -5.749  1.00  0.00
ATOM     86 HG23 ILE     5       1.495 -17.195  -4.237  1.00  0.00
ATOM     87  CG1 ILE     5       4.482 -16.234  -5.866  1.00  0.00
ATOM     88 HG12 ILE     5       4.710 -15.334  -5.295  1.00  0.00
ATOM     89 HG13 ILE     5       5.422 -16.768  -5.997  1.00  0.00
ATOM     90  CD1 ILE     5       3.920 -15.895  -7.293  1.00  0.00
ATOM     91 HD11 ILE     5       3.124 -15.154  -7.212  1.00  0.00
ATOM     92 HD12 ILE     5       4.697 -15.484  -7.938  1.00  0.00
ATOM     93 HD13 ILE     5       3.543 -16.800  -7.771  1.00  0.00
ATOM     94  C   ILE     5       4.504 -17.217  -2.716  1.00  0.00
ATOM     95  O   ILE     5       3.655 -16.900  -1.853  1.00  0.00
ATOM     96  N   THR     6       5.712 -16.640  -2.722  1.00  0.00
ATOM     97  H   THR     6       6.326 -16.930  -3.469  1.00  0.00
ATOM     98  CA  THR     6       6.096 -15.529  -1.846  1.00  0.00
ATOM     99  HA  THR     6       5.602 -15.647  -0.881  1.00  0.00
ATOM    100  CB  THR     6       7.637 -15.469  -1.692  1.00  0.00
ATOM    101  HB  THR     6       8.045 -15.674  -2.681  1.00  0.00
ATOM    102  CG2 THR     6       8.226 -14.158  -1.214  1.00  0.00
ATOM    103 HG21 THR     6       7.952 -13.958  -0.178  1.00  0.00
ATOM    104 HG22 THR     6       9.303 -14.306  -1.137  1.00  0.00
ATOM    105 HG23 THR     6       8.007 -13.353  -1.914  1.00  0.00
ATOM    106  OG1 THR     6       8.076 -16.309  -0.706  1.00  0.00
ATOM    107  HG1 THR     6       7.850 -15.882   0.124  1.00  0.00
ATOM    108  C   THR     6       5.489 -14.146  -2.327  1.00  0.00
ATOM    109  O   THR     6       5.491 -13.911  -3.521  1.00  0.00
ATOM    110  N   LEU     7       5.047 -13.245  -1.426  1.00  0.00
ATOM    111  H   LEU     7       5.125 -13.462  -0.442  1.00  0.00
ATOM    112  CA  LEU     7       4.300 -12.014  -1.692  1.00  0.00
ATOM    113  HA  LEU     7       3.520 -12.313  -2.392  1.00  0.00
ATOM    114  CB  LEU     7       3.740 -11.380  -0.378  1.00  0.00
ATOM    115  HB2 LEU     7       2.864 -11.977  -0.122  1.00  0.00
ATOM    116  HB3 LEU     7       4.400 -11.568   0.469  1.00  0.00
ATOM    117  CG  LEU     7       3.366  -9.925  -0.424  1.00  0.00
ATOM    118  HG  LEU     7       4.165  -9.356  -0.899  1.00  0.00
ATOM    119  CD1 LEU     7       2.083  -9.770  -1.189  1.00  0.00
ATOM    120 HD11 LEU     7       1.979  -8.689  -1.284  1.00  0.00
ATOM    121 HD12 LEU     7       2.092 -10.361  -2.106  1.00  0.00
ATOM    122 HD13 LEU     7       1.171 -10.103  -0.694  1.00  0.00
ATOM    123  CD2 LEU     7       3.261  -9.459   0.956  1.00  0.00
ATOM    124 HD21 LEU     7       3.135  -8.383   0.844  1.00  0.00
ATOM    125 HD22 LEU     7       2.394  -9.934   1.415  1.00  0.00
ATOM    126 HD23 LEU     7       4.207  -9.598   1.478  1.00  0.00
ATOM    127  C   LEU     7       5.127 -11.056  -2.584  1.00  0.00
ATOM    128  O   LEU     7       4.735 -10.437  -3.532  1.00  0.00
ATOM    129  N   ALA     8       6.412 -10.953  -2.226  1.00  0.00
ATOM    130  H   ALA     8       6.721 -11.598  -1.514  1.00  0.00
ATOM    131  CA  ALA     8       7.477 -10.332  -3.041  1.00  0.00
ATOM    132  HA  ALA     8       7.268  -9.262  -3.020  1.00  0.00
ATOM    133  CB  ALA     8       8.925 -10.538  -2.372  1.00  0.00
ATOM    134  HB1 ALA     8       9.714  -9.881  -2.735  1.00  0.00
ATOM    135  HB2 ALA     8       8.866 -10.372  -1.296  1.00  0.00
ATOM    136  HB3 ALA     8       9.225 -11.573  -2.534  1.00  0.00
ATOM    137  C   ALA     8       7.472 -10.754  -4.486  1.00  0.00
ATOM    138  O   ALA     8       7.448  -9.914  -5.351  1.00  0.00
ATOM    139  N   ASP     9       7.458 -12.055  -4.820  1.00  0.00
ATOM    140  H   ASP     9       7.520 -12.738  -4.077  1.00  0.00
ATOM    141  CA  ASP     9       7.574 -12.544  -6.194  1.00  0.00
ATOM    142  HA  ASP     9       8.364 -11.966  -6.675  1.00  0.00
ATOM    143  CB  ASP     9       7.835 -14.074  -6.212  1.00  0.00
ATOM    144  HB2 ASP     9       6.855 -14.476  -5.955  1.00  0.00
ATOM    145  HB3 ASP     9       8.066 -14.274  -7.258  1.00  0.00
ATOM    146  CG  ASP     9       8.970 -14.681  -5.426  1.00  0.00
ATOM    147  OD1 ASP     9       9.159 -15.921  -5.450  1.00  0.00
ATOM    148  OD2 ASP     9       9.695 -13.878  -4.676  1.00  0.00
ATOM    149  C   ASP     9       6.266 -12.167  -6.970  1.00  0.00
ATOM    150  O   ASP     9       6.300 -11.929  -8.162  1.00  0.00
ATOM    151  N   HIE    10       5.102 -12.205  -6.253  1.00  0.00
ATOM    152  H   HIE    10       5.180 -12.271  -5.248  1.00  0.00
ATOM    153  CA  HIE    10       3.728 -11.987  -6.792  1.00  0.00
ATOM    154  HA  HIE    10       3.628 -12.528  -7.733  1.00  0.00
ATOM    155  CB  HIE    10       2.715 -12.378  -5.627  1.00  0.00
ATOM    156  HB2 HIE    10       2.897 -13.378  -5.233  1.00  0.00
ATOM    157  HB3 HIE    10       2.944 -11.786  -4.741  1.00  0.00
ATOM    158  CG  HIE    10       1.311 -12.125  -6.080  1.00  0.00
ATOM    159  ND1 HIE    10       0.543 -12.904  -6.947  1.00  0.00
ATOM    160  CE1 HIE    10      -0.616 -12.202  -7.149  1.00  0.00
ATOM    161  HE1 HIE    10      -1.382 -12.594  -7.802  1.00  0.00
ATOM    162  NE2 HIE    10      -0.662 -11.104  -6.309  1.00  0.00
ATOM    163  HE2 HIE    10      -1.314 -10.334  -6.270  1.00  0.00
ATOM    164  CD2 HIE    10       0.600 -11.071  -5.711  1.00  0.00
ATOM    165  HD2 HIE    10       0.900 -10.253  -5.073  1.00  0.00
ATOM    166  C   HIE    10       3.534 -10.481  -7.193  1.00  0.00
ATOM    167  O   HIE    10       3.093 -10.216  -8.346  1.00  0.00
ATOM    168  N   ILE    11       3.913  -9.499  -6.305  1.00  0.00
ATOM    169  H   ILE    11       4.229  -9.788  -5.391  1.00  0.00
ATOM    170  CA  ILE    11       3.903  -8.098  -6.698  1.00  0.00
ATOM    171  HA  ILE    11       2.893  -8.007  -7.098  1.00  0.00
ATOM    172  CB  ILE    11       4.074  -7.180  -5.503  1.00  0.00
ATOM    173  HB  ILE    11       5.060  -7.390  -5.088  1.00  0.00
ATOM    174  CG2 ILE    11       3.917  -5.748  -5.945  1.00  0.00
ATOM    175 HG21 ILE    11       4.100  -5.149  -5.052  1.00  0.00
ATOM    176 HG22 ILE    11       4.672  -5.528  -6.700  1.00  0.00
ATOM    177 HG23 ILE    11       2.987  -5.554  -6.479  1.00  0.00
ATOM    178  CG1 ILE    11       3.111  -7.471  -4.325  1.00  0.00
ATOM    179 HG12 ILE    11       2.080  -7.285  -4.625  1.00  0.00
ATOM    180 HG13 ILE    11       3.339  -8.492  -4.017  1.00  0.00
ATOM    181  CD1 ILE    11       3.370  -6.674  -3.070  1.00  0.00
ATOM    182 HD11 ILE    11       3.217  -5.601  -3.183  1.00  0.00
ATOM    183 HD12 ILE    11       2.593  -6.938  -2.351  1.00  0.00
ATOM    184 HD13 ILE    11       4.383  -6.888  -2.729  1.00  0.00
ATOM    185  C   ILE    11       4.913  -7.838  -7.886  1.00  0.00
ATOM    186  O   ILE    11       4.503  -7.193  -8.864  1.00  0.00
ATOM    187  N   ALA    12       6.109  -8.504  -7.820  1.00  0.00
ATOM    188  H   ALA    12       6.374  -9.025  -6.997  1.00  0.00
ATOM    189  CA  ALA    12       7.017  -8.354  -8.978  1.00  0.00
ATOM    190  HA  ALA    12       7.228  -7.286  -9.033  1.00  0.00
ATOM    191  CB  ALA    12       8.383  -9.088  -8.660  1.00  0.00
ATOM    192  HB1 ALA    12       8.828  -8.759  -7.720  1.00  0.00
ATOM    193  HB2 ALA    12       8.206 -10.162  -8.612  1.00  0.00
ATOM    194  HB3 ALA    12       9.046  -8.907  -9.505  1.00  0.00
ATOM    195  C   ALA    12       6.436  -8.778 -10.316  1.00  0.00
ATOM    196  O   ALA    12       6.677  -8.091 -11.289  1.00  0.00
ATOM    197  N   GLN    13       5.710  -9.951 -10.500  1.00  0.00
ATOM    198  H   GLN    13       5.645 -10.670  -9.795  1.00  0.00
ATOM    199  CA  GLN    13       5.227 -10.422 -11.824  1.00  0.00
ATOM    200  HA  GLN    13       5.984 -10.583 -12.592  1.00  0.00
ATOM    201  CB  GLN    13       4.427 -11.701 -11.571  1.00  0.00
ATOM    202  HB2 GLN    13       3.790 -11.490 -10.712  1.00  0.00
ATOM    203  HB3 GLN    13       3.805 -11.932 -12.435  1.00  0.00
ATOM    204  CG  GLN    13       5.256 -12.997 -11.286  1.00  0.00
ATOM    205  HG2 GLN    13       5.934 -12.794 -10.456  1.00  0.00
ATOM    206  HG3 GLN    13       4.552 -13.793 -11.045  1.00  0.00
ATOM    207  CD  GLN    13       6.148 -13.390 -12.484  1.00  0.00
ATOM    208  OE1 GLN    13       6.014 -12.903 -13.596  1.00  0.00
ATOM    209  NE2 GLN    13       6.977 -14.376 -12.320  1.00  0.00
ATOM    210 HE21 GLN    13       7.558 -14.567 -13.124  1.00  0.00
ATOM    211 HE22 GLN    13       7.125 -14.728 -11.385  1.00  0.00
ATOM    212  C   GLN    13       4.265  -9.368 -12.394  1.00  0.00
ATOM    213  O   GLN    13       4.396  -9.099 -13.610  1.00  0.00
ATOM    214  N   ILE    14       3.293  -8.961 -11.605  1.00  0.00
ATOM    215  H   ILE    14       3.407  -9.203 -10.631  1.00  0.00
ATOM    216  CA  ILE    14       2.250  -8.108 -11.990  1.00  0.00
ATOM    217  HA  ILE    14       1.685  -8.510 -12.831  1.00  0.00
ATOM    218  CB  ILE    14       1.231  -7.880 -10.815  1.00  0.00
ATOM    219  HB  ILE    14       1.720  -7.454  -9.939  1.00  0.00
ATOM    220  CG2 ILE    14       0.144  -6.869 -11.255  1.00  0.00
ATOM    221 HG21 ILE    14      -0.812  -6.924 -10.734  1.00  0.00
ATOM    222 HG22 ILE    14       0.475  -5.836 -11.150  1.00  0.00
ATOM    223 HG23 ILE    14      -0.157  -7.066 -12.284  1.00  0.00
ATOM    224  CG1 ILE    14       0.574  -9.161 -10.412  1.00  0.00
ATOM    225 HG12 ILE    14      -0.188  -9.388 -11.157  1.00  0.00
ATOM    226 HG13 ILE    14       1.350  -9.925 -10.385  1.00  0.00
ATOM    227  CD1 ILE    14      -0.064  -9.064  -9.027  1.00  0.00
ATOM    228 HD11 ILE    14      -0.837  -9.832  -9.043  1.00  0.00
ATOM    229 HD12 ILE    14       0.664  -9.275  -8.245  1.00  0.00
ATOM    230 HD13 ILE    14      -0.645  -8.161  -8.839  1.00  0.00
ATOM    231  C   ILE    14       2.696  -6.672 -12.475  1.00  0.00
ATOM    232  O   ILE    14       2.218  -6.141 -13.438  1.00  0.00
ATOM    233  N   ILE    15       3.753  -6.087 -11.885  1.00  0.00
ATOM    234  H   ILE    15       4.035  -6.418 -10.972  1.00  0.00
ATOM    235  CA  ILE    15       4.589  -4.946 -12.393  1.00  0.00
ATOM    236  HA  ILE    15       3.992  -4.072 -12.655  1.00  0.00
ATOM    237  CB  ILE    15       5.656  -4.406 -11.373  1.00  0.00
ATOM    238  HB  ILE    15       6.172  -5.244 -10.903  1.00  0.00
ATOM    239  CG2 ILE    15       6.775  -3.524 -11.978  1.00  0.00
ATOM    240 HG21 ILE    15       7.434  -4.034 -12.681  1.00  0.00
ATOM    241 HG22 ILE    15       6.381  -2.624 -12.449  1.00  0.00
ATOM    242 HG23 ILE    15       7.384  -3.202 -11.132  1.00  0.00
ATOM    243  CG1 ILE    15       4.905  -3.628 -10.256  1.00  0.00
ATOM    244 HG12 ILE    15       4.918  -2.590 -10.589  1.00  0.00
ATOM    245 HG13 ILE    15       3.841  -3.864 -10.247  1.00  0.00
ATOM    246  CD1 ILE    15       5.548  -3.739  -8.858  1.00  0.00
ATOM    247 HD11 ILE    15       4.842  -3.110  -8.316  1.00  0.00
ATOM    248 HD12 ILE    15       5.422  -4.804  -8.668  1.00  0.00
ATOM    249 HD13 ILE    15       6.506  -3.219  -8.842  1.00  0.00
ATOM    250  C   ILE    15       5.245  -5.355 -13.724  1.00  0.00
ATOM    251  O   ILE    15       5.334  -4.592 -14.705  1.00  0.00
ATOM    252  N   THR    16       5.912  -6.524 -13.817  1.00  0.00
ATOM    253  H   THR    16       5.853  -7.188 -13.058  1.00  0.00
ATOM    254  CA  THR    16       6.716  -6.970 -15.024  1.00  0.00
ATOM    255  HA  THR    16       7.488  -6.217 -15.183  1.00  0.00
ATOM    256  CB  THR    16       7.362  -8.343 -14.730  1.00  0.00
ATOM    257  HB  THR    16       6.617  -9.063 -14.392  1.00  0.00
ATOM    258  CG2 THR    16       8.269  -8.851 -15.938  1.00  0.00
ATOM    259 HG21 THR    16       8.642  -9.842 -15.681  1.00  0.00
ATOM    260 HG22 THR    16       7.574  -9.039 -16.756  1.00  0.00
ATOM    261 HG23 THR    16       9.075  -8.173 -16.215  1.00  0.00
ATOM    262  OG1 THR    16       8.325  -8.254 -13.649  1.00  0.00
ATOM    263  HG1 THR    16       7.867  -8.387 -12.817  1.00  0.00
ATOM    264  C   THR    16       5.936  -7.028 -16.316  1.00  0.00
ATOM    265  O   THR    16       6.439  -6.568 -17.376  1.00  0.00
ATOM    266  N   GLN    17       4.751  -7.531 -16.197  1.00  0.00
ATOM    267  H   GLN    17       4.430  -8.085 -15.415  1.00  0.00
ATOM    268  CA  GLN    17       3.777  -7.547 -17.312  1.00  0.00
ATOM    269  HA  GLN    17       4.171  -7.941 -18.249  1.00  0.00
ATOM    270  CB  GLN    17       2.691  -8.590 -16.915  1.00  0.00
ATOM    271  HB2 GLN    17       3.243  -9.503 -16.699  1.00  0.00
ATOM    272  HB3 GLN    17       2.151  -8.271 -16.023  1.00  0.00
ATOM    273  CG  GLN    17       1.570  -8.993 -17.909  1.00  0.00
ATOM    274  HG2 GLN    17       0.961  -9.667 -17.307  1.00  0.00
ATOM    275  HG3 GLN    17       1.056  -8.109 -18.289  1.00  0.00
ATOM    276  CD  GLN    17       2.052  -9.686 -19.156  1.00  0.00
ATOM    277  OE1 GLN    17       3.195 -10.031 -19.303  1.00  0.00
ATOM    278  NE2 GLN    17       1.189 -10.040 -20.082  1.00  0.00
ATOM    279 HE21 GLN    17       1.607 -10.481 -20.888  1.00  0.00
ATOM    280 HE22 GLN    17       0.380  -9.448 -20.202  1.00  0.00
ATOM    281  C   GLN    17       3.135  -6.145 -17.669  1.00  0.00
ATOM    282  O   GLN    17       2.360  -6.040 -18.636  1.00  0.00
ATOM    283  N   ASP    18       3.501  -5.150 -16.997  1.00  0.00
ATOM    284  H   ASP    18       4.233  -5.271 -16.312  1.00  0.00
ATOM    285  CA  ASP    18       2.976  -3.771 -17.167  1.00  0.00
ATOM    286  HA  ASP    18       2.254  -3.874 -17.979  1.00  0.00
ATOM    287  CB  ASP    18       2.098  -3.441 -15.975  1.00  0.00
ATOM    288  HB2 ASP    18       1.578  -4.375 -15.761  1.00  0.00
ATOM    289  HB3 ASP    18       2.736  -3.031 -15.193  1.00  0.00
ATOM    290  CG  ASP    18       0.953  -2.443 -16.248  1.00  0.00
ATOM    291  OD1 ASP    18       0.674  -2.051 -17.389  1.00  0.00
ATOM    292  OD2 ASP    18       0.314  -2.115 -15.209  1.00  0.00
ATOM    293  C   ASP    18       3.966  -2.621 -17.487  1.00  0.00
ATOM    294  O   ASP    18       3.804  -1.775 -18.404  1.00  0.00
ATOM    295  N   PHE    19       5.079  -2.658 -16.739  1.00  0.00
ATOM    296  H   PHE    19       5.286  -3.442 -16.137  1.00  0.00
ATOM    297  CA  PHE    19       6.055  -1.547 -16.817  1.00  0.00
ATOM    298  HA  PHE    19       5.384  -0.700 -16.672  1.00  0.00
ATOM    299  CB  PHE    19       7.043  -1.620 -15.692  1.00  0.00
ATOM    300  HB2 PHE    19       6.598  -1.428 -14.715  1.00  0.00
ATOM    301  HB3 PHE    19       7.446  -2.623 -15.835  1.00  0.00
ATOM    302  CG  PHE    19       8.239  -0.689 -15.875  1.00  0.00
ATOM    303  CD1 PHE    19       8.150   0.696 -15.579  1.00  0.00
ATOM    304  HD1 PHE    19       7.318   1.221 -15.136  1.00  0.00
ATOM    305  CE1 PHE    19       9.175   1.577 -15.982  1.00  0.00
ATOM    306  HE1 PHE    19       9.004   2.640 -15.894  1.00  0.00
ATOM    307  CZ  PHE    19      10.319   1.098 -16.629  1.00  0.00
ATOM    308  HZ  PHE    19      11.024   1.875 -16.882  1.00  0.00
ATOM    309  CE2 PHE    19      10.500  -0.278 -16.727  1.00  0.00
ATOM    310  HE2 PHE    19      11.481  -0.647 -16.990  1.00  0.00
ATOM    311  CD2 PHE    19       9.462  -1.172 -16.290  1.00  0.00
ATOM    312  HD2 PHE    19       9.598  -2.235 -16.429  1.00  0.00
ATOM    313  C   PHE    19       6.730  -1.425 -18.233  1.00  0.00
ATOM    314  O   PHE    19       7.417  -2.315 -18.791  1.00  0.00
ATOM    315  N   ALA    20       6.592  -0.231 -18.796  1.00  0.00
ATOM    316  H   ALA    20       6.022   0.419 -18.274  1.00  0.00
ATOM    317  CA  ALA    20       7.314   0.353 -19.889  1.00  0.00
ATOM    318  HA  ALA    20       8.323  -0.042 -20.006  1.00  0.00
ATOM    319  CB  ALA    20       6.584  -0.130 -21.222  1.00  0.00
ATOM    320  HB1 ALA    20       5.536   0.111 -21.041  1.00  0.00
ATOM    321  HB2 ALA    20       6.935   0.331 -22.145  1.00  0.00
ATOM    322  HB3 ALA    20       6.691  -1.190 -21.456  1.00  0.00
ATOM    323  C   ALA    20       7.392   1.881 -19.806  1.00  0.00
ATOM    324  O   ALA    20       8.390   2.389 -20.307  1.00  0.00
ATOM    325  OXT ALA    20       6.548   2.585 -19.198  1.00  0.00
TER   
ATOM    326  N   GLY    21     -22.092  -3.978  -5.700  1.00  0.00
ATOM    327  H1  GLY    21     -21.393  -3.956  -4.971  1.00  0.00
ATOM    328  H2  GLY    21     -22.877  -3.410  -5.416  1.00  0.00
ATOM    329  H3  GLY    21     -21.641  -3.808  -6.588  1.00  0.00
ATOM    330  CA  GLY    21     -22.617  -5.351  -5.789  1.00  0.00
ATOM    331  HA2 GLY    21     -23.701  -5.258  -5.735  1.00  0.00
ATOM    332  HA3 GLY    21     -22.331  -5.607  -6.810  1.00  0.00
ATOM    333  C   GLY    21     -21.973  -6.260  -4.802  1.00  0.00
ATOM    334  O   GLY    21     -20.804  -6.108  -4.547  1.00  0.00
ATOM    335  N   ARG    22     -22.702  -7.217  -4.283  1.00  0.00
ATOM    336  H   ARG    22     -23.629  -7.346  -4.662  1.00  0.00
ATOM    337  CA  ARG    22     -22.287  -8.194  -3.243  1.00  0.00
ATOM    338  HA  ARG    22     -21.621  -7.712  -2.527  1.00  0.00
ATOM    339  CB  ARG    22     -23.513  -8.466  -2.323  1.00  0.00
ATOM    340  HB2 ARG    22     -23.085  -8.931  -1.434  1.00  0.00
ATOM    341  HB3 ARG    22     -23.954  -7.564  -1.901  1.00  0.00
ATOM    342  CG  ARG    22     -24.693  -9.292  -2.967  1.00  0.00
ATOM    343  HG2 ARG    22     -25.119  -8.635  -3.725  1.00  0.00
ATOM    344  HG3 ARG    22     -24.432 -10.225  -3.469  1.00  0.00
ATOM    345  CD  ARG    22     -25.837  -9.582  -1.988  1.00  0.00
ATOM    346  HD2 ARG    22     -26.266  -8.631  -1.673  1.00  0.00
ATOM    347  HD3 ARG    22     -26.692 -10.101  -2.419  1.00  0.00
ATOM    348  NE  ARG    22     -25.323 -10.302  -0.837  1.00  0.00
ATOM    349  HE  ARG    22     -24.838 -11.148  -1.102  1.00  0.00
ATOM    350  CZ  ARG    22     -25.641 -10.146   0.442  1.00  0.00
ATOM    351  NH1 ARG    22     -26.186  -9.074   0.913  1.00  0.00
ATOM    352 HH11 ARG    22     -26.424  -8.262   0.362  1.00  0.00
ATOM    353 HH12 ARG    22     -26.414  -9.049   1.897  1.00  0.00
ATOM    354  NH2 ARG    22     -25.233 -11.041   1.253  1.00  0.00
ATOM    355 HH21 ARG    22     -24.801 -11.906   0.961  1.00  0.00
ATOM    356 HH22 ARG    22     -25.794 -11.000   2.092  1.00  0.00
ATOM    357  C   ARG    22     -21.399  -9.406  -3.675  1.00  0.00
ATOM    358  O   ARG    22     -21.437  -9.793  -4.824  1.00  0.00
ATOM    359  N   SER    23     -20.632  -9.952  -2.698  1.00  0.00
ATOM    360  H   SER    23     -20.754  -9.577  -1.769  1.00  0.00
ATOM    361  CA  SER    23     -19.920 -11.209  -2.779  1.00  0.00
ATOM    362  HA  SER    23     -19.789 -11.373  -3.849  1.00  0.00
ATOM    363  CB  SER    23     -18.487 -11.070  -2.234  1.00  0.00
ATOM    364  HB2 SER    23     -17.963 -12.020  -2.343  1.00  0.00
ATOM    365  HB3 SER    23     -18.012 -10.387  -2.939  1.00  0.00
ATOM    366  OG  SER    23     -18.288 -10.530  -0.935  1.00  0.00
ATOM    367  HG  SER    23     -17.367 -10.260  -0.911  1.00  0.00
ATOM    368  C   SER    23     -20.630 -12.252  -1.908  1.00  0.00
ATOM    369  O   SER    23     -21.352 -11.862  -0.977  1.00  0.00
ATOM    370  N   GLY    24     -20.292 -13.526  -1.992  1.00  0.00
ATOM    371  H   GLY    24     -19.671 -13.849  -2.720  1.00  0.00
ATOM    372  CA  GLY    24     -20.888 -14.510  -1.071  1.00  0.00
ATOM    373  HA2 GLY    24     -21.973 -14.408  -1.080  1.00  0.00
ATOM    374  HA3 GLY    24     -20.734 -15.540  -1.392  1.00  0.00
ATOM    375  C   GLY    24     -20.413 -14.516   0.390  1.00  0.00
ATOM    376  O   GLY    24     -20.893 -15.446   1.060  1.00  0.00
ATOM    377  N   ARG    25     -19.484 -13.658   0.818  1.00  0.00
ATOM    378  H   ARG    25     -19.195 -12.895   0.221  1.00  0.00
ATOM    379  CA  ARG    25     -19.138 -13.301   2.191  1.00  0.00
ATOM    380  HA  ARG    25     -18.322 -12.614   1.966  1.00  0.00
ATOM    381  CB  ARG    25     -20.218 -12.458   2.901  1.00  0.00
ATOM    382  HB2 ARG    25     -21.175 -12.976   2.836  1.00  0.00
ATOM    383  HB3 ARG    25     -20.036 -12.299   3.964  1.00  0.00
ATOM    384  CG  ARG    25     -20.367 -11.050   2.329  1.00  0.00
ATOM    385  HG2 ARG    25     -19.373 -10.604   2.375  1.00  0.00
ATOM    386  HG3 ARG    25     -20.711 -11.116   1.297  1.00  0.00
ATOM    387  CD  ARG    25     -21.597 -10.271   2.958  1.00  0.00
ATOM    388  HD2 ARG    25     -22.128  -9.731   2.174  1.00  0.00
ATOM    389  HD3 ARG    25     -22.261 -10.959   3.482  1.00  0.00
ATOM    390  NE  ARG    25     -21.162  -9.271   3.959  1.00  0.00
ATOM    391  HE  ARG    25     -21.515  -9.377   4.899  1.00  0.00
ATOM    392  CZ  ARG    25     -20.366  -8.270   3.837  1.00  0.00
ATOM    393  NH1 ARG    25     -19.794  -7.826   2.752  1.00  0.00
ATOM    394 HH11 ARG    25     -20.166  -8.035   1.837  1.00  0.00
ATOM    395 HH12 ARG    25     -19.218  -7.005   2.874  1.00  0.00
ATOM    396  NH2 ARG    25     -20.167  -7.687   4.980  1.00  0.00
ATOM    397 HH21 ARG    25     -20.772  -7.893   5.762  1.00  0.00
ATOM    398 HH22 ARG    25     -19.758  -6.764   4.928  1.00  0.00
ATOM    399  C   ARG    25     -18.555 -14.445   2.978  1.00  0.00
ATOM    400  O   ARG    25     -18.188 -14.210   4.151  1.00  0.00
ATOM    401  N   THR    26     -18.287 -15.595   2.386  1.00  0.00
ATOM    402  H   THR    26     -18.529 -15.610   1.406  1.00  0.00
ATOM    403  CA  THR    26     -17.454 -16.696   2.956  1.00  0.00
ATOM    404  HA  THR    26     -17.476 -16.599   4.042  1.00  0.00
ATOM    405  CB  THR    26     -17.878 -18.164   2.659  1.00  0.00
ATOM    406  HB  THR    26     -17.296 -18.928   3.172  1.00  0.00
ATOM    407  CG2 THR    26     -19.314 -18.422   3.068  1.00  0.00
ATOM    408 HG21 THR    26     -19.412 -17.928   4.036  1.00  0.00
ATOM    409 HG22 THR    26     -19.916 -17.871   2.346  1.00  0.00
ATOM    410 HG23 THR    26     -19.480 -19.499   3.078  1.00  0.00
ATOM    411  OG1 THR    26     -17.793 -18.588   1.311  1.00  0.00
ATOM    412  HG1 THR    26     -17.910 -19.541   1.333  1.00  0.00
ATOM    413  C   THR    26     -16.032 -16.582   2.558  1.00  0.00
ATOM    414  O   THR    26     -15.758 -15.961   1.497  1.00  0.00
ATOM    415  N   VAL    27     -15.132 -17.172   3.378  1.00  0.00
ATOM    416  H   VAL    27     -15.527 -17.509   4.245  1.00  0.00
ATOM    417  CA  VAL    27     -13.649 -16.950   3.276  1.00  0.00
ATOM    418  HA  VAL    27     -13.456 -15.907   3.527  1.00  0.00
ATOM    419  CB  VAL    27     -12.867 -17.871   4.301  1.00  0.00
ATOM    420  HB  VAL    27     -13.211 -18.878   4.061  1.00  0.00
ATOM    421  CG1 VAL    27     -11.330 -17.788   4.187  1.00  0.00
ATOM    422 HG11 VAL    27     -10.952 -16.832   4.548  1.00  0.00
ATOM    423 HG12 VAL    27     -10.872 -18.591   4.766  1.00  0.00
ATOM    424 HG13 VAL    27     -11.034 -17.907   3.145  1.00  0.00
ATOM    425  CG2 VAL    27     -13.339 -17.530   5.728  1.00  0.00
ATOM    426 HG21 VAL    27     -13.009 -16.535   6.026  1.00  0.00
ATOM    427 HG22 VAL    27     -14.413 -17.620   5.891  1.00  0.00
ATOM    428 HG23 VAL    27     -12.845 -18.251   6.378  1.00  0.00
ATOM    429  C   VAL    27     -13.155 -17.163   1.878  1.00  0.00
ATOM    430  O   VAL    27     -12.296 -16.381   1.411  1.00  0.00
ATOM    431  N   GLN    28     -13.669 -18.092   1.048  1.00  0.00
ATOM    432  H   GLN    28     -14.424 -18.680   1.374  1.00  0.00
ATOM    433  CA  GLN    28     -13.130 -18.281  -0.301  1.00  0.00
ATOM    434  HA  GLN    28     -12.064 -18.066  -0.357  1.00  0.00
ATOM    435  CB  GLN    28     -13.387 -19.724  -0.743  1.00  0.00
ATOM    436  HB2 GLN    28     -12.697 -19.864  -1.575  1.00  0.00
ATOM    437  HB3 GLN    28     -13.148 -20.500  -0.016  1.00  0.00
ATOM    438  CG  GLN    28     -14.780 -20.038  -1.412  1.00  0.00
ATOM    439  HG2 GLN    28     -15.551 -19.913  -0.652  1.00  0.00
ATOM    440  HG3 GLN    28     -15.013 -19.475  -2.317  1.00  0.00
ATOM    441  CD  GLN    28     -14.904 -21.547  -1.863  1.00  0.00
ATOM    442  OE1 GLN    28     -14.051 -22.403  -1.597  1.00  0.00
ATOM    443  NE2 GLN    28     -15.908 -21.876  -2.644  1.00  0.00
ATOM    444 HE21 GLN    28     -15.947 -22.846  -2.925  1.00  0.00
ATOM    445 HE22 GLN    28     -16.575 -21.135  -2.799  1.00  0.00
ATOM    446  C   GLN    28     -13.799 -17.367  -1.333  1.00  0.00
ATOM    447  O   GLN    28     -13.160 -16.965  -2.319  1.00  0.00
ATOM    448  N   GLU    29     -15.017 -16.947  -1.037  1.00  0.00
ATOM    449  H   GLU    29     -15.399 -17.171  -0.130  1.00  0.00
ATOM    450  CA  GLU    29     -15.613 -15.858  -1.851  1.00  0.00
ATOM    451  HA  GLU    29     -15.464 -16.054  -2.913  1.00  0.00
ATOM    452  CB  GLU    29     -17.129 -15.648  -1.560  1.00  0.00
ATOM    453  HB2 GLU    29     -17.298 -15.511  -0.492  1.00  0.00
ATOM    454  HB3 GLU    29     -17.453 -14.863  -2.243  1.00  0.00
ATOM    455  CG  GLU    29     -17.989 -16.882  -1.957  1.00  0.00
ATOM    456  HG2 GLU    29     -17.473 -17.768  -1.587  1.00  0.00
ATOM    457  HG3 GLU    29     -18.966 -16.927  -1.476  1.00  0.00
ATOM    458  CD  GLU    29     -18.416 -17.067  -3.411  1.00  0.00
ATOM    459  OE1 GLU    29     -18.909 -16.069  -4.058  1.00  0.00
ATOM    460  OE2 GLU    29     -18.029 -18.147  -3.944  1.00  0.00
ATOM    461  C   GLU    29     -14.854 -14.567  -1.706  1.00  0.00
ATOM    462  O   GLU    29     -14.823 -13.806  -2.690  1.00  0.00
ATOM    463  N   ILE    30     -14.290 -14.385  -0.528  1.00  0.00
ATOM    464  H   ILE    30     -14.635 -15.037   0.160  1.00  0.00
ATOM    465  CA  ILE    30     -13.457 -13.259  -0.121  1.00  0.00
ATOM    466  HA  ILE    30     -13.853 -12.347  -0.565  1.00  0.00
ATOM    467  CB  ILE    30     -13.420 -12.958   1.448  1.00  0.00
ATOM    468  HB  ILE    30     -13.079 -13.884   1.910  1.00  0.00
ATOM    469  CG2 ILE    30     -12.342 -11.963   1.891  1.00  0.00
ATOM    470 HG21 ILE    30     -12.506 -10.940   1.550  1.00  0.00
ATOM    471 HG22 ILE    30     -12.071 -12.091   2.938  1.00  0.00
ATOM    472 HG23 ILE    30     -11.415 -12.206   1.370  1.00  0.00
ATOM    473  CG1 ILE    30     -14.747 -12.526   1.881  1.00  0.00
ATOM    474 HG12 ILE    30     -15.003 -11.524   1.539  1.00  0.00
ATOM    475 HG13 ILE    30     -15.512 -13.183   1.467  1.00  0.00
ATOM    476  CD1 ILE    30     -15.135 -12.819   3.353  1.00  0.00
ATOM    477 HD11 ILE    30     -14.643 -12.097   4.003  1.00  0.00
ATOM    478 HD12 ILE    30     -16.208 -12.625   3.359  1.00  0.00
ATOM    479 HD13 ILE    30     -14.758 -13.819   3.570  1.00  0.00
ATOM    480  C   ILE    30     -12.043 -13.303  -0.621  1.00  0.00
ATOM    481  O   ILE    30     -11.588 -12.358  -1.212  1.00  0.00
ATOM    482  N   TRP    31     -11.470 -14.547  -0.552  1.00  0.00
ATOM    483  H   TRP    31     -11.881 -15.267   0.024  1.00  0.00
ATOM    484  CA  TRP    31     -10.245 -14.916  -1.180  1.00  0.00
ATOM    485  HA  TRP    31      -9.501 -14.223  -0.788  1.00  0.00
ATOM    486  CB  TRP    31      -9.821 -16.343  -0.815  1.00  0.00
ATOM    487  HB2 TRP    31      -9.953 -16.627   0.229  1.00  0.00
ATOM    488  HB3 TRP    31     -10.434 -17.070  -1.348  1.00  0.00
ATOM    489  CG  TRP    31      -8.359 -16.491  -0.948  1.00  0.00
ATOM    490  CD1 TRP    31      -7.669 -17.070  -1.945  1.00  0.00
ATOM    491  HD1 TRP    31      -8.116 -17.479  -2.838  1.00  0.00
ATOM    492  NE1 TRP    31      -6.300 -16.895  -1.783  1.00  0.00
ATOM    493  HE1 TRP    31      -5.630 -17.401  -2.346  1.00  0.00
ATOM    494  CE2 TRP    31      -6.067 -16.136  -0.607  1.00  0.00
ATOM    495  CZ2 TRP    31      -4.896 -15.661  -0.031  1.00  0.00
ATOM    496  HZ2 TRP    31      -3.916 -15.906  -0.412  1.00  0.00
ATOM    497  CH2 TRP    31      -5.008 -14.924   1.135  1.00  0.00
ATOM    498  HH2 TRP    31      -4.156 -14.467   1.619  1.00  0.00
ATOM    499  CZ3 TRP    31      -6.303 -14.696   1.678  1.00  0.00
ATOM    500  HZ3 TRP    31      -6.348 -14.102   2.579  1.00  0.00
ATOM    501  CE3 TRP    31      -7.440 -15.184   1.097  1.00  0.00
ATOM    502  HE3 TRP    31      -8.403 -14.995   1.546  1.00  0.00
ATOM    503  CD2 TRP    31      -7.351 -15.920  -0.060  1.00  0.00
ATOM    504  C   TRP    31     -10.390 -14.672  -2.705  1.00  0.00
ATOM    505  O   TRP    31      -9.456 -14.121  -3.345  1.00  0.00
ATOM    506  N   GLU    32     -11.531 -14.887  -3.378  1.00  0.00
ATOM    507  H   GLU    32     -12.218 -15.481  -2.938  1.00  0.00
ATOM    508  CA  GLU    32     -11.678 -14.600  -4.869  1.00  0.00
ATOM    509  HA  GLU    32     -10.810 -15.054  -5.348  1.00  0.00
ATOM    510  CB  GLU    32     -12.926 -15.295  -5.425  1.00  0.00
ATOM    511  HB2 GLU    32     -12.955 -16.241  -4.886  1.00  0.00
ATOM    512  HB3 GLU    32     -13.879 -14.814  -5.204  1.00  0.00
ATOM    513  CG  GLU    32     -12.873 -15.615  -6.871  1.00  0.00
ATOM    514  HG2 GLU    32     -13.908 -15.808  -7.152  1.00  0.00
ATOM    515  HG3 GLU    32     -12.577 -14.753  -7.468  1.00  0.00
ATOM    516  CD  GLU    32     -11.960 -16.777  -7.169  1.00  0.00
ATOM    517  OE1 GLU    32     -10.801 -16.505  -7.574  1.00  0.00
ATOM    518  OE2 GLU    32     -12.295 -17.959  -6.976  1.00  0.00
ATOM    519  C   GLU    32     -11.764 -13.113  -5.148  1.00  0.00
ATOM    520  O   GLU    32     -11.081 -12.588  -6.046  1.00  0.00
ATOM    521  N   ASP    33     -12.513 -12.409  -4.310  1.00  0.00
ATOM    522  H   ASP    33     -13.088 -12.934  -3.666  1.00  0.00
ATOM    523  CA  ASP    33     -12.681 -10.898  -4.349  1.00  0.00
ATOM    524  HA  ASP    33     -13.000 -10.675  -5.367  1.00  0.00
ATOM    525  CB  ASP    33     -13.713 -10.392  -3.379  1.00  0.00
ATOM    526  HB2 ASP    33     -14.645 -10.936  -3.531  1.00  0.00
ATOM    527  HB3 ASP    33     -13.339 -10.447  -2.358  1.00  0.00
ATOM    528  CG  ASP    33     -14.100  -8.888  -3.600  1.00  0.00
ATOM    529  OD1 ASP    33     -13.845  -8.321  -4.686  1.00  0.00
ATOM    530  OD2 ASP    33     -14.646  -8.265  -2.653  1.00  0.00
ATOM    531  C   ASP    33     -11.316 -10.198  -4.088  1.00  0.00
ATOM    532  O   ASP    33     -10.954  -9.192  -4.763  1.00  0.00
ATOM    533  N   PHE    34     -10.424 -10.758  -3.256  1.00  0.00
ATOM    534  H   PHE    34     -10.729 -11.515  -2.660  1.00  0.00
ATOM    535  CA  PHE    34      -9.078 -10.202  -2.989  1.00  0.00
ATOM    536  HA  PHE    34      -9.087  -9.116  -2.886  1.00  0.00
ATOM    537  CB  PHE    34      -8.571 -10.832  -1.648  1.00  0.00
ATOM    538  HB2 PHE    34      -9.179 -10.495  -0.808  1.00  0.00
ATOM    539  HB3 PHE    34      -8.728 -11.910  -1.611  1.00  0.00
ATOM    540  CG  PHE    34      -7.169 -10.545  -1.309  1.00  0.00
ATOM    541  CD1 PHE    34      -6.744  -9.252  -0.924  1.00  0.00
ATOM    542  HD1 PHE    34      -7.470  -8.453  -0.938  1.00  0.00
ATOM    543  CE1 PHE    34      -5.425  -9.093  -0.441  1.00  0.00
ATOM    544  HE1 PHE    34      -5.023  -8.124  -0.186  1.00  0.00
ATOM    545  CZ  PHE    34      -4.552 -10.191  -0.349  1.00  0.00
ATOM    546  HZ  PHE    34      -3.516 -10.048  -0.082  1.00  0.00
ATOM    547  CE2 PHE    34      -5.024 -11.468  -0.595  1.00  0.00
ATOM    548  HE2 PHE    34      -4.381 -12.327  -0.477  1.00  0.00
ATOM    549  CD2 PHE    34      -6.258 -11.645  -1.153  1.00  0.00
ATOM    550  HD2 PHE    34      -6.636 -12.613  -1.447  1.00  0.00
ATOM    551  C   PHE    34      -8.193 -10.518  -4.145  1.00  0.00
ATOM    552  O   PHE    34      -7.598  -9.583  -4.777  1.00  0.00
ATOM    553  N   SER    35      -8.142 -11.771  -4.618  1.00  0.00
ATOM    554  H   SER    35      -8.692 -12.511  -4.205  1.00  0.00
ATOM    555  CA  SER    35      -7.211 -12.237  -5.690  1.00  0.00
ATOM    556  HA  SER    35      -6.148 -12.083  -5.500  1.00  0.00
ATOM    557  CB  SER    35      -7.313 -13.813  -5.897  1.00  0.00
ATOM    558  HB2 SER    35      -7.153 -14.202  -4.892  1.00  0.00
ATOM    559  HB3 SER    35      -8.363 -13.964  -6.148  1.00  0.00
ATOM    560  OG  SER    35      -6.442 -14.274  -6.872  1.00  0.00
ATOM    561  HG  SER    35      -6.414 -15.223  -6.733  1.00  0.00
ATOM    562  C   SER    35      -7.626 -11.463  -6.970  1.00  0.00
ATOM    563  O   SER    35      -6.710 -11.104  -7.672  1.00  0.00
ATOM    564  N   MET    36      -8.903 -11.211  -7.261  1.00  0.00
ATOM    565  H   MET    36      -9.617 -11.600  -6.663  1.00  0.00
ATOM    566  CA  MET    36      -9.281 -10.462  -8.507  1.00  0.00
ATOM    567  HA  MET    36      -8.683 -10.829  -9.342  1.00  0.00
ATOM    568  CB  MET    36     -10.769 -10.556  -9.009  1.00  0.00
ATOM    569  HB2 MET    36     -10.917 -10.129 -10.001  1.00  0.00
ATOM    570  HB3 MET    36     -11.067 -11.601  -9.098  1.00  0.00
ATOM    571  CG  MET    36     -11.799  -9.961  -7.994  1.00  0.00
ATOM    572  HG2 MET    36     -11.782 -10.492  -7.043  1.00  0.00
ATOM    573  HG3 MET    36     -11.673  -8.926  -7.676  1.00  0.00
ATOM    574  SD  MET    36     -13.520 -10.007  -8.568  1.00  0.00
ATOM    575  CE  MET    36     -13.959 -11.797  -8.335  1.00  0.00
ATOM    576  HE1 MET    36     -15.020 -11.857  -8.576  1.00  0.00
ATOM    577  HE2 MET    36     -13.343 -12.395  -9.006  1.00  0.00
ATOM    578  HE3 MET    36     -13.826 -12.093  -7.294  1.00  0.00
ATOM    579  C   MET    36      -8.962  -8.989  -8.442  1.00  0.00
ATOM    580  O   MET    36      -8.526  -8.476  -9.461  1.00  0.00
ATOM    581  N   SER    37      -9.011  -8.444  -7.241  1.00  0.00
ATOM    582  H   SER    37      -8.999  -9.065  -6.445  1.00  0.00
ATOM    583  CA  SER    37      -8.490  -7.094  -6.897  1.00  0.00
ATOM    584  HA  SER    37      -8.843  -6.389  -7.650  1.00  0.00
ATOM    585  CB  SER    37      -9.024  -6.814  -5.492  1.00  0.00
ATOM    586  HB2 SER    37      -8.667  -7.518  -4.741  1.00  0.00
ATOM    587  HB3 SER    37      -8.536  -5.875  -5.231  1.00  0.00
ATOM    588  OG  SER    37     -10.450  -6.690  -5.427  1.00  0.00
ATOM    589  HG  SER    37     -10.708  -7.599  -5.262  1.00  0.00
ATOM    590  C   SER    37      -6.975  -6.924  -6.924  1.00  0.00
ATOM    591  O   SER    37      -6.452  -5.836  -7.014  1.00  0.00
ATOM    592  N   PHE    38      -6.174  -8.029  -6.922  1.00  0.00
ATOM    593  H   PHE    38      -6.614  -8.934  -6.849  1.00  0.00
ATOM    594  CA  PHE    38      -4.745  -7.907  -6.759  1.00  0.00
ATOM    595  HA  PHE    38      -4.582  -7.169  -5.973  1.00  0.00
ATOM    596  CB  PHE    38      -4.060  -9.256  -6.389  1.00  0.00
ATOM    597  HB2 PHE    38      -4.851  -9.971  -6.164  1.00  0.00
ATOM    598  HB3 PHE    38      -3.517  -9.471  -7.309  1.00  0.00
ATOM    599  CG  PHE    38      -2.922  -9.130  -5.325  1.00  0.00
ATOM    600  CD1 PHE    38      -2.804 -10.066  -4.284  1.00  0.00
ATOM    601  HD1 PHE    38      -3.520 -10.858  -4.117  1.00  0.00
ATOM    602  CE1 PHE    38      -1.812  -9.862  -3.301  1.00  0.00
ATOM    603  HE1 PHE    38      -1.750 -10.505  -2.435  1.00  0.00
ATOM    604  CZ  PHE    38      -0.929  -8.765  -3.459  1.00  0.00
ATOM    605  HZ  PHE    38      -0.255  -8.484  -2.663  1.00  0.00
ATOM    606  CE2 PHE    38      -0.930  -7.950  -4.506  1.00  0.00
ATOM    607  HE2 PHE    38      -0.243  -7.121  -4.433  1.00  0.00
ATOM    608  CD2 PHE    38      -1.900  -8.166  -5.460  1.00  0.00
ATOM    609  HD2 PHE    38      -1.950  -7.430  -6.250  1.00  0.00
ATOM    610  C   PHE    38      -4.083  -7.227  -7.996  1.00  0.00
ATOM    611  O   PHE    38      -3.490  -6.154  -7.822  1.00  0.00
ATOM    612  N   THR    39      -4.290  -7.832  -9.169  1.00  0.00
ATOM    613  H   THR    39      -4.688  -8.760  -9.155  1.00  0.00
ATOM    614  CA  THR    39      -3.668  -7.342 -10.402  1.00  0.00
ATOM    615  HA  THR    39      -2.589  -7.429 -10.271  1.00  0.00
ATOM    616  CB  THR    39      -3.983  -8.233 -11.577  1.00  0.00
ATOM    617  HB  THR    39      -5.058  -8.333 -11.724  1.00  0.00
ATOM    618  CG2 THR    39      -3.258  -7.758 -12.826  1.00  0.00
ATOM    619 HG21 THR    39      -3.196  -6.705 -13.101  1.00  0.00
ATOM    620 HG22 THR    39      -2.203  -7.976 -12.655  1.00  0.00
ATOM    621 HG23 THR    39      -3.491  -8.355 -13.707  1.00  0.00
ATOM    622  OG1 THR    39      -3.564  -9.589 -11.367  1.00  0.00
ATOM    623  HG1 THR    39      -4.248 -10.062 -10.887  1.00  0.00
ATOM    624  C   THR    39      -4.056  -5.863 -10.698  1.00  0.00
ATOM    625  O   THR    39      -3.167  -4.930 -10.835  1.00  0.00
ATOM    626  N   PRO    40      -5.338  -5.464 -10.772  1.00  0.00
ATOM    627  CD  PRO    40      -6.523  -6.322 -10.649  1.00  0.00
ATOM    628  HD2 PRO    40      -6.535  -6.894  -9.721  1.00  0.00
ATOM    629  HD3 PRO    40      -6.596  -6.940 -11.545  1.00  0.00
ATOM    630  CG  PRO    40      -7.652  -5.397 -10.489  1.00  0.00
ATOM    631  HG2 PRO    40      -7.930  -5.118  -9.473  1.00  0.00
ATOM    632  HG3 PRO    40      -8.612  -5.742 -10.872  1.00  0.00
ATOM    633  CB  PRO    40      -7.242  -4.187 -11.274  1.00  0.00
ATOM    634  HB2 PRO    40      -7.786  -3.291 -10.975  1.00  0.00
ATOM    635  HB3 PRO    40      -7.364  -4.431 -12.329  1.00  0.00
ATOM    636  CA  PRO    40      -5.711  -4.037 -11.000  1.00  0.00
ATOM    637  HA  PRO    40      -5.260  -3.644 -11.911  1.00  0.00
ATOM    638  C   PRO    40      -5.415  -3.132  -9.816  1.00  0.00
ATOM    639  O   PRO    40      -5.255  -1.951 -10.048  1.00  0.00
ATOM    640  N   ALA    41      -5.155  -3.599  -8.639  1.00  0.00
ATOM    641  H   ALA    41      -5.118  -4.606  -8.563  1.00  0.00
ATOM    642  CA  ALA    41      -4.675  -2.657  -7.580  1.00  0.00
ATOM    643  HA  ALA    41      -5.212  -1.733  -7.794  1.00  0.00
ATOM    644  CB  ALA    41      -5.165  -3.067  -6.199  1.00  0.00
ATOM    645  HB1 ALA    41      -6.250  -3.170  -6.228  1.00  0.00
ATOM    646  HB2 ALA    41      -4.762  -4.034  -5.901  1.00  0.00
ATOM    647  HB3 ALA    41      -4.944  -2.399  -5.366  1.00  0.00
ATOM    648  C   ALA    41      -3.113  -2.412  -7.490  1.00  0.00
ATOM    649  O   ALA    41      -2.608  -1.427  -6.945  1.00  0.00
ATOM    650  N   VAL    42      -2.312  -3.387  -7.924  1.00  0.00
ATOM    651  H   VAL    42      -2.643  -4.249  -8.332  1.00  0.00
ATOM    652  CA  VAL    42      -0.874  -3.149  -8.160  1.00  0.00
ATOM    653  HA  VAL    42      -0.462  -2.574  -7.332  1.00  0.00
ATOM    654  CB  VAL    42      -0.110  -4.517  -8.295  1.00  0.00
ATOM    655  HB  VAL    42      -0.362  -5.025  -9.226  1.00  0.00
ATOM    656  CG1 VAL    42       1.431  -4.271  -8.489  1.00  0.00
ATOM    657 HG11 VAL    42       1.651  -3.777  -9.436  1.00  0.00
ATOM    658 HG12 VAL    42       1.778  -3.533  -7.764  1.00  0.00
ATOM    659 HG13 VAL    42       1.979  -5.214  -8.483  1.00  0.00
ATOM    660  CG2 VAL    42      -0.134  -5.466  -7.115  1.00  0.00
ATOM    661 HG21 VAL    42       0.255  -6.438  -7.421  1.00  0.00
ATOM    662 HG22 VAL    42       0.474  -5.138  -6.271  1.00  0.00
ATOM    663 HG23 VAL    42      -1.162  -5.547  -6.766  1.00  0.00
ATOM    664  C   VAL    42      -0.642  -2.310  -9.431  1.00  0.00
ATOM    665  O   VAL    42       0.052  -1.303  -9.354  1.00  0.00
ATOM    666  N   ARG    43      -1.301  -2.596 -10.587  1.00  0.00
ATOM    667  H   ARG    43      -1.761  -3.494 -10.647  1.00  0.00
ATOM    668  CA  ARG    43      -1.106  -1.877 -11.847  1.00  0.00
ATOM    669  HA  ARG    43      -0.038  -2.051 -11.978  1.00  0.00
ATOM    670  CB  ARG    43      -1.913  -2.506 -12.981  1.00  0.00
ATOM    671  HB2 ARG    43      -2.992  -2.555 -12.832  1.00  0.00
ATOM    672  HB3 ARG    43      -1.814  -1.795 -13.800  1.00  0.00
ATOM    673  CG  ARG    43      -1.501  -3.912 -13.343  1.00  0.00
ATOM    674  HG2 ARG    43      -0.450  -4.025 -13.609  1.00  0.00
ATOM    675  HG3 ARG    43      -1.560  -4.620 -12.516  1.00  0.00
ATOM    676  CD  ARG    43      -2.237  -4.492 -14.502  1.00  0.00
ATOM    677  HD2 ARG    43      -2.037  -5.551 -14.673  1.00  0.00
ATOM    678  HD3 ARG    43      -3.307  -4.472 -14.296  1.00  0.00
ATOM    679  NE  ARG    43      -1.959  -3.683 -15.742  1.00  0.00
ATOM    680  HE  ARG    43      -1.088  -3.172 -15.714  1.00  0.00
ATOM    681  CZ  ARG    43      -2.785  -3.387 -16.667  1.00  0.00
ATOM    682  NH1 ARG    43      -4.007  -3.729 -16.766  1.00  0.00
ATOM    683 HH11 ARG    43      -4.397  -4.412 -16.133  1.00  0.00
ATOM    684 HH12 ARG    43      -4.563  -3.230 -17.445  1.00  0.00
ATOM    685  NH2 ARG    43      -2.265  -2.690 -17.624  1.00  0.00
ATOM    686 HH21 ARG    43      -1.298  -2.417 -17.524  1.00  0.00
ATOM    687 HH22 ARG    43      -2.868  -2.287 -18.328  1.00  0.00
ATOM    688  C   ARG    43      -1.264  -0.399 -11.754  1.00  0.00
ATOM    689  O   ARG    43      -0.626   0.328 -12.415  1.00  0.00
ATOM    690  N   GLU    44      -2.318   0.130 -10.972  1.00  0.00
ATOM    691  H   GLU    44      -2.900  -0.416 -10.353  1.00  0.00
ATOM    692  CA  GLU    44      -2.530   1.575 -10.813  1.00  0.00
ATOM    693  HA  GLU    44      -2.463   2.022 -11.804  1.00  0.00
ATOM    694  CB  GLU    44      -3.925   1.960 -10.194  1.00  0.00
ATOM    695  HB2 GLU    44      -3.892   3.047 -10.136  1.00  0.00
ATOM    696  HB3 GLU    44      -4.792   1.682 -10.794  1.00  0.00
ATOM    697  CG  GLU    44      -3.996   1.384  -8.797  1.00  0.00
ATOM    698  HG2 GLU    44      -3.793   0.313  -8.815  1.00  0.00
ATOM    699  HG3 GLU    44      -3.270   1.896  -8.166  1.00  0.00
ATOM    700  CD  GLU    44      -5.373   1.522  -8.076  1.00  0.00
ATOM    701  OE1 GLU    44      -5.331   1.551  -6.820  1.00  0.00
ATOM    702  OE2 GLU    44      -6.422   1.855  -8.629  1.00  0.00
ATOM    703  C   GLU    44      -1.402   2.318 -10.087  1.00  0.00
ATOM    704  O   GLU    44      -1.202   3.484 -10.448  1.00  0.00
ATOM    705  N   VAL    45      -0.544   1.743  -9.246  1.00  0.00
ATOM    706  H   VAL    45      -0.817   0.850  -8.859  1.00  0.00
ATOM    707  CA  VAL    45       0.775   2.311  -8.854  1.00  0.00
ATOM    708  HA  VAL    45       0.638   3.266  -8.348  1.00  0.00
ATOM    709  CB  VAL    45       1.442   1.477  -7.741  1.00  0.00
ATOM    710  HB  VAL    45       1.563   0.449  -8.080  1.00  0.00
ATOM    711  CG1 VAL    45       2.733   2.003  -7.302  1.00  0.00
ATOM    712 HG11 VAL    45       3.067   1.469  -6.412  1.00  0.00
ATOM    713 HG12 VAL    45       3.468   1.919  -8.101  1.00  0.00
ATOM    714 HG13 VAL    45       2.703   3.084  -7.164  1.00  0.00
ATOM    715  CG2 VAL    45       0.593   1.404  -6.456  1.00  0.00
ATOM    716 HG21 VAL    45       1.099   0.886  -5.640  1.00  0.00
ATOM    717 HG22 VAL    45       0.409   2.451  -6.216  1.00  0.00
ATOM    718 HG23 VAL    45      -0.278   0.833  -6.778  1.00  0.00
ATOM    719  C   VAL    45       1.832   2.521 -10.049  1.00  0.00
ATOM    720  O   VAL    45       2.473   3.596 -10.056  1.00  0.00
ATOM    721  N   VAL    46       1.903   1.559 -11.031  1.00  0.00
ATOM    722  H   VAL    46       1.236   0.811 -10.906  1.00  0.00
ATOM    723  CA  VAL    46       2.694   1.640 -12.270  1.00  0.00
ATOM    724  HA  VAL    46       3.721   1.748 -11.918  1.00  0.00
ATOM    725  CB  VAL    46       2.592   0.338 -13.056  1.00  0.00
ATOM    726  HB  VAL    46       1.605   0.251 -13.511  1.00  0.00
ATOM    727  CG1 VAL    46       3.470   0.334 -14.369  1.00  0.00
ATOM    728 HG11 VAL    46       3.172   1.024 -15.158  1.00  0.00
ATOM    729 HG12 VAL    46       4.500   0.530 -14.067  1.00  0.00
ATOM    730 HG13 VAL    46       3.454  -0.644 -14.849  1.00  0.00
ATOM    731  CG2 VAL    46       2.922  -0.836 -12.185  1.00  0.00
ATOM    732 HG21 VAL    46       3.179  -1.776 -12.672  1.00  0.00
ATOM    733 HG22 VAL    46       3.724  -0.687 -11.462  1.00  0.00
ATOM    734 HG23 VAL    46       1.991  -1.134 -11.703  1.00  0.00
ATOM    735  C   VAL    46       2.221   2.804 -13.150  1.00  0.00
ATOM    736  O   VAL    46       2.988   3.588 -13.597  1.00  0.00
ATOM    737  N   GLU    47       0.926   3.026 -13.228  1.00  0.00
ATOM    738  H   GLU    47       0.324   2.317 -12.832  1.00  0.00
ATOM    739  CA  GLU    47       0.359   4.173 -13.893  1.00  0.00
ATOM    740  HA  GLU    47       0.743   4.170 -14.913  1.00  0.00
ATOM    741  CB  GLU    47      -1.190   4.039 -13.982  1.00  0.00
ATOM    742  HB2 GLU    47      -1.517   3.145 -14.513  1.00  0.00
ATOM    743  HB3 GLU    47      -1.519   3.868 -12.957  1.00  0.00
ATOM    744  CG  GLU    47      -2.007   5.266 -14.485  1.00  0.00
ATOM    745  HG2 GLU    47      -3.086   5.116 -14.492  1.00  0.00
ATOM    746  HG3 GLU    47      -1.710   6.086 -13.831  1.00  0.00
ATOM    747  CD  GLU    47      -1.597   5.636 -15.905  1.00  0.00
ATOM    748  OE1 GLU    47      -1.360   4.700 -16.686  1.00  0.00
ATOM    749  OE2 GLU    47      -1.623   6.806 -16.325  1.00  0.00
ATOM    750  C   GLU    47       0.702   5.473 -13.230  1.00  0.00
ATOM    751  O   GLU    47       0.974   6.419 -13.879  1.00  0.00
ATOM    752  N   PHE    48       0.598   5.561 -11.903  1.00  0.00
ATOM    753  H   PHE    48       0.222   4.774 -11.395  1.00  0.00
ATOM    754  CA  PHE    48       0.819   6.745 -11.178  1.00  0.00
ATOM    755  HA  PHE    48       0.233   7.593 -11.533  1.00  0.00
ATOM    756  CB  PHE    48       0.497   6.419  -9.691  1.00  0.00
ATOM    757  HB2 PHE    48      -0.589   6.493  -9.629  1.00  0.00
ATOM    758  HB3 PHE    48       0.893   5.417  -9.532  1.00  0.00
ATOM    759  CG  PHE    48       1.051   7.305  -8.530  1.00  0.00
ATOM    760  CD1 PHE    48       0.379   8.504  -8.302  1.00  0.00
ATOM    761  HD1 PHE    48      -0.364   8.832  -9.014  1.00  0.00
ATOM    762  CE1 PHE    48       0.611   9.205  -7.098  1.00  0.00
ATOM    763  HE1 PHE    48       0.203  10.195  -6.963  1.00  0.00
ATOM    764  CZ  PHE    48       1.540   8.770  -6.123  1.00  0.00
ATOM    765  HZ  PHE    48       1.675   9.315  -5.201  1.00  0.00
ATOM    766  CE2 PHE    48       2.340   7.636  -6.410  1.00  0.00
ATOM    767  HE2 PHE    48       2.928   7.261  -5.585  1.00  0.00
ATOM    768  CD2 PHE    48       2.030   6.857  -7.568  1.00  0.00
ATOM    769  HD2 PHE    48       2.352   5.830  -7.658  1.00  0.00
ATOM    770  C   PHE    48       2.305   7.198 -11.281  1.00  0.00
ATOM    771  O   PHE    48       2.519   8.397 -11.443  1.00  0.00
ATOM    772  N   ALA    49       3.203   6.235 -11.258  1.00  0.00
ATOM    773  H   ALA    49       2.890   5.299 -11.045  1.00  0.00
ATOM    774  CA  ALA    49       4.621   6.536 -11.336  1.00  0.00
ATOM    775  HA  ALA    49       4.799   7.208 -10.496  1.00  0.00
ATOM    776  CB  ALA    49       5.445   5.295 -11.076  1.00  0.00
ATOM    777  HB1 ALA    49       5.017   4.764 -10.226  1.00  0.00
ATOM    778  HB2 ALA    49       5.491   4.655 -11.957  1.00  0.00
ATOM    779  HB3 ALA    49       6.473   5.616 -10.902  1.00  0.00
ATOM    780  C   ALA    49       5.071   7.422 -12.559  1.00  0.00
ATOM    781  O   ALA    49       5.908   8.275 -12.348  1.00  0.00
ATOM    782  N   LYS    50       4.432   7.255 -13.731  1.00  0.00
ATOM    783  H   LYS    50       3.610   6.669 -13.703  1.00  0.00
ATOM    784  CA  LYS    50       4.607   8.130 -14.904  1.00  0.00
ATOM    785  HA  LYS    50       5.633   8.055 -15.267  1.00  0.00
ATOM    786  CB  LYS    50       3.570   7.858 -16.082  1.00  0.00
ATOM    787  HB2 LYS    50       2.574   8.196 -15.795  1.00  0.00
ATOM    788  HB3 LYS    50       3.883   8.402 -16.974  1.00  0.00
ATOM    789  CG  LYS    50       3.447   6.436 -16.528  1.00  0.00
ATOM    790  HG2 LYS    50       4.341   6.201 -17.105  1.00  0.00
ATOM    791  HG3 LYS    50       3.284   5.787 -15.668  1.00  0.00
ATOM    792  CD  LYS    50       2.299   6.262 -17.547  1.00  0.00
ATOM    793  HD2 LYS    50       1.389   6.458 -16.981  1.00  0.00
ATOM    794  HD3 LYS    50       2.412   6.996 -18.345  1.00  0.00
ATOM    795  CE  LYS    50       2.134   4.890 -18.210  1.00  0.00
ATOM    796  HE2 LYS    50       2.827   4.846 -19.050  1.00  0.00
ATOM    797  HE3 LYS    50       2.412   4.160 -17.450  1.00  0.00
ATOM    798  NZ  LYS    50       0.763   4.822 -18.622  1.00  0.00
ATOM    799  HZ1 LYS    50       0.080   4.757 -17.881  1.00  0.00
ATOM    800  HZ2 LYS    50       0.474   5.644 -19.131  1.00  0.00
ATOM    801  HZ3 LYS    50       0.506   4.091 -19.271  1.00  0.00
ATOM    802  C   LYS    50       4.425   9.559 -14.515  1.00  0.00
ATOM    803  O   LYS    50       5.236  10.370 -14.869  1.00  0.00
ATOM    804  N   HIE    51       3.478   9.961 -13.616  1.00  0.00
ATOM    805  H   HIE    51       3.011   9.214 -13.121  1.00  0.00
ATOM    806  CA  HIE    51       3.132  11.346 -13.320  1.00  0.00
ATOM    807  HA  HIE    51       3.489  11.920 -14.176  1.00  0.00
ATOM    808  CB  HIE    51       1.591  11.511 -13.216  1.00  0.00
ATOM    809  HB2 HIE    51       1.347  11.148 -12.217  1.00  0.00
ATOM    810  HB3 HIE    51       1.349  12.570 -13.307  1.00  0.00
ATOM    811  CG  HIE    51       0.648  10.752 -14.126  1.00  0.00
ATOM    812  ND1 HIE    51      -0.053  11.272 -15.194  1.00  0.00
ATOM    813  CE1 HIE    51      -0.572  10.205 -15.777  1.00  0.00
ATOM    814  HE1 HIE    51      -1.117  10.163 -16.709  1.00  0.00
ATOM    815  NE2 HIE    51      -0.369   9.070 -15.050  1.00  0.00
ATOM    816  HE2 HIE    51      -0.567   8.147 -15.410  1.00  0.00
ATOM    817  CD2 HIE    51       0.490   9.416 -14.040  1.00  0.00
ATOM    818  HD2 HIE    51       1.136   8.742 -13.495  1.00  0.00
ATOM    819  C   HIE    51       3.959  11.984 -12.166  1.00  0.00
ATOM    820  O   HIE    51       3.764  13.147 -11.918  1.00  0.00
ATOM    821  N   ILE    52       4.988  11.355 -11.617  1.00  0.00
ATOM    822  H   ILE    52       5.112  10.419 -11.976  1.00  0.00
ATOM    823  CA  ILE    52       5.868  11.852 -10.510  1.00  0.00
ATOM    824  HA  ILE    52       5.215  12.497  -9.924  1.00  0.00
ATOM    825  CB  ILE    52       6.311  10.667  -9.633  1.00  0.00
ATOM    826  HB  ILE    52       6.787   9.919 -10.266  1.00  0.00
ATOM    827  CG2 ILE    52       7.325  11.207  -8.577  1.00  0.00
ATOM    828 HG21 ILE    52       7.661  10.369  -7.965  1.00  0.00
ATOM    829 HG22 ILE    52       8.230  11.672  -8.969  1.00  0.00
ATOM    830 HG23 ILE    52       6.764  11.930  -7.987  1.00  0.00
ATOM    831  CG1 ILE    52       5.107   9.953  -8.984  1.00  0.00
ATOM    832 HG12 ILE    52       4.559  10.688  -8.393  1.00  0.00
ATOM    833 HG13 ILE    52       4.485   9.592  -9.802  1.00  0.00
ATOM    834  CD1 ILE    52       5.510   8.703  -8.154  1.00  0.00
ATOM    835 HD11 ILE    52       4.623   8.070  -8.131  1.00  0.00
ATOM    836 HD12 ILE    52       6.272   8.221  -8.765  1.00  0.00
ATOM    837 HD13 ILE    52       5.865   9.001  -7.167  1.00  0.00
ATOM    838  C   ILE    52       7.085  12.601 -11.083  1.00  0.00
ATOM    839  O   ILE    52       7.732  12.102 -11.991  1.00  0.00
ATOM    840  N   PRO    53       7.328  13.841 -10.515  1.00  0.00
ATOM    841  CD  PRO    53       6.489  14.537  -9.484  1.00  0.00
ATOM    842  HD2 PRO    53       6.611  14.029  -8.527  1.00  0.00
ATOM    843  HD3 PRO    53       5.436  14.579  -9.763  1.00  0.00
ATOM    844  CG  PRO    53       7.002  15.939  -9.355  1.00  0.00
ATOM    845  HG2 PRO    53       7.054  16.270  -8.317  1.00  0.00
ATOM    846  HG3 PRO    53       6.298  16.512  -9.959  1.00  0.00
ATOM    847  CB  PRO    53       8.389  15.944 -10.090  1.00  0.00
ATOM    848  HB2 PRO    53       9.211  16.128  -9.397  1.00  0.00
ATOM    849  HB3 PRO    53       8.424  16.770 -10.801  1.00  0.00
ATOM    850  CA  PRO    53       8.410  14.684 -10.918  1.00  0.00
ATOM    851  HA  PRO    53       8.105  14.993 -11.917  1.00  0.00
ATOM    852  C   PRO    53       9.730  13.908 -10.934  1.00  0.00
ATOM    853  O   PRO    53      10.110  13.336  -9.897  1.00  0.00
ATOM    854  N   GLY    54      10.514  13.968 -12.003  1.00  0.00
ATOM    855  H   GLY    54      10.187  14.382 -12.865  1.00  0.00
ATOM    856  CA  GLY    54      11.899  13.294 -12.098  1.00  0.00
ATOM    857  HA2 GLY    54      12.578  13.678 -12.859  1.00  0.00
ATOM    858  HA3 GLY    54      12.416  13.566 -11.178  1.00  0.00
ATOM    859  C   GLY    54      11.826  11.747 -12.215  1.00  0.00
ATOM    860  O   GLY    54      12.860  11.213 -12.513  1.00  0.00
ATOM    861  N   PHE    55      10.682  10.977 -12.012  1.00  0.00
ATOM    862  H   PHE    55       9.783  11.330 -11.719  1.00  0.00
ATOM    863  CA  PHE    55      10.742   9.511 -12.117  1.00  0.00
ATOM    864  HA  PHE    55      11.498   9.157 -11.417  1.00  0.00
ATOM    865  CB  PHE    55       9.331   8.898 -11.725  1.00  0.00
ATOM    866  HB2 PHE    55       9.112   9.097 -10.676  1.00  0.00
ATOM    867  HB3 PHE    55       8.604   9.426 -12.343  1.00  0.00
ATOM    868  CG  PHE    55       9.242   7.414 -11.729  1.00  0.00
ATOM    869  CD1 PHE    55       9.619   6.597 -10.637  1.00  0.00
ATOM    870  HD1 PHE    55      10.178   6.953  -9.784  1.00  0.00
ATOM    871  CE1 PHE    55       9.575   5.195 -10.817  1.00  0.00
ATOM    872  HE1 PHE    55       9.833   4.522 -10.011  1.00  0.00
ATOM    873  CZ  PHE    55       8.998   4.659 -11.956  1.00  0.00
ATOM    874  HZ  PHE    55       8.922   3.581 -11.994  1.00  0.00
ATOM    875  CE2 PHE    55       8.602   5.434 -13.022  1.00  0.00
ATOM    876  HE2 PHE    55       8.022   5.069 -13.857  1.00  0.00
ATOM    877  CD2 PHE    55       8.734   6.853 -12.919  1.00  0.00
ATOM    878  HD2 PHE    55       8.544   7.452 -13.797  1.00  0.00
ATOM    879  C   PHE    55      11.194   9.028 -13.520  1.00  0.00
ATOM    880  O   PHE    55      12.153   8.287 -13.582  1.00  0.00
ATOM    881  N   ARG    56      10.531   9.428 -14.602  1.00  0.00
ATOM    882  H   ARG    56       9.826  10.130 -14.429  1.00  0.00
ATOM    883  CA  ARG    56      10.750   8.868 -15.902  1.00  0.00
ATOM    884  HA  ARG    56      10.806   7.787 -15.767  1.00  0.00
ATOM    885  CB  ARG    56       9.603   9.394 -16.791  1.00  0.00
ATOM    886  HB2 ARG    56       9.398  10.457 -16.655  1.00  0.00
ATOM    887  HB3 ARG    56       9.836   9.307 -17.851  1.00  0.00
ATOM    888  CG  ARG    56       8.249   8.741 -16.420  1.00  0.00
ATOM    889  HG2 ARG    56       8.077   9.048 -15.388  1.00  0.00
ATOM    890  HG3 ARG    56       7.496   9.273 -17.002  1.00  0.00
ATOM    891  CD  ARG    56       8.131   7.255 -16.679  1.00  0.00
ATOM    892  HD2 ARG    56       9.098   6.770 -16.806  1.00  0.00
ATOM    893  HD3 ARG    56       7.704   6.682 -15.856  1.00  0.00
ATOM    894  NE  ARG    56       7.317   6.895 -17.825  1.00  0.00
ATOM    895  HE  ARG    56       6.678   7.511 -18.309  1.00  0.00
ATOM    896  CZ  ARG    56       7.229   5.651 -18.222  1.00  0.00
ATOM    897  NH1 ARG    56       7.918   4.612 -17.881  1.00  0.00
ATOM    898 HH11 ARG    56       8.565   4.651 -17.105  1.00  0.00
ATOM    899 HH12 ARG    56       7.669   3.759 -18.362  1.00  0.00
ATOM    900  NH2 ARG    56       6.352   5.321 -19.127  1.00  0.00
ATOM    901 HH21 ARG    56       5.619   5.986 -19.333  1.00  0.00
ATOM    902 HH22 ARG    56       6.485   4.394 -19.504  1.00  0.00
ATOM    903  C   ARG    56      12.131   9.268 -16.561  1.00  0.00
ATOM    904  O   ARG    56      12.425   8.573 -17.624  1.00  0.00
ATOM    905  N   ASP    57      12.877  10.124 -15.955  1.00  0.00
ATOM    906  H   ASP    57      12.534  10.550 -15.106  1.00  0.00
ATOM    907  CA  ASP    57      14.306  10.473 -16.307  1.00  0.00
ATOM    908  HA  ASP    57      14.465  10.358 -17.379  1.00  0.00
ATOM    909  CB  ASP    57      14.520  11.920 -15.974  1.00  0.00
ATOM    910  HB2 ASP    57      14.066  12.138 -15.007  1.00  0.00
ATOM    911  HB3 ASP    57      15.552  12.265 -16.043  1.00  0.00
ATOM    912  CG  ASP    57      13.838  12.919 -16.895  1.00  0.00
ATOM    913  OD1 ASP    57      13.492  12.483 -17.971  1.00  0.00
ATOM    914  OD2 ASP    57      13.798  14.158 -16.600  1.00  0.00
ATOM    915  C   ASP    57      15.403   9.591 -15.665  1.00  0.00
ATOM    916  O   ASP    57      16.562   9.629 -16.001  1.00  0.00
ATOM    917  N   LEU    58      15.034   8.768 -14.661  1.00  0.00
ATOM    918  H   LEU    58      14.056   8.803 -14.408  1.00  0.00
ATOM    919  CA  LEU    58      15.917   7.688 -14.215  1.00  0.00
ATOM    920  HA  LEU    58      16.951   8.027 -14.163  1.00  0.00
ATOM    921  CB  LEU    58      15.462   7.216 -12.843  1.00  0.00
ATOM    922  HB2 LEU    58      14.538   6.651 -12.965  1.00  0.00
ATOM    923  HB3 LEU    58      16.249   6.546 -12.497  1.00  0.00
ATOM    924  CG  LEU    58      15.339   8.343 -11.742  1.00  0.00
ATOM    925  HG  LEU    58      14.590   9.079 -12.036  1.00  0.00
ATOM    926  CD1 LEU    58      14.851   7.621 -10.449  1.00  0.00
ATOM    927 HD11 LEU    58      15.555   6.845 -10.148  1.00  0.00
ATOM    928 HD12 LEU    58      14.670   8.384  -9.692  1.00  0.00
ATOM    929 HD13 LEU    58      13.939   7.097 -10.733  1.00  0.00
ATOM    930  CD2 LEU    58      16.628   9.003 -11.347  1.00  0.00
ATOM    931 HD21 LEU    58      16.488   9.753 -10.569  1.00  0.00
ATOM    932 HD22 LEU    58      17.273   8.272 -10.858  1.00  0.00
ATOM    933 HD23 LEU    58      17.135   9.341 -12.250  1.00  0.00
ATOM    934  C   LEU    58      15.850   6.472 -15.211  1.00  0.00
ATOM    935  O   LEU    58      14.938   6.443 -16.033  1.00  0.00
ATOM    936  N   SER    59      16.862   5.558 -15.228  1.00  0.00
ATOM    937  H   SER    59      17.615   5.558 -14.554  1.00  0.00
ATOM    938  CA  SER    59      17.023   4.551 -16.274  1.00  0.00
ATOM    939  HA  SER    59      16.764   5.132 -17.159  1.00  0.00
ATOM    940  CB  SER    59      18.397   3.963 -16.397  1.00  0.00
ATOM    941  HB2 SER    59      18.469   3.297 -17.258  1.00  0.00
ATOM    942  HB3 SER    59      19.131   4.761 -16.504  1.00  0.00
ATOM    943  OG  SER    59      18.738   3.066 -15.363  1.00  0.00
ATOM    944  HG  SER    59      18.729   3.482 -14.498  1.00  0.00
ATOM    945  C   SER    59      15.968   3.456 -16.078  1.00  0.00
ATOM    946  O   SER    59      15.350   3.228 -15.037  1.00  0.00
ATOM    947  N   GLN    60      15.608   2.623 -17.022  1.00  0.00
ATOM    948  H   GLN    60      16.177   2.580 -17.856  1.00  0.00
ATOM    949  CA  GLN    60      14.396   1.756 -16.998  1.00  0.00
ATOM    950  HA  GLN    60      13.576   2.388 -16.655  1.00  0.00
ATOM    951  CB  GLN    60      14.060   1.328 -18.438  1.00  0.00
ATOM    952  HB2 GLN    60      15.018   1.069 -18.888  1.00  0.00
ATOM    953  HB3 GLN    60      13.366   0.493 -18.540  1.00  0.00
ATOM    954  CG  GLN    60      13.369   2.534 -19.137  1.00  0.00
ATOM    955  HG2 GLN    60      13.325   3.398 -18.473  1.00  0.00
ATOM    956  HG3 GLN    60      13.979   2.827 -19.991  1.00  0.00
ATOM    957  CD  GLN    60      11.945   2.240 -19.672  1.00  0.00
ATOM    958  OE1 GLN    60      11.715   1.146 -20.141  1.00  0.00
ATOM    959  NE2 GLN    60      10.975   3.120 -19.682  1.00  0.00
ATOM    960 HE21 GLN    60      10.119   2.984 -20.201  1.00  0.00
ATOM    961 HE22 GLN    60      11.136   4.049 -19.320  1.00  0.00
ATOM    962  C   GLN    60      14.603   0.595 -16.045  1.00  0.00
ATOM    963  O   GLN    60      13.627   0.122 -15.438  1.00  0.00
ATOM    964  N   HIE    61      15.860   0.089 -15.946  1.00  0.00
ATOM    965  H   HIE    61      16.548   0.574 -16.505  1.00  0.00
ATOM    966  CA  HIE    61      16.299  -0.948 -14.948  1.00  0.00
ATOM    967  HA  HIE    61      15.710  -1.865 -14.977  1.00  0.00
ATOM    968  CB  HIE    61      17.606  -1.574 -15.392  1.00  0.00
ATOM    969  HB2 HIE    61      17.474  -2.109 -16.333  1.00  0.00
ATOM    970  HB3 HIE    61      18.338  -0.769 -15.469  1.00  0.00
ATOM    971  CG  HIE    61      18.154  -2.433 -14.315  1.00  0.00
ATOM    972  ND1 HIE    61      17.408  -3.523 -13.719  1.00  0.00
ATOM    973  CE1 HIE    61      18.323  -4.083 -12.869  1.00  0.00
ATOM    974  HE1 HIE    61      18.070  -4.941 -12.265  1.00  0.00
ATOM    975  NE2 HIE    61      19.387  -3.291 -12.672  1.00  0.00
ATOM    976  HE2 HIE    61      20.197  -3.461 -12.093  1.00  0.00
ATOM    977  CD2 HIE    61      19.295  -2.246 -13.625  1.00  0.00
ATOM    978  HD2 HIE    61      20.036  -1.469 -13.725  1.00  0.00
ATOM    979  C   HIE    61      16.242  -0.349 -13.515  1.00  0.00
ATOM    980  O   HIE    61      16.206  -0.991 -12.497  1.00  0.00
ATOM    981  N   ASP    62      16.369   0.927 -13.378  1.00  0.00
ATOM    982  H   ASP    62      16.424   1.525 -14.191  1.00  0.00
ATOM    983  CA  ASP    62      16.067   1.641 -12.101  1.00  0.00
ATOM    984  HA  ASP    62      16.370   0.955 -11.309  1.00  0.00
ATOM    985  CB  ASP    62      16.798   2.964 -12.028  1.00  0.00
ATOM    986  HB2 ASP    62      16.413   3.679 -12.756  1.00  0.00
ATOM    987  HB3 ASP    62      16.615   3.392 -11.043  1.00  0.00
ATOM    988  CG  ASP    62      18.269   2.800 -12.297  1.00  0.00
ATOM    989  OD1 ASP    62      18.880   1.769 -12.061  1.00  0.00
ATOM    990  OD2 ASP    62      18.842   3.749 -12.883  1.00  0.00
ATOM    991  C   ASP    62      14.616   1.798 -11.835  1.00  0.00
ATOM    992  O   ASP    62      14.202   1.443 -10.778  1.00  0.00
ATOM    993  N   GLN    63      13.769   2.333 -12.770  1.00  0.00
ATOM    994  H   GLN    63      14.109   2.574 -13.689  1.00  0.00
ATOM    995  CA  GLN    63      12.302   2.614 -12.479  1.00  0.00
ATOM    996  HA  GLN    63      12.117   3.331 -11.678  1.00  0.00
ATOM    997  CB  GLN    63      11.606   3.220 -13.701  1.00  0.00
ATOM    998  HB2 GLN    63      11.711   2.540 -14.547  1.00  0.00
ATOM    999  HB3 GLN    63      10.545   3.295 -13.468  1.00  0.00
ATOM   1000  CG  GLN    63      12.093   4.625 -14.332  1.00  0.00
ATOM   1001  HG2 GLN    63      12.179   5.415 -13.586  1.00  0.00
ATOM   1002  HG3 GLN    63      13.149   4.473 -14.556  1.00  0.00
ATOM   1003  CD  GLN    63      11.328   5.042 -15.493  1.00  0.00
ATOM   1004  OE1 GLN    63      10.127   4.800 -15.690  1.00  0.00
ATOM   1005  NE2 GLN    63      12.018   5.693 -16.401  1.00  0.00
ATOM   1006 HE21 GLN    63      11.587   5.738 -17.313  1.00  0.00
ATOM   1007 HE22 GLN    63      12.993   5.936 -16.290  1.00  0.00
ATOM   1008  C   GLN    63      11.572   1.371 -12.109  1.00  0.00
ATOM   1009  O   GLN    63      10.990   1.282 -11.049  1.00  0.00
ATOM   1010  N   VAL    64      11.902   0.166 -12.767  1.00  0.00
ATOM   1011  H   VAL    64      12.411   0.158 -13.640  1.00  0.00
ATOM   1012  CA  VAL    64      11.438  -1.110 -12.362  1.00  0.00
ATOM   1013  HA  VAL    64      10.363  -0.971 -12.250  1.00  0.00
ATOM   1014  CB  VAL    64      11.679  -2.036 -13.616  1.00  0.00
ATOM   1015  HB  VAL    64      11.501  -1.450 -14.518  1.00  0.00
ATOM   1016  CG1 VAL    64      13.114  -2.498 -13.705  1.00  0.00
ATOM   1017 HG11 VAL    64      13.353  -2.759 -14.736  1.00  0.00
ATOM   1018 HG12 VAL    64      13.713  -1.646 -13.386  1.00  0.00
ATOM   1019 HG13 VAL    64      13.300  -3.370 -13.080  1.00  0.00
ATOM   1020  CG2 VAL    64      10.827  -3.305 -13.698  1.00  0.00
ATOM   1021 HG21 VAL    64       9.771  -3.062 -13.581  1.00  0.00
ATOM   1022 HG22 VAL    64      10.892  -3.755 -14.689  1.00  0.00
ATOM   1023 HG23 VAL    64      11.059  -3.958 -12.856  1.00  0.00
ATOM   1024  C   VAL    64      12.025  -1.655 -11.069  1.00  0.00
ATOM   1025  O   VAL    64      11.374  -2.496 -10.462  1.00  0.00
ATOM   1026  N   THR    65      13.196  -1.231 -10.525  1.00  0.00
ATOM   1027  H   THR    65      13.828  -0.642 -11.048  1.00  0.00
ATOM   1028  CA  THR    65      13.748  -1.557  -9.195  1.00  0.00
ATOM   1029  HA  THR    65      13.745  -2.626  -8.980  1.00  0.00
ATOM   1030  CB  THR    65      15.256  -1.196  -9.094  1.00  0.00
ATOM   1031  HB  THR    65      15.513  -0.163  -9.326  1.00  0.00
ATOM   1032  CG2 THR    65      15.892  -1.371  -7.677  1.00  0.00
ATOM   1033 HG21 THR    65      15.605  -0.540  -7.032  1.00  0.00
ATOM   1034 HG22 THR    65      15.660  -2.349  -7.254  1.00  0.00
ATOM   1035 HG23 THR    65      16.979  -1.301  -7.721  1.00  0.00
ATOM   1036  OG1 THR    65      15.924  -2.122  -9.969  1.00  0.00
ATOM   1037  HG1 THR    65      15.734  -1.908 -10.886  1.00  0.00
ATOM   1038  C   THR    65      12.982  -0.761  -8.161  1.00  0.00
ATOM   1039  O   THR    65      12.456  -1.355  -7.245  1.00  0.00
ATOM   1040  N   LEU    66      12.905   0.597  -8.319  1.00  0.00
ATOM   1041  H   LEU    66      13.185   0.992  -9.205  1.00  0.00
ATOM   1042  CA  LEU    66      12.025   1.419  -7.437  1.00  0.00
ATOM   1043  HA  LEU    66      12.520   1.452  -6.467  1.00  0.00
ATOM   1044  CB  LEU    66      11.795   2.867  -8.008  1.00  0.00
ATOM   1045  HB2 LEU    66      11.284   2.625  -8.940  1.00  0.00
ATOM   1046  HB3 LEU    66      11.159   3.392  -7.295  1.00  0.00
ATOM   1047  CG  LEU    66      13.105   3.674  -8.301  1.00  0.00
ATOM   1048  HG  LEU    66      13.757   3.117  -8.973  1.00  0.00
ATOM   1049  CD1 LEU    66      12.902   5.100  -8.762  1.00  0.00
ATOM   1050 HD11 LEU    66      12.256   5.034  -9.637  1.00  0.00
ATOM   1051 HD12 LEU    66      12.432   5.710  -7.990  1.00  0.00
ATOM   1052 HD13 LEU    66      13.900   5.465  -9.005  1.00  0.00
ATOM   1053  CD2 LEU    66      13.782   3.723  -6.941  1.00  0.00
ATOM   1054 HD21 LEU    66      13.171   4.243  -6.202  1.00  0.00
ATOM   1055 HD22 LEU    66      14.203   2.761  -6.649  1.00  0.00
ATOM   1056 HD23 LEU    66      14.701   4.274  -7.139  1.00  0.00
ATOM   1057  C   LEU    66      10.638   0.727  -7.173  1.00  0.00
ATOM   1058  O   LEU    66      10.152   0.422  -6.086  1.00  0.00
ATOM   1059  N   LEU    67       9.929   0.409  -8.265  1.00  0.00
ATOM   1060  H   LEU    67      10.366   0.718  -9.121  1.00  0.00
ATOM   1061  CA  LEU    67       8.564  -0.301  -8.327  1.00  0.00
ATOM   1062  HA  LEU    67       7.864   0.368  -7.824  1.00  0.00
ATOM   1063  CB  LEU    67       7.902  -0.489  -9.758  1.00  0.00
ATOM   1064  HB2 LEU    67       8.593  -1.078 -10.359  1.00  0.00
ATOM   1065  HB3 LEU    67       7.028  -1.127  -9.632  1.00  0.00
ATOM   1066  CG  LEU    67       7.602   0.868 -10.490  1.00  0.00
ATOM   1067  HG  LEU    67       8.505   1.478 -10.446  1.00  0.00
ATOM   1068  CD1 LEU    67       7.144   0.548 -11.898  1.00  0.00
ATOM   1069 HD11 LEU    67       6.858   1.455 -12.430  1.00  0.00
ATOM   1070 HD12 LEU    67       8.026   0.297 -12.485  1.00  0.00
ATOM   1071 HD13 LEU    67       6.355  -0.200 -11.982  1.00  0.00
ATOM   1072  CD2 LEU    67       6.479   1.609  -9.746  1.00  0.00
ATOM   1073 HD21 LEU    67       6.162   2.506 -10.278  1.00  0.00
ATOM   1074 HD22 LEU    67       5.650   0.945  -9.499  1.00  0.00
ATOM   1075 HD23 LEU    67       6.856   1.909  -8.768  1.00  0.00
ATOM   1076  C   LEU    67       8.574  -1.582  -7.482  1.00  0.00
ATOM   1077  O   LEU    67       7.929  -1.598  -6.488  1.00  0.00
ATOM   1078  N   LYS    68       9.317  -2.600  -7.922  1.00  0.00
ATOM   1079  H   LYS    68       9.885  -2.382  -8.727  1.00  0.00
ATOM   1080  CA  LYS    68       9.309  -3.929  -7.258  1.00  0.00
ATOM   1081  HA  LYS    68       8.302  -4.338  -7.339  1.00  0.00
ATOM   1082  CB  LYS    68      10.382  -4.787  -7.924  1.00  0.00
ATOM   1083  HB2 LYS    68      11.259  -4.169  -8.118  1.00  0.00
ATOM   1084  HB3 LYS    68      10.658  -5.667  -7.341  1.00  0.00
ATOM   1085  CG  LYS    68       9.751  -5.288  -9.272  1.00  0.00
ATOM   1086  HG2 LYS    68       8.807  -5.781  -9.037  1.00  0.00
ATOM   1087  HG3 LYS    68       9.480  -4.396  -9.837  1.00  0.00
ATOM   1088  CD  LYS    68      10.648  -6.391  -9.972  1.00  0.00
ATOM   1089  HD2 LYS    68      11.021  -7.133  -9.267  1.00  0.00
ATOM   1090  HD3 LYS    68      10.033  -6.856 -10.742  1.00  0.00
ATOM   1091  CE  LYS    68      11.885  -5.706 -10.605  1.00  0.00
ATOM   1092  HE2 LYS    68      11.677  -4.827 -11.214  1.00  0.00
ATOM   1093  HE3 LYS    68      12.479  -5.420  -9.737  1.00  0.00
ATOM   1094  NZ  LYS    68      12.731  -6.545 -11.439  1.00  0.00
ATOM   1095  HZ1 LYS    68      12.817  -7.495 -11.110  1.00  0.00
ATOM   1096  HZ2 LYS    68      12.390  -6.605 -12.389  1.00  0.00
ATOM   1097  HZ3 LYS    68      13.684  -6.212 -11.425  1.00  0.00
ATOM   1098  C   LYS    68       9.562  -4.018  -5.806  1.00  0.00
ATOM   1099  O   LYS    68       9.128  -4.940  -5.168  1.00  0.00
ATOM   1100  N   ALA    69      10.334  -3.026  -5.339  1.00  0.00
ATOM   1101  H   ALA    69      10.804  -2.451  -6.024  1.00  0.00
ATOM   1102  CA  ALA    69      10.856  -2.972  -3.981  1.00  0.00
ATOM   1103  HA  ALA    69      10.986  -3.978  -3.584  1.00  0.00
ATOM   1104  CB  ALA    69      12.203  -2.265  -3.847  1.00  0.00
ATOM   1105  HB1 ALA    69      12.094  -1.307  -4.356  1.00  0.00
ATOM   1106  HB2 ALA    69      12.432  -1.967  -2.823  1.00  0.00
ATOM   1107  HB3 ALA    69      13.002  -2.758  -4.398  1.00  0.00
ATOM   1108  C   ALA    69       9.811  -2.283  -3.085  1.00  0.00
ATOM   1109  O   ALA    69       9.514  -2.825  -1.991  1.00  0.00
ATOM   1110  N   GLY    70       9.331  -1.087  -3.488  1.00  0.00
ATOM   1111  H   GLY    70       9.536  -0.682  -4.391  1.00  0.00
ATOM   1112  CA  GLY    70       8.677  -0.212  -2.562  1.00  0.00
ATOM   1113  HA2 GLY    70       9.053  -0.413  -1.559  1.00  0.00
ATOM   1114  HA3 GLY    70       8.897   0.765  -2.994  1.00  0.00
ATOM   1115  C   GLY    70       7.151  -0.322  -2.681  1.00  0.00
ATOM   1116  O   GLY    70       6.516   0.237  -1.825  1.00  0.00
ATOM   1117  N   THR    71       6.518  -0.877  -3.686  1.00  0.00
ATOM   1118  H   THR    71       7.129  -1.319  -4.359  1.00  0.00
ATOM   1119  CA  THR    71       5.094  -0.804  -3.965  1.00  0.00
ATOM   1120  HA  THR    71       4.903   0.265  -4.063  1.00  0.00
ATOM   1121  CB  THR    71       4.802  -1.459  -5.295  1.00  0.00
ATOM   1122  HB  THR    71       5.347  -2.401  -5.352  1.00  0.00
ATOM   1123  CG2 THR    71       3.287  -1.809  -5.409  1.00  0.00
ATOM   1124 HG21 THR    71       2.777  -0.849  -5.323  1.00  0.00
ATOM   1125 HG22 THR    71       3.150  -2.346  -6.348  1.00  0.00
ATOM   1126 HG23 THR    71       2.941  -2.592  -4.733  1.00  0.00
ATOM   1127  OG1 THR    71       5.239  -0.612  -6.362  1.00  0.00
ATOM   1128  HG1 THR    71       6.181  -0.793  -6.315  1.00  0.00
ATOM   1129  C   THR    71       4.228  -1.442  -2.858  1.00  0.00
ATOM   1130  O   THR    71       3.165  -0.914  -2.516  1.00  0.00
ATOM   1131  N   PHE    72       4.670  -2.477  -2.085  1.00  0.00
ATOM   1132  H   PHE    72       5.453  -3.027  -2.410  1.00  0.00
ATOM   1133  CA  PHE    72       4.088  -2.898  -0.784  1.00  0.00
ATOM   1134  HA  PHE    72       3.113  -3.371  -0.893  1.00  0.00
ATOM   1135  CB  PHE    72       4.893  -4.024  -0.136  1.00  0.00
ATOM   1136  HB2 PHE    72       4.787  -4.830  -0.862  1.00  0.00
ATOM   1137  HB3 PHE    72       5.925  -3.675  -0.147  1.00  0.00
ATOM   1138  CG  PHE    72       4.379  -4.457   1.286  1.00  0.00
ATOM   1139  CD1 PHE    72       4.812  -3.858   2.509  1.00  0.00
ATOM   1140  HD1 PHE    72       5.503  -3.028   2.476  1.00  0.00
ATOM   1141  CE1 PHE    72       4.414  -4.332   3.745  1.00  0.00
ATOM   1142  HE1 PHE    72       4.819  -3.880   4.639  1.00  0.00
ATOM   1143  CZ  PHE    72       3.414  -5.370   3.839  1.00  0.00
ATOM   1144  HZ  PHE    72       3.121  -5.660   4.838  1.00  0.00
ATOM   1145  CE2 PHE    72       2.917  -5.927   2.666  1.00  0.00
ATOM   1146  HE2 PHE    72       2.239  -6.760   2.562  1.00  0.00
ATOM   1147  CD2 PHE    72       3.387  -5.462   1.403  1.00  0.00
ATOM   1148  HD2 PHE    72       2.985  -5.970   0.539  1.00  0.00
ATOM   1149  C   PHE    72       3.732  -1.732   0.102  1.00  0.00
ATOM   1150  O   PHE    72       2.611  -1.532   0.570  1.00  0.00
ATOM   1151  N   GLU    73       4.717  -0.940   0.329  1.00  0.00
ATOM   1152  H   GLU    73       5.497  -0.971  -0.312  1.00  0.00
ATOM   1153  CA  GLU    73       4.664   0.210   1.228  1.00  0.00
ATOM   1154  HA  GLU    73       4.211  -0.096   2.171  1.00  0.00
ATOM   1155  CB  GLU    73       5.990   0.851   1.437  1.00  0.00
ATOM   1156  HB2 GLU    73       6.452   1.241   0.531  1.00  0.00
ATOM   1157  HB3 GLU    73       5.809   1.628   2.179  1.00  0.00
ATOM   1158  CG  GLU    73       7.087  -0.120   2.016  1.00  0.00
ATOM   1159  HG2 GLU    73       6.921  -0.123   3.093  1.00  0.00
ATOM   1160  HG3 GLU    73       6.990  -1.099   1.546  1.00  0.00
ATOM   1161  CD  GLU    73       8.517   0.328   1.835  1.00  0.00
ATOM   1162  OE1 GLU    73       8.910   1.538   1.952  1.00  0.00
ATOM   1163  OE2 GLU    73       9.376  -0.559   1.566  1.00  0.00
ATOM   1164  C   GLU    73       3.794   1.349   0.620  1.00  0.00
ATOM   1165  O   GLU    73       3.146   2.102   1.401  1.00  0.00
ATOM   1166  N   VAL    74       3.764   1.530  -0.715  1.00  0.00
ATOM   1167  H   VAL    74       4.466   1.038  -1.247  1.00  0.00
ATOM   1168  CA  VAL    74       2.764   2.355  -1.511  1.00  0.00
ATOM   1169  HA  VAL    74       2.747   3.312  -0.989  1.00  0.00
ATOM   1170  CB  VAL    74       3.096   2.512  -2.952  1.00  0.00
ATOM   1171  HB  VAL    74       2.977   1.541  -3.434  1.00  0.00
ATOM   1172  CG1 VAL    74       2.190   3.531  -3.746  1.00  0.00
ATOM   1173 HG11 VAL    74       1.155   3.189  -3.727  1.00  0.00
ATOM   1174 HG12 VAL    74       2.297   4.458  -3.182  1.00  0.00
ATOM   1175 HG13 VAL    74       2.504   3.549  -4.789  1.00  0.00
ATOM   1176  CG2 VAL    74       4.438   3.105  -3.196  1.00  0.00
ATOM   1177 HG21 VAL    74       4.706   3.098  -4.253  1.00  0.00
ATOM   1178 HG22 VAL    74       4.488   4.047  -2.648  1.00  0.00
ATOM   1179 HG23 VAL    74       5.196   2.505  -2.692  1.00  0.00
ATOM   1180  C   VAL    74       1.350   1.723  -1.250  1.00  0.00
ATOM   1181  O   VAL    74       0.453   2.495  -1.002  1.00  0.00
ATOM   1182  N   LEU    75       1.130   0.426  -1.433  1.00  0.00
ATOM   1183  H   LEU    75       1.878  -0.252  -1.463  1.00  0.00
ATOM   1184  CA  LEU    75      -0.128  -0.141  -1.075  1.00  0.00
ATOM   1185  HA  LEU    75      -0.865   0.404  -1.664  1.00  0.00
ATOM   1186  CB  LEU    75      -0.066  -1.640  -1.513  1.00  0.00
ATOM   1187  HB2 LEU    75       0.829  -2.089  -1.082  1.00  0.00
ATOM   1188  HB3 LEU    75      -0.985  -2.082  -1.126  1.00  0.00
ATOM   1189  CG  LEU    75       0.116  -1.933  -3.041  1.00  0.00
ATOM   1190  HG  LEU    75       1.055  -1.542  -3.433  1.00  0.00
ATOM   1191  CD1 LEU    75       0.326  -3.507  -3.233  1.00  0.00
ATOM   1192 HD11 LEU    75       1.076  -3.870  -2.530  1.00  0.00
ATOM   1193 HD12 LEU    75      -0.653  -3.960  -3.080  1.00  0.00
ATOM   1194 HD13 LEU    75       0.684  -3.664  -4.251  1.00  0.00
ATOM   1195  CD2 LEU    75      -1.090  -1.462  -3.920  1.00  0.00
ATOM   1196 HD21 LEU    75      -0.727  -1.467  -4.947  1.00  0.00
ATOM   1197 HD22 LEU    75      -1.967  -2.108  -3.903  1.00  0.00
ATOM   1198 HD23 LEU    75      -1.368  -0.448  -3.632  1.00  0.00
ATOM   1199  C   LEU    75      -0.556  -0.058   0.437  1.00  0.00
ATOM   1200  O   LEU    75      -1.771   0.080   0.675  1.00  0.00
ATOM   1201  N   MET    76       0.284   0.071   1.443  1.00  0.00
ATOM   1202  H   MET    76       1.267  -0.136   1.343  1.00  0.00
ATOM   1203  CA  MET    76      -0.168   0.378   2.838  1.00  0.00
ATOM   1204  HA  MET    76      -0.957  -0.301   3.162  1.00  0.00
ATOM   1205  CB  MET    76       1.080   0.209   3.765  1.00  0.00
ATOM   1206  HB2 MET    76       1.963   0.803   3.530  1.00  0.00
ATOM   1207  HB3 MET    76       0.820   0.529   4.774  1.00  0.00
ATOM   1208  CG  MET    76       1.527  -1.273   3.783  1.00  0.00
ATOM   1209  HG2 MET    76       0.549  -1.733   3.926  1.00  0.00
ATOM   1210  HG3 MET    76       1.792  -1.647   2.794  1.00  0.00
ATOM   1211  SD  MET    76       2.656  -1.749   5.150  1.00  0.00
ATOM   1212  CE  MET    76       1.509  -2.816   6.136  1.00  0.00
ATOM   1213  HE1 MET    76       2.112  -3.630   6.536  1.00  0.00
ATOM   1214  HE2 MET    76       1.128  -2.227   6.970  1.00  0.00
ATOM   1215  HE3 MET    76       0.641  -3.144   5.562  1.00  0.00
ATOM   1216  C   MET    76      -0.643   1.804   2.957  1.00  0.00
ATOM   1217  O   MET    76      -1.750   2.133   3.444  1.00  0.00
ATOM   1218  N   VAL    77       0.125   2.703   2.369  1.00  0.00
ATOM   1219  H   VAL    77       0.935   2.347   1.884  1.00  0.00
ATOM   1220  CA  VAL    77      -0.238   4.100   2.270  1.00  0.00
ATOM   1221  HA  VAL    77      -0.485   4.445   3.275  1.00  0.00
ATOM   1222  CB  VAL    77       1.001   4.890   1.749  1.00  0.00
ATOM   1223  HB  VAL    77       1.366   4.389   0.854  1.00  0.00
ATOM   1224  CG1 VAL    77       0.684   6.380   1.424  1.00  0.00
ATOM   1225 HG11 VAL    77       0.208   6.814   2.302  1.00  0.00
ATOM   1226 HG12 VAL    77       1.675   6.822   1.312  1.00  0.00
ATOM   1227 HG13 VAL    77       0.164   6.366   0.467  1.00  0.00
ATOM   1228  CG2 VAL    77       2.048   4.868   2.814  1.00  0.00
ATOM   1229 HG21 VAL    77       2.455   3.858   2.859  1.00  0.00
ATOM   1230 HG22 VAL    77       2.843   5.603   2.686  1.00  0.00
ATOM   1231 HG23 VAL    77       1.545   5.067   3.760  1.00  0.00
ATOM   1232  C   VAL    77      -1.487   4.401   1.423  1.00  0.00
ATOM   1233  O   VAL    77      -2.311   5.226   1.828  1.00  0.00
ATOM   1234  N   ARG    78      -1.698   3.741   0.253  1.00  0.00
ATOM   1235  H   ARG    78      -0.947   3.117  -0.005  1.00  0.00
ATOM   1236  CA  ARG    78      -3.030   3.839  -0.392  1.00  0.00
ATOM   1237  HA  ARG    78      -3.334   4.876  -0.541  1.00  0.00
ATOM   1238  CB  ARG    78      -2.810   3.292  -1.834  1.00  0.00
ATOM   1239  HB2 ARG    78      -1.998   3.865  -2.285  1.00  0.00
ATOM   1240  HB3 ARG    78      -2.463   2.258  -1.845  1.00  0.00
ATOM   1241  CG  ARG    78      -4.015   3.593  -2.701  1.00  0.00
ATOM   1242  HG2 ARG    78      -4.527   4.492  -2.358  1.00  0.00
ATOM   1243  HG3 ARG    78      -3.650   3.780  -3.711  1.00  0.00
ATOM   1244  CD  ARG    78      -5.067   2.516  -2.758  1.00  0.00
ATOM   1245  HD2 ARG    78      -4.519   1.580  -2.652  1.00  0.00
ATOM   1246  HD3 ARG    78      -5.721   2.521  -1.886  1.00  0.00
ATOM   1247  NE  ARG    78      -5.768   2.414  -4.053  1.00  0.00
ATOM   1248  HE  ARG    78      -5.343   1.887  -4.802  1.00  0.00
ATOM   1249  CZ  ARG    78      -6.994   2.777  -4.398  1.00  0.00
ATOM   1250  NH1 ARG    78      -7.802   3.311  -3.491  1.00  0.00
ATOM   1251 HH11 ARG    78      -7.418   3.609  -2.605  1.00  0.00
ATOM   1252 HH12 ARG    78      -8.763   3.499  -3.737  1.00  0.00
ATOM   1253  NH2 ARG    78      -7.461   2.652  -5.588  1.00  0.00
ATOM   1254 HH21 ARG    78      -6.915   2.143  -6.268  1.00  0.00
ATOM   1255 HH22 ARG    78      -8.453   2.740  -5.756  1.00  0.00
ATOM   1256  C   ARG    78      -4.130   3.126   0.426  1.00  0.00
ATOM   1257  O   ARG    78      -5.181   3.633   0.673  1.00  0.00
ATOM   1258  N   PHE    79      -3.889   1.922   0.852  1.00  0.00
ATOM   1259  H   PHE    79      -2.956   1.541   0.786  1.00  0.00
ATOM   1260  CA  PHE    79      -4.961   1.213   1.565  1.00  0.00
ATOM   1261  HA  PHE    79      -5.838   1.368   0.938  1.00  0.00
ATOM   1262  CB  PHE    79      -4.712  -0.344   1.497  1.00  0.00
ATOM   1263  HB2 PHE    79      -3.909  -0.593   2.191  1.00  0.00
ATOM   1264  HB3 PHE    79      -5.636  -0.751   1.908  1.00  0.00
ATOM   1265  CG  PHE    79      -4.514  -1.091   0.160  1.00  0.00
ATOM   1266  CD1 PHE    79      -5.237  -0.774  -1.035  1.00  0.00
ATOM   1267  HD1 PHE    79      -6.065  -0.083  -0.989  1.00  0.00
ATOM   1268  CE1 PHE    79      -4.900  -1.479  -2.230  1.00  0.00
ATOM   1269  HE1 PHE    79      -5.465  -1.267  -3.126  1.00  0.00
ATOM   1270  CZ  PHE    79      -4.071  -2.598  -2.157  1.00  0.00
ATOM   1271  HZ  PHE    79      -4.072  -3.259  -3.011  1.00  0.00
ATOM   1272  CE2 PHE    79      -3.476  -2.954  -0.944  1.00  0.00
ATOM   1273  HE2 PHE    79      -2.738  -3.718  -0.746  1.00  0.00
ATOM   1274  CD2 PHE    79      -3.593  -2.127   0.128  1.00  0.00
ATOM   1275  HD2 PHE    79      -3.027  -2.392   1.009  1.00  0.00
ATOM   1276  C   PHE    79      -5.424   1.723   2.937  1.00  0.00
ATOM   1277  O   PHE    79      -6.583   1.452   3.311  1.00  0.00
ATOM   1278  N   ALA    80      -4.595   2.497   3.681  1.00  0.00
ATOM   1279  H   ALA    80      -3.657   2.609   3.322  1.00  0.00
ATOM   1280  CA  ALA    80      -4.892   2.835   5.054  1.00  0.00
ATOM   1281  HA  ALA    80      -4.797   1.917   5.633  1.00  0.00
ATOM   1282  CB  ALA    80      -3.886   3.876   5.646  1.00  0.00
ATOM   1283  HB1 ALA    80      -2.895   3.654   5.249  1.00  0.00
ATOM   1284  HB2 ALA    80      -4.114   4.902   5.356  1.00  0.00
ATOM   1285  HB3 ALA    80      -3.882   3.794   6.733  1.00  0.00
ATOM   1286  C   ALA    80      -6.264   3.443   5.317  1.00  0.00
ATOM   1287  O   ALA    80      -6.908   3.163   6.319  1.00  0.00
ATOM   1288  N   SER    81      -6.751   4.352   4.373  1.00  0.00
ATOM   1289  H   SER    81      -6.100   4.617   3.647  1.00  0.00
ATOM   1290  CA  SER    81      -8.038   4.961   4.455  1.00  0.00
ATOM   1291  HA  SER    81      -8.248   5.434   5.415  1.00  0.00
ATOM   1292  CB  SER    81      -8.213   6.008   3.311  1.00  0.00
ATOM   1293  HB2 SER    81      -9.219   6.423   3.393  1.00  0.00
ATOM   1294  HB3 SER    81      -7.533   6.857   3.398  1.00  0.00
ATOM   1295  OG  SER    81      -8.126   5.540   1.957  1.00  0.00
ATOM   1296  HG  SER    81      -7.783   6.258   1.419  1.00  0.00
ATOM   1297  C   SER    81      -9.259   4.012   4.348  1.00  0.00
ATOM   1298  O   SER    81     -10.290   4.268   5.012  1.00  0.00
ATOM   1299  N   LEU    82      -9.171   2.892   3.617  1.00  0.00
ATOM   1300  H   LEU    82      -8.307   2.866   3.093  1.00  0.00
ATOM   1301  CA  LEU    82     -10.077   1.730   3.560  1.00  0.00
ATOM   1302  HA  LEU    82     -11.084   2.005   3.244  1.00  0.00
ATOM   1303  CB  LEU    82      -9.538   0.803   2.449  1.00  0.00
ATOM   1304  HB2 LEU    82      -8.601   0.337   2.752  1.00  0.00
ATOM   1305  HB3 LEU    82     -10.228  -0.036   2.356  1.00  0.00
ATOM   1306  CG  LEU    82      -9.322   1.439   1.037  1.00  0.00
ATOM   1307  HG  LEU    82      -8.563   2.217   1.093  1.00  0.00
ATOM   1308  CD1 LEU    82      -8.981   0.366   0.049  1.00  0.00
ATOM   1309 HD11 LEU    82      -8.509   0.787  -0.839  1.00  0.00
ATOM   1310 HD12 LEU    82      -8.206  -0.186   0.582  1.00  0.00
ATOM   1311 HD13 LEU    82      -9.819  -0.273  -0.227  1.00  0.00
ATOM   1312  CD2 LEU    82     -10.373   2.235   0.509  1.00  0.00
ATOM   1313 HD21 LEU    82     -11.215   1.562   0.350  1.00  0.00
ATOM   1314 HD22 LEU    82     -10.590   3.110   1.122  1.00  0.00
ATOM   1315 HD23 LEU    82      -9.987   2.589  -0.447  1.00  0.00
ATOM   1316  C   LEU    82     -10.272   0.895   4.822  1.00  0.00
ATOM   1317  O   LEU    82     -11.351   0.391   5.005  1.00  0.00
ATOM   1318  N   PHE    83      -9.260   0.821   5.633  1.00  0.00
ATOM   1319  H   PHE    83      -8.423   1.328   5.383  1.00  0.00
ATOM   1320  CA  PHE    83      -9.341   0.269   7.038  1.00  0.00
ATOM   1321  HA  PHE    83     -10.084  -0.522   7.135  1.00  0.00
ATOM   1322  CB  PHE    83      -7.940  -0.147   7.589  1.00  0.00
ATOM   1323  HB2 PHE    83      -7.237   0.686   7.603  1.00  0.00
ATOM   1324  HB3 PHE    83      -8.089  -0.430   8.631  1.00  0.00
ATOM   1325  CG  PHE    83      -7.239  -1.275   6.788  1.00  0.00
ATOM   1326  CD1 PHE    83      -6.375  -1.016   5.681  1.00  0.00
ATOM   1327  HD1 PHE    83      -6.284   0.006   5.344  1.00  0.00
ATOM   1328  CE1 PHE    83      -5.789  -2.076   4.987  1.00  0.00
ATOM   1329  HE1 PHE    83      -5.115  -1.938   4.153  1.00  0.00
ATOM   1330  CZ  PHE    83      -5.951  -3.413   5.485  1.00  0.00
ATOM   1331  HZ  PHE    83      -5.413  -4.222   5.013  1.00  0.00
ATOM   1332  CE2 PHE    83      -6.773  -3.634   6.572  1.00  0.00
ATOM   1333  HE2 PHE    83      -7.010  -4.642   6.878  1.00  0.00
ATOM   1334  CD2 PHE    83      -7.511  -2.606   7.232  1.00  0.00
ATOM   1335  HD2 PHE    83      -8.109  -2.919   8.076  1.00  0.00
ATOM   1336  C   PHE    83      -9.902   1.395   7.906  1.00  0.00
ATOM   1337  O   PHE    83      -9.194   2.281   8.357  1.00  0.00
ATOM   1338  N   ASN    84     -11.162   1.369   8.120  1.00  0.00
ATOM   1339  H   ASN    84     -11.632   0.531   7.810  1.00  0.00
ATOM   1340  CA  ASN    84     -11.963   2.253   8.999  1.00  0.00
ATOM   1341  HA  ASN    84     -11.445   3.209   8.922  1.00  0.00
ATOM   1342  CB  ASN    84     -13.370   2.402   8.581  1.00  0.00
ATOM   1343  HB2 ASN    84     -13.377   2.595   7.508  1.00  0.00
ATOM   1344  HB3 ASN    84     -13.976   1.522   8.800  1.00  0.00
ATOM   1345  CG  ASN    84     -14.068   3.490   9.312  1.00  0.00
ATOM   1346  OD1 ASN    84     -14.703   3.166  10.328  1.00  0.00
ATOM   1347  ND2 ASN    84     -14.019   4.689   8.897  1.00  0.00
ATOM   1348 HD21 ASN    84     -14.608   5.383   9.333  1.00  0.00
ATOM   1349 HD22 ASN    84     -13.553   4.898   8.024  1.00  0.00
ATOM   1350  C   ASN    84     -11.978   1.787  10.437  1.00  0.00
ATOM   1351  O   ASN    84     -12.687   0.867  10.899  1.00  0.00
ATOM   1352  N   VAL    85     -11.083   2.407  11.244  1.00  0.00
ATOM   1353  H   VAL    85     -10.593   3.146  10.758  1.00  0.00
ATOM   1354  CA  VAL    85     -10.698   1.934  12.579  1.00  0.00
ATOM   1355  HA  VAL    85     -10.342   0.904  12.554  1.00  0.00
ATOM   1356  CB  VAL    85      -9.550   2.750  13.220  1.00  0.00
ATOM   1357  HB  VAL    85      -9.993   3.676  13.584  1.00  0.00
ATOM   1358  CG1 VAL    85      -8.966   1.922  14.379  1.00  0.00
ATOM   1359 HG11 VAL    85      -8.397   1.060  14.032  1.00  0.00
ATOM   1360 HG12 VAL    85      -8.324   2.628  14.908  1.00  0.00
ATOM   1361 HG13 VAL    85      -9.724   1.647  15.112  1.00  0.00
ATOM   1362  CG2 VAL    85      -8.451   3.199  12.145  1.00  0.00
ATOM   1363 HG21 VAL    85      -8.173   2.299  11.598  1.00  0.00
ATOM   1364 HG22 VAL    85      -8.835   3.897  11.400  1.00  0.00
ATOM   1365 HG23 VAL    85      -7.645   3.674  12.706  1.00  0.00
ATOM   1366  C   VAL    85     -11.965   2.041  13.463  1.00  0.00
ATOM   1367  O   VAL    85     -12.094   1.170  14.325  1.00  0.00
ATOM   1368  N   LYS    86     -12.899   2.984  13.186  1.00  0.00
ATOM   1369  H   LYS    86     -12.783   3.562  12.367  1.00  0.00
ATOM   1370  CA  LYS    86     -14.154   2.956  13.936  1.00  0.00
ATOM   1371  HA  LYS    86     -13.883   3.067  14.985  1.00  0.00
ATOM   1372  CB  LYS    86     -14.972   4.223  13.529  1.00  0.00
ATOM   1373  HB2 LYS    86     -14.275   5.039  13.716  1.00  0.00
ATOM   1374  HB3 LYS    86     -15.209   4.331  12.471  1.00  0.00
ATOM   1375  CG  LYS    86     -16.258   4.403  14.363  1.00  0.00
ATOM   1376  HG2 LYS    86     -16.972   3.614  14.126  1.00  0.00
ATOM   1377  HG3 LYS    86     -16.047   4.266  15.424  1.00  0.00
ATOM   1378  CD  LYS    86     -16.931   5.774  14.156  1.00  0.00
ATOM   1379  HD2 LYS    86     -17.802   5.788  14.810  1.00  0.00
ATOM   1380  HD3 LYS    86     -16.255   6.597  14.389  1.00  0.00
ATOM   1381  CE  LYS    86     -17.412   5.955  12.744  1.00  0.00
ATOM   1382  HE2 LYS    86     -17.579   6.993  12.456  1.00  0.00
ATOM   1383  HE3 LYS    86     -16.579   5.684  12.096  1.00  0.00
ATOM   1384  NZ  LYS    86     -18.524   5.025  12.390  1.00  0.00
ATOM   1385  HZ1 LYS    86     -18.416   4.673  11.450  1.00  0.00
ATOM   1386  HZ2 LYS    86     -18.297   4.176  12.886  1.00  0.00
ATOM   1387  HZ3 LYS    86     -19.436   5.404  12.603  1.00  0.00
ATOM   1388  C   LYS    86     -14.968   1.676  13.859  1.00  0.00
ATOM   1389  O   LYS    86     -15.193   1.000  14.850  1.00  0.00
ATOM   1390  N   ASP    87     -15.520   1.403  12.666  1.00  0.00
ATOM   1391  H   ASP    87     -15.274   2.081  11.958  1.00  0.00
ATOM   1392  CA  ASP    87     -16.395   0.306  12.301  1.00  0.00
ATOM   1393  HA  ASP    87     -17.173   0.171  13.052  1.00  0.00
ATOM   1394  CB  ASP    87     -17.035   0.486  10.950  1.00  0.00
ATOM   1395  HB2 ASP    87     -16.282   0.553  10.164  1.00  0.00
ATOM   1396  HB3 ASP    87     -17.680  -0.376  10.780  1.00  0.00
ATOM   1397  CG  ASP    87     -17.901   1.712  10.791  1.00  0.00
ATOM   1398  OD1 ASP    87     -18.388   1.936   9.656  1.00  0.00
ATOM   1399  OD2 ASP    87     -18.209   2.351  11.803  1.00  0.00
ATOM   1400  C   ASP    87     -15.667  -0.984  12.299  1.00  0.00
ATOM   1401  O   ASP    87     -16.346  -1.992  12.377  1.00  0.00
ATOM   1402  N   GLN    88     -14.333  -1.011  12.250  1.00  0.00
ATOM   1403  H   GLN    88     -13.842  -0.131  12.185  1.00  0.00
ATOM   1404  CA  GLN    88     -13.430  -2.135  12.152  1.00  0.00
ATOM   1405  HA  GLN    88     -12.385  -1.841  12.251  1.00  0.00
ATOM   1406  CB  GLN    88     -13.726  -3.036  13.358  1.00  0.00
ATOM   1407  HB2 GLN    88     -14.653  -3.604  13.285  1.00  0.00
ATOM   1408  HB3 GLN    88     -12.985  -3.832  13.412  1.00  0.00
ATOM   1409  CG  GLN    88     -13.710  -2.409  14.692  1.00  0.00
ATOM   1410  HG2 GLN    88     -12.973  -1.607  14.703  1.00  0.00
ATOM   1411  HG3 GLN    88     -14.728  -2.035  14.810  1.00  0.00
ATOM   1412  CD  GLN    88     -13.457  -3.420  15.798  1.00  0.00
ATOM   1413  OE1 GLN    88     -14.307  -4.273  15.987  1.00  0.00
ATOM   1414  NE2 GLN    88     -12.372  -3.397  16.526  1.00  0.00
ATOM   1415 HE21 GLN    88     -12.124  -4.077  17.231  1.00  0.00
ATOM   1416 HE22 GLN    88     -11.726  -2.626  16.431  1.00  0.00
ATOM   1417  C   GLN    88     -13.568  -2.845  10.794  1.00  0.00
ATOM   1418  O   GLN    88     -13.501  -4.093  10.710  1.00  0.00
ATOM   1419  N   THR    89     -13.864  -2.130   9.703  1.00  0.00
ATOM   1420  H   THR    89     -13.971  -1.144   9.892  1.00  0.00
ATOM   1421  CA  THR    89     -14.212  -2.538   8.345  1.00  0.00
ATOM   1422  HA  THR    89     -14.491  -3.591   8.313  1.00  0.00
ATOM   1423  CB  THR    89     -15.405  -1.709   7.833  1.00  0.00
ATOM   1424  HB  THR    89     -15.668  -2.062   6.835  1.00  0.00
ATOM   1425  CG2 THR    89     -16.597  -2.090   8.605  1.00  0.00
ATOM   1426 HG21 THR    89     -16.961  -3.043   8.221  1.00  0.00
ATOM   1427 HG22 THR    89     -16.484  -2.166   9.686  1.00  0.00
ATOM   1428 HG23 THR    89     -17.419  -1.385   8.470  1.00  0.00
ATOM   1429  OG1 THR    89     -15.205  -0.346   7.867  1.00  0.00
ATOM   1430  HG1 THR    89     -14.695  -0.120   7.087  1.00  0.00
ATOM   1431  C   THR    89     -12.981  -2.466   7.445  1.00  0.00
ATOM   1432  O   THR    89     -12.000  -1.719   7.638  1.00  0.00
ATOM   1433  N   VAL    90     -12.980  -3.121   6.292  1.00  0.00
ATOM   1434  H   VAL    90     -13.835  -3.619   6.087  1.00  0.00
ATOM   1435  CA  VAL    90     -12.136  -2.848   5.153  1.00  0.00
ATOM   1436  HA  VAL    90     -11.966  -1.778   5.262  1.00  0.00
ATOM   1437  CB  VAL    90     -10.761  -3.592   5.295  1.00  0.00
ATOM   1438  HB  VAL    90     -10.418  -3.521   6.327  1.00  0.00
ATOM   1439  CG1 VAL    90     -10.891  -5.123   5.042  1.00  0.00
ATOM   1440 HG11 VAL    90      -9.905  -5.578   5.143  1.00  0.00
ATOM   1441 HG12 VAL    90     -11.469  -5.531   5.871  1.00  0.00
ATOM   1442 HG13 VAL    90     -11.313  -5.348   4.062  1.00  0.00
ATOM   1443  CG2 VAL    90      -9.633  -3.140   4.411  1.00  0.00
ATOM   1444 HG21 VAL    90      -9.838  -3.432   3.381  1.00  0.00
ATOM   1445 HG22 VAL    90      -9.539  -2.055   4.458  1.00  0.00
ATOM   1446 HG23 VAL    90      -8.803  -3.653   4.897  1.00  0.00
ATOM   1447  C   VAL    90     -12.842  -3.232   3.835  1.00  0.00
ATOM   1448  O   VAL    90     -13.700  -4.112   3.857  1.00  0.00
ATOM   1449  N   MET    91     -12.356  -2.783   2.747  1.00  0.00
ATOM   1450  H   MET    91     -11.595  -2.122   2.796  1.00  0.00
ATOM   1451  CA  MET    91     -12.854  -3.204   1.448  1.00  0.00
ATOM   1452  HA  MET    91     -13.200  -4.238   1.434  1.00  0.00
ATOM   1453  CB  MET    91     -14.019  -2.344   1.178  1.00  0.00
ATOM   1454  HB2 MET    91     -14.797  -3.029   0.844  1.00  0.00
ATOM   1455  HB3 MET    91     -14.346  -1.810   2.069  1.00  0.00
ATOM   1456  CG  MET    91     -13.775  -1.287   0.138  1.00  0.00
ATOM   1457  HG2 MET    91     -12.854  -0.759   0.387  1.00  0.00
ATOM   1458  HG3 MET    91     -13.700  -1.788  -0.827  1.00  0.00
ATOM   1459  SD  MET    91     -15.116   0.014   0.178  1.00  0.00
ATOM   1460  CE  MET    91     -14.395   1.099   1.540  1.00  0.00
ATOM   1461  HE1 MET    91     -13.608   1.676   1.054  1.00  0.00
ATOM   1462  HE2 MET    91     -14.997   1.962   1.824  1.00  0.00
ATOM   1463  HE3 MET    91     -14.029   0.502   2.375  1.00  0.00
ATOM   1464  C   MET    91     -11.696  -3.307   0.485  1.00  0.00
ATOM   1465  O   MET    91     -10.670  -2.723   0.688  1.00  0.00
ATOM   1466  N   PHE    92     -11.891  -4.063  -0.570  1.00  0.00
ATOM   1467  H   PHE    92     -12.575  -4.803  -0.504  1.00  0.00
ATOM   1468  CA  PHE    92     -11.015  -4.302  -1.724  1.00  0.00
ATOM   1469  HA  PHE    92     -10.040  -3.899  -1.451  1.00  0.00
ATOM   1470  CB  PHE    92     -10.930  -5.774  -2.084  1.00  0.00
ATOM   1471  HB2 PHE    92     -11.845  -6.025  -2.622  1.00  0.00
ATOM   1472  HB3 PHE    92     -10.123  -5.846  -2.813  1.00  0.00
ATOM   1473  CG  PHE    92     -10.554  -6.769  -1.018  1.00  0.00
ATOM   1474  CD1 PHE    92      -9.705  -6.379   0.052  1.00  0.00
ATOM   1475  HD1 PHE    92      -9.244  -5.402   0.026  1.00  0.00
ATOM   1476  CE1 PHE    92      -9.443  -7.297   1.111  1.00  0.00
ATOM   1477  HE1 PHE    92      -8.815  -6.976   1.927  1.00  0.00
ATOM   1478  CZ  PHE    92     -10.087  -8.550   1.209  1.00  0.00
ATOM   1479  HZ  PHE    92      -9.921  -9.240   2.023  1.00  0.00
ATOM   1480  CE2 PHE    92     -10.960  -8.898   0.134  1.00  0.00
ATOM   1481  HE2 PHE    92     -11.265  -9.930   0.039  1.00  0.00
ATOM   1482  CD2 PHE    92     -11.125  -8.062  -1.002  1.00  0.00
ATOM   1483  HD2 PHE    92     -11.613  -8.470  -1.875  1.00  0.00
ATOM   1484  C   PHE    92     -11.521  -3.437  -2.882  1.00  0.00
ATOM   1485  O   PHE    92     -12.246  -2.469  -2.623  1.00  0.00
ATOM   1486  N   LEU    93     -11.269  -3.769  -4.169  1.00  0.00
ATOM   1487  H   LEU    93     -10.626  -4.538  -4.295  1.00  0.00
ATOM   1488  CA  LEU    93     -11.710  -2.906  -5.253  1.00  0.00
ATOM   1489  HA  LEU    93     -11.476  -1.865  -5.030  1.00  0.00
ATOM   1490  CB  LEU    93     -10.954  -3.392  -6.525  1.00  0.00
ATOM   1491  HB2 LEU    93     -10.720  -4.448  -6.385  1.00  0.00
ATOM   1492  HB3 LEU    93     -11.587  -3.322  -7.410  1.00  0.00
ATOM   1493  CG  LEU    93      -9.656  -2.558  -6.762  1.00  0.00
ATOM   1494  HG  LEU    93      -9.050  -2.536  -5.856  1.00  0.00
ATOM   1495  CD1 LEU    93      -8.847  -3.152  -7.907  1.00  0.00
ATOM   1496 HD11 LEU    93      -8.025  -2.461  -8.093  1.00  0.00
ATOM   1497 HD12 LEU    93      -8.408  -4.129  -7.703  1.00  0.00
ATOM   1498 HD13 LEU    93      -9.540  -3.184  -8.748  1.00  0.00
ATOM   1499  CD2 LEU    93      -9.871  -1.121  -7.245  1.00  0.00
ATOM   1500 HD21 LEU    93      -8.900  -0.649  -7.398  1.00  0.00
ATOM   1501 HD22 LEU    93     -10.516  -1.103  -8.123  1.00  0.00
ATOM   1502 HD23 LEU    93     -10.239  -0.536  -6.403  1.00  0.00
ATOM   1503  C   LEU    93     -13.244  -2.775  -5.533  1.00  0.00
ATOM   1504  O   LEU    93     -13.609  -2.049  -6.472  1.00  0.00
ATOM   1505  N   SER    94     -14.033  -3.495  -4.751  1.00  0.00
ATOM   1506  H   SER    94     -13.495  -3.936  -4.018  1.00  0.00
ATOM   1507  CA  SER    94     -15.553  -3.456  -4.646  1.00  0.00
ATOM   1508  HA  SER    94     -15.690  -2.947  -5.600  1.00  0.00
ATOM   1509  CB  SER    94     -15.802  -4.871  -5.477  1.00  0.00
ATOM   1510  HB2 SER    94     -15.312  -5.680  -4.936  1.00  0.00
ATOM   1511  HB3 SER    94     -16.848  -5.084  -5.694  1.00  0.00
ATOM   1512  OG  SER    94     -15.237  -4.868  -6.798  1.00  0.00
ATOM   1513  HG  SER    94     -14.343  -5.197  -6.684  1.00  0.00
ATOM   1514  C   SER    94     -17.199  -2.353  -2.356  1.00  0.00
ATOM   1515  O   SER    94     -17.223  -2.702  -1.162  1.00  0.00
ATOM   1516  N   ARG    95     -18.115  -1.293  -2.309  1.00  0.00
ATOM   1517  H   ARG    95     -18.346  -0.860  -3.191  1.00  0.00
ATOM   1518  CA  ARG    95     -18.638  -0.534  -1.047  1.00  0.00
ATOM   1519  HA  ARG    95     -17.829  -0.336  -0.343  1.00  0.00
ATOM   1520  CB  ARG    95     -19.079   0.860  -1.534  1.00  0.00
ATOM   1521  HB2 ARG    95     -19.077   1.550  -0.691  1.00  0.00
ATOM   1522  HB3 ARG    95     -18.378   1.265  -2.264  1.00  0.00
ATOM   1523  CG  ARG    95     -20.546   0.771  -2.008  1.00  0.00
ATOM   1524  HG2 ARG    95     -20.377   0.229  -2.939  1.00  0.00
ATOM   1525  HG3 ARG    95     -21.184   0.236  -1.304  1.00  0.00
ATOM   1526  CD  ARG    95     -21.049   2.236  -2.281  1.00  0.00
ATOM   1527  HD2 ARG    95     -20.300   2.908  -2.700  1.00  0.00
ATOM   1528  HD3 ARG    95     -21.764   2.185  -3.102  1.00  0.00
ATOM   1529  NE  ARG    95     -21.697   2.806  -1.064  1.00  0.00
ATOM   1530  HE  ARG    95     -21.639   3.782  -0.814  1.00  0.00
ATOM   1531  CZ  ARG    95     -22.852   2.484  -0.541  1.00  0.00
ATOM   1532  NH1 ARG    95     -23.510   1.478  -0.950  1.00  0.00
ATOM   1533 HH11 ARG    95     -23.230   0.957  -1.770  1.00  0.00
ATOM   1534 HH12 ARG    95     -24.424   1.330  -0.548  1.00  0.00
ATOM   1535  NH2 ARG    95     -23.276   3.297   0.385  1.00  0.00
ATOM   1536 HH21 ARG    95     -22.890   4.218   0.534  1.00  0.00
ATOM   1537 HH22 ARG    95     -24.075   2.882   0.843  1.00  0.00
ATOM   1538  C   ARG    95     -19.690  -1.347  -0.140  1.00  0.00
ATOM   1539  O   ARG    95     -20.125  -0.829   0.883  1.00  0.00
ATOM   1540  N   THR    96     -19.992  -2.601  -0.525  1.00  0.00
ATOM   1541  H   THR    96     -19.929  -2.746  -1.523  1.00  0.00
ATOM   1542  CA  THR    96     -20.477  -3.735   0.272  1.00  0.00
ATOM   1543  HA  THR    96     -21.260  -3.354   0.927  1.00  0.00
ATOM   1544  CB  THR    96     -21.130  -4.929  -0.506  1.00  0.00
ATOM   1545  HB  THR    96     -20.316  -5.531  -0.909  1.00  0.00
ATOM   1546  CG2 THR    96     -21.965  -5.698   0.531  1.00  0.00
ATOM   1547 HG21 THR    96     -22.509  -6.547   0.115  1.00  0.00
ATOM   1548 HG22 THR    96     -21.385  -6.051   1.382  1.00  0.00
ATOM   1549 HG23 THR    96     -22.714  -5.053   0.991  1.00  0.00
ATOM   1550  OG1 THR    96     -22.058  -4.478  -1.540  1.00  0.00
ATOM   1551  HG1 THR    96     -21.531  -4.336  -2.329  1.00  0.00
ATOM   1552  C   THR    96     -19.396  -4.255   1.211  1.00  0.00
ATOM   1553  O   THR    96     -18.863  -5.373   1.093  1.00  0.00
ATOM   1554  N   THR    97     -18.867  -3.353   2.027  1.00  0.00
ATOM   1555  H   THR    97     -19.493  -2.619   2.330  1.00  0.00
ATOM   1556  CA  THR    97     -17.623  -3.579   2.824  1.00  0.00
ATOM   1557  HA  THR    97     -16.775  -3.817   2.182  1.00  0.00
ATOM   1558  CB  THR    97     -17.257  -2.365   3.728  1.00  0.00
ATOM   1559  HB  THR    97     -16.293  -2.557   4.200  1.00  0.00
ATOM   1560  CG2 THR    97     -17.224  -1.126   2.847  1.00  0.00
ATOM   1561 HG21 THR    97     -18.259  -0.869   2.619  1.00  0.00
ATOM   1562 HG22 THR    97     -16.846  -0.216   3.312  1.00  0.00
ATOM   1563 HG23 THR    97     -16.712  -1.449   1.940  1.00  0.00
ATOM   1564  OG1 THR    97     -18.260  -2.142   4.686  1.00  0.00
ATOM   1565  HG1 THR    97     -18.391  -1.221   4.925  1.00  0.00
ATOM   1566  C   THR    97     -17.667  -4.810   3.747  1.00  0.00
ATOM   1567  O   THR    97     -18.805  -5.270   4.084  1.00  0.00
ATOM   1568  N   TYR    98     -16.565  -5.260   4.252  1.00  0.00
ATOM   1569  H   TYR    98     -15.748  -4.752   3.943  1.00  0.00
ATOM   1570  CA  TYR    98     -16.400  -6.373   5.230  1.00  0.00
ATOM   1571  HA  TYR    98     -17.330  -6.930   5.338  1.00  0.00
ATOM   1572  CB  TYR    98     -15.313  -7.321   4.671  1.00  0.00
ATOM   1573  HB2 TYR    98     -14.439  -6.672   4.730  1.00  0.00
ATOM   1574  HB3 TYR    98     -15.211  -8.152   5.368  1.00  0.00
ATOM   1575  CG  TYR    98     -15.495  -7.848   3.242  1.00  0.00
ATOM   1576  CD1 TYR    98     -14.509  -7.583   2.289  1.00  0.00
ATOM   1577  HD1 TYR    98     -13.711  -6.923   2.595  1.00  0.00
ATOM   1578  CE1 TYR    98     -14.547  -8.099   0.980  1.00  0.00
ATOM   1579  HE1 TYR    98     -13.761  -7.903   0.267  1.00  0.00
ATOM   1580  CZ  TYR    98     -15.742  -8.837   0.664  1.00  0.00
ATOM   1581  OH  TYR    98     -15.865  -9.313  -0.598  1.00  0.00
ATOM   1582  HH  TYR    98     -15.292  -8.828  -1.196  1.00  0.00
ATOM   1583  CE2 TYR    98     -16.738  -9.097   1.610  1.00  0.00
ATOM   1584  HE2 TYR    98     -17.607  -9.655   1.292  1.00  0.00
ATOM   1585  CD2 TYR    98     -16.613  -8.623   2.909  1.00  0.00
ATOM   1586  HD2 TYR    98     -17.380  -8.865   3.631  1.00  0.00
ATOM   1587  C   TYR    98     -15.887  -5.793   6.537  1.00  0.00
ATOM   1588  O   TYR    98     -15.469  -4.631   6.616  1.00  0.00
ATOM   1589  N   SER    99     -15.865  -6.623   7.574  1.00  0.00
ATOM   1590  H   SER    99     -16.331  -7.506   7.426  1.00  0.00
ATOM   1591  CA  SER    99     -15.270  -6.402   8.885  1.00  0.00
ATOM   1592  HA  SER    99     -14.659  -5.499   8.917  1.00  0.00
ATOM   1593  CB  SER    99     -16.274  -6.083   9.919  1.00  0.00
ATOM   1594  HB2 SER    99     -15.871  -5.622  10.821  1.00  0.00
ATOM   1595  HB3 SER    99     -16.969  -5.403   9.426  1.00  0.00
ATOM   1596  OG  SER    99     -17.009  -7.233  10.243  1.00  0.00
ATOM   1597  HG  SER    99     -17.228  -7.735   9.455  1.00  0.00
ATOM   1598  C   SER    99     -14.331  -7.546   9.337  1.00  0.00
ATOM   1599  O   SER    99     -14.396  -8.668   8.825  1.00  0.00
ATOM   1600  N   LEU   100     -13.715  -7.329  10.446  1.00  0.00
ATOM   1601  H   LEU   100     -13.740  -6.373  10.771  1.00  0.00
ATOM   1602  CA  LEU   100     -12.993  -8.394  11.158  1.00  0.00
ATOM   1603  HA  LEU   100     -12.228  -8.765  10.476  1.00  0.00
ATOM   1604  CB  LEU   100     -12.382  -7.832  12.455  1.00  0.00
ATOM   1605  HB2 LEU   100     -13.173  -7.455  13.102  1.00  0.00
ATOM   1606  HB3 LEU   100     -12.073  -8.733  12.984  1.00  0.00
ATOM   1607  CG  LEU   100     -11.148  -6.951  12.369  1.00  0.00
ATOM   1608  HG  LEU   100     -11.414  -6.044  11.828  1.00  0.00
ATOM   1609  CD1 LEU   100     -10.833  -6.625  13.911  1.00  0.00
ATOM   1610 HD11 LEU   100     -11.716  -6.067  14.225  1.00  0.00
ATOM   1611 HD12 LEU   100     -10.682  -7.576  14.420  1.00  0.00
ATOM   1612 HD13 LEU   100     -10.020  -5.906  14.013  1.00  0.00
ATOM   1613  CD2 LEU   100      -9.884  -7.640  11.700  1.00  0.00
ATOM   1614 HD21 LEU   100      -9.758  -8.652  12.088  1.00  0.00
ATOM   1615 HD22 LEU   100     -10.054  -7.723  10.627  1.00  0.00
ATOM   1616 HD23 LEU   100      -8.967  -7.090  11.909  1.00  0.00
ATOM   1617  C   LEU   100     -13.888  -9.572  11.464  1.00  0.00
ATOM   1618  O   LEU   100     -13.371 -10.696  11.313  1.00  0.00
ATOM   1619  N   GLN   101     -15.163  -9.396  11.762  1.00  0.00
ATOM   1620  H   GLN   101     -15.603  -8.491  11.689  1.00  0.00
ATOM   1621  CA  GLN   101     -16.073 -10.541  11.819  1.00  0.00
ATOM   1622  HA  GLN   101     -15.711 -11.270  12.544  1.00  0.00
ATOM   1623  CB  GLN   101     -17.500 -10.166  12.121  1.00  0.00
ATOM   1624  HB2 GLN   101     -17.967  -9.563  11.343  1.00  0.00
ATOM   1625  HB3 GLN   101     -18.055 -11.102  12.177  1.00  0.00
ATOM   1626  CG  GLN   101     -17.638  -9.482  13.467  1.00  0.00
ATOM   1627  HG2 GLN   101     -17.013  -8.589  13.481  1.00  0.00
ATOM   1628  HG3 GLN   101     -18.652  -9.099  13.582  1.00  0.00
ATOM   1629  CD  GLN   101     -17.306 -10.297  14.650  1.00  0.00
ATOM   1630  OE1 GLN   101     -17.470 -11.544  14.692  1.00  0.00
ATOM   1631  NE2 GLN   101     -16.928  -9.725  15.764  1.00  0.00
ATOM   1632 HE21 GLN   101     -16.862 -10.315  16.580  1.00  0.00
ATOM   1633 HE22 GLN   101     -17.022  -8.724  15.848  1.00  0.00
ATOM   1634  C   GLN   101     -16.032 -11.474  10.614  1.00  0.00
ATOM   1635  O   GLN   101     -15.755 -12.730  10.791  1.00  0.00
ATOM   1636  N   GLU   102     -16.104 -10.947   9.360  1.00  0.00
ATOM   1637  H   GLU   102     -16.035  -9.953   9.191  1.00  0.00
ATOM   1638  CA  GLU   102     -15.868 -11.776   8.205  1.00  0.00
ATOM   1639  HA  GLU   102     -16.572 -12.604   8.289  1.00  0.00
ATOM   1640  CB  GLU   102     -16.262 -10.963   6.945  1.00  0.00
ATOM   1641  HB2 GLU   102     -15.741 -10.012   6.829  1.00  0.00
ATOM   1642  HB3 GLU   102     -16.032 -11.569   6.069  1.00  0.00
ATOM   1643  CG  GLU   102     -17.785 -10.739   6.872  1.00  0.00
ATOM   1644  HG2 GLU   102     -17.970 -10.440   5.840  1.00  0.00
ATOM   1645  HG3 GLU   102     -18.259 -11.686   7.131  1.00  0.00
ATOM   1646  CD  GLU   102     -18.356  -9.693   7.810  1.00  0.00
ATOM   1647  OE1 GLU   102     -19.413  -9.965   8.378  1.00  0.00
ATOM   1648  OE2 GLU   102     -17.824  -8.558   7.966  1.00  0.00
ATOM   1649  C   GLU   102     -14.375 -12.319   8.217  1.00  0.00
ATOM   1650  O   GLU   102     -14.191 -13.381   7.654  1.00  0.00
ATOM   1651  N   LEU   103     -13.316 -11.593   8.603  1.00  0.00
ATOM   1652  H   LEU   103     -13.606 -10.652   8.825  1.00  0.00
ATOM   1653  CA  LEU   103     -11.970 -11.858   8.140  1.00  0.00
ATOM   1654  HA  LEU   103     -12.074 -12.387   7.193  1.00  0.00
ATOM   1655  CB  LEU   103     -11.195 -10.588   7.687  1.00  0.00
ATOM   1656  HB2 LEU   103     -11.114  -9.971   8.582  1.00  0.00
ATOM   1657  HB3 LEU   103     -10.154 -10.813   7.454  1.00  0.00
ATOM   1658  CG  LEU   103     -11.852  -9.694   6.652  1.00  0.00
ATOM   1659  HG  LEU   103     -12.809  -9.266   6.951  1.00  0.00
ATOM   1660  CD1 LEU   103     -10.963  -8.462   6.603  1.00  0.00
ATOM   1661 HD11 LEU   103     -10.882  -7.929   7.550  1.00  0.00
ATOM   1662 HD12 LEU   103      -9.934  -8.744   6.378  1.00  0.00
ATOM   1663 HD13 LEU   103     -11.290  -7.744   5.851  1.00  0.00
ATOM   1664  CD2 LEU   103     -11.980 -10.385   5.215  1.00  0.00
ATOM   1665 HD21 LEU   103     -12.372  -9.701   4.463  1.00  0.00
ATOM   1666 HD22 LEU   103     -10.958 -10.550   4.873  1.00  0.00
ATOM   1667 HD23 LEU   103     -12.509 -11.335   5.285  1.00  0.00
ATOM   1668  C   LEU   103     -11.089 -12.695   9.137  1.00  0.00
ATOM   1669  O   LEU   103     -10.105 -13.329   8.724  1.00  0.00
ATOM   1670  N   GLY   104     -11.556 -12.882  10.370  1.00  0.00
ATOM   1671  H   GLY   104     -12.410 -12.433  10.666  1.00  0.00
ATOM   1672  CA  GLY   104     -10.926 -13.745  11.312  1.00  0.00
ATOM   1673  HA2 GLY   104      -9.905 -13.393  11.457  1.00  0.00
ATOM   1674  HA3 GLY   104     -11.538 -13.816  12.212  1.00  0.00
ATOM   1675  C   GLY   104     -10.772 -15.259  11.003  1.00  0.00
ATOM   1676  O   GLY   104      -9.960 -15.862  11.680  1.00  0.00
ATOM   1677  N   ALA   105     -11.510 -15.828  10.095  1.00  0.00
ATOM   1678  H   ALA   105     -12.238 -15.281   9.659  1.00  0.00
ATOM   1679  CA  ALA   105     -11.268 -17.203   9.583  1.00  0.00
ATOM   1680  HA  ALA   105     -10.675 -17.746  10.320  1.00  0.00
ATOM   1681  CB  ALA   105     -12.569 -18.003   9.502  1.00  0.00
ATOM   1682  HB1 ALA   105     -13.014 -18.258  10.465  1.00  0.00
ATOM   1683  HB2 ALA   105     -13.297 -17.443   8.916  1.00  0.00
ATOM   1684  HB3 ALA   105     -12.386 -18.932   8.963  1.00  0.00
ATOM   1685  C   ALA   105     -10.494 -17.193   8.249  1.00  0.00
ATOM   1686  O   ALA   105     -10.088 -18.235   7.784  1.00  0.00
ATOM   1687  N   MET   106      -9.979 -15.994   7.713  1.00  0.00
ATOM   1688  H   MET   106     -10.150 -15.137   8.219  1.00  0.00
ATOM   1689  CA  MET   106      -8.988 -15.877   6.585  1.00  0.00
ATOM   1690  HA  MET   106      -9.122 -16.714   5.902  1.00  0.00
ATOM   1691  CB  MET   106      -9.427 -14.612   5.855  1.00  0.00
ATOM   1692  HB2 MET   106     -10.493 -14.716   5.656  1.00  0.00
ATOM   1693  HB3 MET   106      -9.225 -13.813   6.566  1.00  0.00
ATOM   1694  CG  MET   106      -8.756 -14.276   4.495  1.00  0.00
ATOM   1695  HG2 MET   106      -7.667 -14.277   4.561  1.00  0.00
ATOM   1696  HG3 MET   106      -9.095 -15.079   3.840  1.00  0.00
ATOM   1697  SD  MET   106      -9.236 -12.692   3.685  1.00  0.00
ATOM   1698  CE  MET   106      -7.938 -11.623   4.367  1.00  0.00
ATOM   1699  HE1 MET   106      -7.042 -11.817   3.776  1.00  0.00
ATOM   1700  HE2 MET   106      -8.208 -10.571   4.275  1.00  0.00
ATOM   1701  HE3 MET   106      -7.577 -11.910   5.354  1.00  0.00
ATOM   1702  C   MET   106      -7.517 -15.644   7.058  1.00  0.00
ATOM   1703  O   MET   106      -7.326 -15.212   8.123  1.00  0.00
ATOM   1704  N   GLY   107      -6.544 -15.957   6.240  1.00  0.00
ATOM   1705  H   GLY   107      -6.731 -16.481   5.397  1.00  0.00
ATOM   1706  CA  GLY   107      -5.131 -15.732   6.497  1.00  0.00
ATOM   1707  HA2 GLY   107      -4.646 -16.348   7.253  1.00  0.00
ATOM   1708  HA3 GLY   107      -4.736 -16.050   5.533  1.00  0.00
ATOM   1709  C   GLY   107      -4.691 -14.242   6.680  1.00  0.00
ATOM   1710  O   GLY   107      -5.504 -13.362   6.595  1.00  0.00
ATOM   1711  N   MET   108      -3.400 -14.006   6.916  1.00  0.00
ATOM   1712  H   MET   108      -2.730 -14.757   6.832  1.00  0.00
ATOM   1713  CA  MET   108      -2.894 -12.640   7.073  1.00  0.00
ATOM   1714  HA  MET   108      -1.895 -12.838   7.463  1.00  0.00
ATOM   1715  CB  MET   108      -2.872 -11.955   5.683  1.00  0.00
ATOM   1716  HB2 MET   108      -3.926 -11.792   5.458  1.00  0.00
ATOM   1717  HB3 MET   108      -2.307 -11.023   5.669  1.00  0.00
ATOM   1718  CG  MET   108      -2.325 -12.946   4.637  1.00  0.00
ATOM   1719  HG2 MET   108      -1.373 -13.282   5.045  1.00  0.00
ATOM   1720  HG3 MET   108      -2.979 -13.814   4.557  1.00  0.00
ATOM   1721  SD  MET   108      -2.168 -12.185   2.976  1.00  0.00
ATOM   1722  CE  MET   108      -0.392 -11.789   2.741  1.00  0.00
ATOM   1723  HE1 MET   108       0.212 -12.677   2.929  1.00  0.00
ATOM   1724  HE2 MET   108      -0.134 -11.454   1.737  1.00  0.00
ATOM   1725  HE3 MET   108      -0.133 -11.056   3.504  1.00  0.00
ATOM   1726  C   MET   108      -3.411 -11.769   8.230  1.00  0.00
ATOM   1727  O   MET   108      -3.410 -10.491   8.132  1.00  0.00
ATOM   1728  N   GLY   109      -3.856 -12.383   9.340  1.00  0.00
ATOM   1729  H   GLY   109      -3.622 -13.366   9.374  1.00  0.00
ATOM   1730  CA  GLY   109      -4.392 -11.649  10.520  1.00  0.00
ATOM   1731  HA2 GLY   109      -5.271 -11.052  10.280  1.00  0.00
ATOM   1732  HA3 GLY   109      -4.807 -12.307  11.283  1.00  0.00
ATOM   1733  C   GLY   109      -3.393 -10.681  11.167  1.00  0.00
ATOM   1734  O   GLY   109      -3.834  -9.609  11.584  1.00  0.00
ATOM   1735  N   ASP   110      -2.102 -11.030  11.216  1.00  0.00
ATOM   1736  H   ASP   110      -1.789 -11.862  10.736  1.00  0.00
ATOM   1737  CA  ASP   110      -1.030 -10.239  11.795  1.00  0.00
ATOM   1738  HA  ASP   110      -1.355  -9.941  12.792  1.00  0.00
ATOM   1739  CB  ASP   110       0.321 -10.961  11.750  1.00  0.00
ATOM   1740  HB2 ASP   110       1.136 -10.384  12.187  1.00  0.00
ATOM   1741  HB3 ASP   110       0.222 -11.705  12.540  1.00  0.00
ATOM   1742  CG  ASP   110       0.757 -11.595  10.476  1.00  0.00
ATOM   1743  OD1 ASP   110       0.014 -11.638   9.479  1.00  0.00
ATOM   1744  OD2 ASP   110       1.877 -12.141  10.477  1.00  0.00
ATOM   1745  C   ASP   110      -1.008  -8.897  11.075  1.00  0.00
ATOM   1746  O   ASP   110      -1.085  -7.845  11.681  1.00  0.00
ATOM   1747  N   LEU   111      -0.876  -8.867   9.748  1.00  0.00
ATOM   1748  H   LEU   111      -0.836  -9.806   9.376  1.00  0.00
ATOM   1749  CA  LEU   111      -0.962  -7.835   8.872  1.00  0.00
ATOM   1750  HA  LEU   111      -0.216  -7.087   9.137  1.00  0.00
ATOM   1751  CB  LEU   111      -0.772  -8.391   7.452  1.00  0.00
ATOM   1752  HB2 LEU   111       0.291  -8.626   7.505  1.00  0.00
ATOM   1753  HB3 LEU   111      -1.453  -9.242   7.410  1.00  0.00
ATOM   1754  CG  LEU   111      -0.899  -7.310   6.396  1.00  0.00
ATOM   1755  HG  LEU   111      -1.864  -6.805   6.408  1.00  0.00
ATOM   1756  CD1 LEU   111       0.107  -6.150   6.443  1.00  0.00
ATOM   1757 HD11 LEU   111      -0.001  -5.591   5.514  1.00  0.00
ATOM   1758 HD12 LEU   111      -0.065  -5.471   7.278  1.00  0.00
ATOM   1759 HD13 LEU   111       1.098  -6.598   6.529  1.00  0.00
ATOM   1760  CD2 LEU   111      -0.730  -7.861   4.909  1.00  0.00
ATOM   1761 HD21 LEU   111       0.299  -8.154   4.702  1.00  0.00
ATOM   1762 HD22 LEU   111      -1.459  -8.653   4.737  1.00  0.00
ATOM   1763 HD23 LEU   111      -1.105  -7.058   4.275  1.00  0.00
ATOM   1764  C   LEU   111      -2.275  -6.966   9.012  1.00  0.00
ATOM   1765  O   LEU   111      -2.170  -5.755   9.154  1.00  0.00
ATOM   1766  N   LEU   112      -3.451  -7.561   9.058  1.00  0.00
ATOM   1767  H   LEU   112      -3.570  -8.555   8.927  1.00  0.00
ATOM   1768  CA  LEU   112      -4.741  -6.833   9.246  1.00  0.00
ATOM   1769  HA  LEU   112      -4.772  -6.101   8.439  1.00  0.00
ATOM   1770  CB  LEU   112      -5.900  -7.770   9.109  1.00  0.00
ATOM   1771  HB2 LEU   112      -5.762  -8.636   9.757  1.00  0.00
ATOM   1772  HB3 LEU   112      -6.811  -7.316   9.499  1.00  0.00
ATOM   1773  CG  LEU   112      -6.174  -8.295   7.705  1.00  0.00
ATOM   1774  HG  LEU   112      -5.236  -8.585   7.233  1.00  0.00
ATOM   1775  CD1 LEU   112      -7.155  -9.461   7.700  1.00  0.00
ATOM   1776 HD11 LEU   112      -7.342  -9.843   6.697  1.00  0.00
ATOM   1777 HD12 LEU   112      -6.593 -10.272   8.162  1.00  0.00
ATOM   1778 HD13 LEU   112      -8.081  -9.310   8.254  1.00  0.00
ATOM   1779  CD2 LEU   112      -6.823  -7.228   6.885  1.00  0.00
ATOM   1780 HD21 LEU   112      -6.037  -6.529   6.601  1.00  0.00
ATOM   1781 HD22 LEU   112      -7.133  -7.516   5.879  1.00  0.00
ATOM   1782 HD23 LEU   112      -7.666  -6.748   7.381  1.00  0.00
ATOM   1783  C   LEU   112      -4.753  -6.142  10.625  1.00  0.00
ATOM   1784  O   LEU   112      -5.008  -4.915  10.573  1.00  0.00
ATOM   1785  N   SER   113      -4.128  -6.692  11.687  1.00  0.00
ATOM   1786  H   SER   113      -3.818  -7.651  11.628  1.00  0.00
ATOM   1787  CA  SER   113      -4.016  -6.038  13.002  1.00  0.00
ATOM   1788  HA  SER   113      -5.037  -5.701  13.183  1.00  0.00
ATOM   1789  CB  SER   113      -3.546  -7.009  14.058  1.00  0.00
ATOM   1790  HB2 SER   113      -4.229  -7.859  14.029  1.00  0.00
ATOM   1791  HB3 SER   113      -2.579  -7.416  13.765  1.00  0.00
ATOM   1792  OG  SER   113      -3.560  -6.419  15.307  1.00  0.00
ATOM   1793  HG  SER   113      -3.343  -7.131  15.912  1.00  0.00
ATOM   1794  C   SER   113      -3.106  -4.840  12.818  1.00  0.00
ATOM   1795  O   SER   113      -3.378  -3.749  13.337  1.00  0.00
ATOM   1796  N   ALA   114      -1.972  -4.996  12.127  1.00  0.00
ATOM   1797  H   ALA   114      -1.771  -5.906  11.739  1.00  0.00
ATOM   1798  CA  ALA   114      -1.009  -3.920  11.805  1.00  0.00
ATOM   1799  HA  ALA   114      -0.675  -3.436  12.722  1.00  0.00
ATOM   1800  CB  ALA   114       0.204  -4.655  11.310  1.00  0.00
ATOM   1801  HB1 ALA   114       0.920  -3.841  11.422  1.00  0.00
ATOM   1802  HB2 ALA   114       0.418  -5.541  11.908  1.00  0.00
ATOM   1803  HB3 ALA   114       0.230  -4.804  10.230  1.00  0.00
ATOM   1804  C   ALA   114      -1.539  -2.786  10.905  1.00  0.00
ATOM   1805  O   ALA   114      -1.090  -1.677  11.024  1.00  0.00
ATOM   1806  N   MET   115      -2.458  -3.111  10.024  1.00  0.00
ATOM   1807  H   MET   115      -2.505  -4.100   9.824  1.00  0.00
ATOM   1808  CA  MET   115      -3.092  -2.172   9.121  1.00  0.00
ATOM   1809  HA  MET   115      -2.349  -1.406   8.905  1.00  0.00
ATOM   1810  CB  MET   115      -3.624  -2.857   7.851  1.00  0.00
ATOM   1811  HB2 MET   115      -4.033  -3.822   8.153  1.00  0.00
ATOM   1812  HB3 MET   115      -4.400  -2.273   7.358  1.00  0.00
ATOM   1813  CG  MET   115      -2.463  -3.152   6.832  1.00  0.00
ATOM   1814  HG2 MET   115      -1.553  -3.402   7.375  1.00  0.00
ATOM   1815  HG3 MET   115      -2.862  -3.972   6.234  1.00  0.00
ATOM   1816  SD  MET   115      -2.114  -1.711   5.663  1.00  0.00
ATOM   1817  CE  MET   115      -1.486  -0.255   6.636  1.00  0.00
ATOM   1818  HE1 MET   115      -1.173   0.556   5.980  1.00  0.00
ATOM   1819  HE2 MET   115      -2.236   0.074   7.355  1.00  0.00
ATOM   1820  HE3 MET   115      -0.580  -0.563   7.157  1.00  0.00
ATOM   1821  C   MET   115      -4.221  -1.420   9.837  1.00  0.00
ATOM   1822  O   MET   115      -4.318  -0.254   9.478  1.00  0.00
ATOM   1823  N   PHE   116      -4.917  -1.889  10.846  1.00  0.00
ATOM   1824  H   PHE   116      -4.610  -2.735  11.305  1.00  0.00
ATOM   1825  CA  PHE   116      -5.787  -1.084  11.717  1.00  0.00
ATOM   1826  HA  PHE   116      -6.341  -0.427  11.046  1.00  0.00
ATOM   1827  CB  PHE   116      -6.702  -2.052  12.504  1.00  0.00
ATOM   1828  HB2 PHE   116      -6.135  -2.902  12.881  1.00  0.00
ATOM   1829  HB3 PHE   116      -7.148  -1.566  13.372  1.00  0.00
ATOM   1830  CG  PHE   116      -7.947  -2.495  11.696  1.00  0.00
ATOM   1831  CD1 PHE   116      -8.987  -1.525  11.427  1.00  0.00
ATOM   1832  HD1 PHE   116      -8.772  -0.518  11.754  1.00  0.00
ATOM   1833  CE1 PHE   116     -10.137  -1.813  10.658  1.00  0.00
ATOM   1834  HE1 PHE   116     -10.872  -1.070  10.392  1.00  0.00
ATOM   1835  CZ  PHE   116     -10.193  -3.106  10.108  1.00  0.00
ATOM   1836  HZ  PHE   116     -10.877  -3.385   9.319  1.00  0.00
ATOM   1837  CE2 PHE   116      -9.278  -4.086  10.453  1.00  0.00
ATOM   1838  HE2 PHE   116      -9.476  -5.036   9.979  1.00  0.00
ATOM   1839  CD2 PHE   116      -8.189  -3.831  11.335  1.00  0.00
ATOM   1840  HD2 PHE   116      -7.586  -4.678  11.627  1.00  0.00
ATOM   1841  C   PHE   116      -4.955  -0.185  12.624  1.00  0.00
ATOM   1842  O   PHE   116      -5.251   0.990  12.815  1.00  0.00
ATOM   1843  N   ASP   117      -3.884  -0.814  13.218  1.00  0.00
ATOM   1844  H   ASP   117      -3.773  -1.761  12.885  1.00  0.00
ATOM   1845  CA  ASP   117      -2.858  -0.243  14.072  1.00  0.00
ATOM   1846  HA  ASP   117      -3.228   0.039  15.058  1.00  0.00
ATOM   1847  CB  ASP   117      -1.867  -1.330  14.422  1.00  0.00
ATOM   1848  HB2 ASP   117      -2.424  -1.934  15.137  1.00  0.00
ATOM   1849  HB3 ASP   117      -1.542  -1.936  13.576  1.00  0.00
ATOM   1850  CG  ASP   117      -0.703  -0.675  15.131  1.00  0.00
ATOM   1851  OD1 ASP   117      -0.928   0.027  16.134  1.00  0.00
ATOM   1852  OD2 ASP   117       0.453  -0.697  14.655  1.00  0.00
ATOM   1853  C   ASP   117      -2.146   0.932  13.376  1.00  0.00
ATOM   1854  O   ASP   117      -2.083   2.048  13.923  1.00  0.00
ATOM   1855  N   PHE   118      -1.785   0.787  12.062  1.00  0.00
ATOM   1856  H   PHE   118      -2.078  -0.108  11.697  1.00  0.00
ATOM   1857  CA  PHE   118      -1.174   1.815  11.203  1.00  0.00
ATOM   1858  HA  PHE   118      -0.454   2.255  11.893  1.00  0.00
ATOM   1859  CB  PHE   118      -0.369   1.080  10.080  1.00  0.00
ATOM   1860  HB2 PHE   118       0.336   0.424  10.592  1.00  0.00
ATOM   1861  HB3 PHE   118      -0.995   0.421   9.478  1.00  0.00
ATOM   1862  CG  PHE   118       0.430   1.971   9.189  1.00  0.00
ATOM   1863  CD1 PHE   118       1.771   2.340   9.496  1.00  0.00
ATOM   1864  HD1 PHE   118       2.159   1.921  10.412  1.00  0.00
ATOM   1865  CE1 PHE   118       2.482   3.259   8.727  1.00  0.00
ATOM   1866  HE1 PHE   118       3.531   3.421   8.927  1.00  0.00
ATOM   1867  CZ  PHE   118       1.889   3.851   7.604  1.00  0.00
ATOM   1868  HZ  PHE   118       2.446   4.664   7.165  1.00  0.00
ATOM   1869  CE2 PHE   118       0.527   3.592   7.345  1.00  0.00
ATOM   1870  HE2 PHE   118       0.137   3.993   6.421  1.00  0.00
ATOM   1871  CD2 PHE   118      -0.093   2.526   8.055  1.00  0.00
ATOM   1872  HD2 PHE   118      -1.121   2.405   7.745  1.00  0.00
ATOM   1873  C   PHE   118      -2.153   2.878  10.653  1.00  0.00
ATOM   1874  O   PHE   118      -1.820   4.057  10.607  1.00  0.00
ATOM   1875  N   SER   119      -3.442   2.492  10.214  1.00  0.00
ATOM   1876  H   SER   119      -3.710   1.519  10.154  1.00  0.00
ATOM   1877  CA  SER   119      -4.481   3.493   9.787  1.00  0.00
ATOM   1878  HA  SER   119      -4.067   4.022   8.929  1.00  0.00
ATOM   1879  CB  SER   119      -5.752   2.761   9.259  1.00  0.00
ATOM   1880  HB2 SER   119      -5.543   2.193   8.352  1.00  0.00
ATOM   1881  HB3 SER   119      -6.005   2.032  10.028  1.00  0.00
ATOM   1882  OG  SER   119      -6.847   3.678   9.039  1.00  0.00
ATOM   1883  HG  SER   119      -7.550   3.131   8.682  1.00  0.00
ATOM   1884  C   SER   119      -4.795   4.376  10.961  1.00  0.00
ATOM   1885  O   SER   119      -4.847   5.572  10.724  1.00  0.00
ATOM   1886  N   GLU   120      -4.948   3.882  12.189  1.00  0.00
ATOM   1887  H   GLU   120      -4.861   2.881  12.294  1.00  0.00
ATOM   1888  CA  GLU   120      -5.113   4.758  13.339  1.00  0.00
ATOM   1889  HA  GLU   120      -5.925   5.461  13.155  1.00  0.00
ATOM   1890  CB  GLU   120      -5.360   3.900  14.642  1.00  0.00
ATOM   1891  HB2 GLU   120      -6.217   3.284  14.367  1.00  0.00
ATOM   1892  HB3 GLU   120      -4.551   3.183  14.784  1.00  0.00
ATOM   1893  CG  GLU   120      -5.697   4.605  16.001  1.00  0.00
ATOM   1894  HG2 GLU   120      -5.983   3.887  16.769  1.00  0.00
ATOM   1895  HG3 GLU   120      -4.864   5.199  16.379  1.00  0.00
ATOM   1896  CD  GLU   120      -6.841   5.587  15.748  1.00  0.00
ATOM   1897  OE1 GLU   120      -6.882   6.697  16.412  1.00  0.00
ATOM   1898  OE2 GLU   120      -7.827   5.272  15.034  1.00  0.00
ATOM   1899  C   GLU   120      -3.981   5.718  13.532  1.00  0.00
ATOM   1900  O   GLU   120      -4.157   6.898  13.948  1.00  0.00
ATOM   1901  N   LYS   121      -2.716   5.346  13.178  1.00  0.00
ATOM   1902  H   LYS   121      -2.536   4.398  12.882  1.00  0.00
ATOM   1903  CA  LYS   121      -1.544   6.272  13.310  1.00  0.00
ATOM   1904  HA  LYS   121      -1.553   6.823  14.250  1.00  0.00
ATOM   1905  CB  LYS   121      -0.221   5.480  13.343  1.00  0.00
ATOM   1906  HB2 LYS   121      -0.133   4.866  12.447  1.00  0.00
ATOM   1907  HB3 LYS   121       0.644   6.131  13.219  1.00  0.00
ATOM   1908  CG  LYS   121      -0.096   4.697  14.690  1.00  0.00
ATOM   1909  HG2 LYS   121       0.091   5.400  15.502  1.00  0.00
ATOM   1910  HG3 LYS   121      -1.046   4.172  14.779  1.00  0.00
ATOM   1911  CD  LYS   121       1.014   3.660  14.543  1.00  0.00
ATOM   1912  HD2 LYS   121       0.848   2.963  13.722  1.00  0.00
ATOM   1913  HD3 LYS   121       1.930   4.202  14.314  1.00  0.00
ATOM   1914  CE  LYS   121       1.304   2.919  15.846  1.00  0.00
ATOM   1915  HE2 LYS   121       1.996   3.450  16.500  1.00  0.00
ATOM   1916  HE3 LYS   121       0.374   2.843  16.410  1.00  0.00
ATOM   1917  NZ  LYS   121       1.831   1.598  15.654  1.00  0.00
ATOM   1918  HZ1 LYS   121       1.110   0.940  15.395  1.00  0.00
ATOM   1919  HZ2 LYS   121       2.549   1.685  14.947  1.00  0.00
ATOM   1920  HZ3 LYS   121       2.337   1.244  16.453  1.00  0.00
ATOM   1921  C   LYS   121      -1.486   7.278  12.230  1.00  0.00
ATOM   1922  O   LYS   121      -1.062   8.419  12.534  1.00  0.00
ATOM   1923  N   LEU   122      -1.831   6.898  11.053  1.00  0.00
ATOM   1924  H   LEU   122      -2.095   5.930  10.938  1.00  0.00
ATOM   1925  CA  LEU   122      -1.786   7.725   9.833  1.00  0.00
ATOM   1926  HA  LEU   122      -0.918   8.376   9.935  1.00  0.00
ATOM   1927  CB  LEU   122      -1.712   6.866   8.513  1.00  0.00
ATOM   1928  HB2 LEU   122      -1.016   6.040   8.657  1.00  0.00
ATOM   1929  HB3 LEU   122      -2.700   6.443   8.331  1.00  0.00
ATOM   1930  CG  LEU   122      -1.241   7.683   7.317  1.00  0.00
ATOM   1931  HG  LEU   122      -1.824   8.569   7.067  1.00  0.00
ATOM   1932  CD1 LEU   122       0.235   8.093   7.302  1.00  0.00
ATOM   1933 HD11 LEU   122       0.197   8.891   8.043  1.00  0.00
ATOM   1934 HD12 LEU   122       0.818   7.208   7.556  1.00  0.00
ATOM   1935 HD13 LEU   122       0.579   8.514   6.357  1.00  0.00
ATOM   1936  CD2 LEU   122      -1.454   6.882   6.035  1.00  0.00
ATOM   1937 HD21 LEU   122      -2.538   6.889   5.922  1.00  0.00
ATOM   1938 HD22 LEU   122      -0.958   7.225   5.127  1.00  0.00
ATOM   1939 HD23 LEU   122      -1.078   5.882   6.249  1.00  0.00
ATOM   1940  C   LEU   122      -2.988   8.695   9.847  1.00  0.00
ATOM   1941  O   LEU   122      -2.787   9.921   9.836  1.00  0.00
ATOM   1942  N   ASN   123      -4.235   8.251  10.161  1.00  0.00
ATOM   1943  H   ASN   123      -4.378   7.254  10.234  1.00  0.00
ATOM   1944  CA  ASN   123      -5.301   9.138  10.516  1.00  0.00
ATOM   1945  HA  ASN   123      -5.613   9.710   9.643  1.00  0.00
ATOM   1946  CB  ASN   123      -6.456   8.254  11.054  1.00  0.00
ATOM   1947  HB2 ASN   123      -6.078   7.500  11.745  1.00  0.00
ATOM   1948  HB3 ASN   123      -7.155   8.861  11.629  1.00  0.00
ATOM   1949  CG  ASN   123      -7.240   7.544   9.904  1.00  0.00
ATOM   1950  OD1 ASN   123      -7.568   8.140   8.933  1.00  0.00
ATOM   1951  ND2 ASN   123      -7.595   6.369  10.162  1.00  0.00
ATOM   1952 HD21 ASN   123      -8.038   5.781   9.471  1.00  0.00
ATOM   1953 HD22 ASN   123      -7.547   5.980  11.093  1.00  0.00
ATOM   1954  C   ASN   123      -4.948  10.056  11.635  1.00  0.00
ATOM   1955  O   ASN   123      -5.371  11.174  11.569  1.00  0.00
ATOM   1956  N   SER   124      -4.190   9.654  12.645  1.00  0.00
ATOM   1957  H   SER   124      -3.941   8.681  12.746  1.00  0.00
ATOM   1958  CA  SER   124      -3.722  10.555  13.669  1.00  0.00
ATOM   1959  HA  SER   124      -4.627  10.953  14.128  1.00  0.00
ATOM   1960  CB  SER   124      -3.082   9.906  14.922  1.00  0.00
ATOM   1961  HB2 SER   124      -2.278   9.192  14.740  1.00  0.00
ATOM   1962  HB3 SER   124      -2.668  10.696  15.548  1.00  0.00
ATOM   1963  OG  SER   124      -4.055   9.183  15.659  1.00  0.00
ATOM   1964  HG  SER   124      -4.341   8.399  15.183  1.00  0.00
ATOM   1965  C   SER   124      -2.884  11.752  13.252  1.00  0.00
ATOM   1966  O   SER   124      -2.848  12.719  14.010  1.00  0.00
ATOM   1967  N   LEU   125      -2.287  11.697  12.112  1.00  0.00
ATOM   1968  H   LEU   125      -2.492  10.916  11.505  1.00  0.00
ATOM   1969  CA  LEU   125      -1.528  12.807  11.487  1.00  0.00
ATOM   1970  HA  LEU   125      -1.180  13.446  12.298  1.00  0.00
ATOM   1971  CB  LEU   125      -0.383  12.239  10.607  1.00  0.00
ATOM   1972  HB2 LEU   125      -0.665  11.623   9.752  1.00  0.00
ATOM   1973  HB3 LEU   125       0.122  13.053  10.086  1.00  0.00
ATOM   1974  CG  LEU   125       0.627  11.373  11.304  1.00  0.00
ATOM   1975  HG  LEU   125       0.159  10.614  11.929  1.00  0.00
ATOM   1976  CD1 LEU   125       1.728  10.719  10.359  1.00  0.00
ATOM   1977 HD11 LEU   125       2.266  11.464   9.770  1.00  0.00
ATOM   1978 HD12 LEU   125       2.376  10.089  10.967  1.00  0.00
ATOM   1979 HD13 LEU   125       1.156  10.117   9.653  1.00  0.00
ATOM   1980  CD2 LEU   125       1.526  12.052  12.343  1.00  0.00
ATOM   1981 HD21 LEU   125       2.291  12.626  11.821  1.00  0.00
ATOM   1982 HD22 LEU   125       0.870  12.632  12.991  1.00  0.00
ATOM   1983 HD23 LEU   125       2.083  11.369  12.985  1.00  0.00
ATOM   1984  C   LEU   125      -2.464  13.645  10.561  1.00  0.00
ATOM   1985  O   LEU   125      -1.952  14.623   9.980  1.00  0.00
ATOM   1986  N   ALA   126      -3.754  13.351  10.454  1.00  0.00
ATOM   1987  H   ALA   126      -4.073  12.606  11.057  1.00  0.00
ATOM   1988  CA  ALA   126      -4.800  14.153   9.782  1.00  0.00
ATOM   1989  HA  ALA   126      -5.627  13.496   9.514  1.00  0.00
ATOM   1990  CB  ALA   126      -5.441  15.159  10.819  1.00  0.00
ATOM   1991  HB1 ALA   126      -4.642  15.712  11.312  1.00  0.00
ATOM   1992  HB2 ALA   126      -6.030  15.901  10.279  1.00  0.00
ATOM   1993  HB3 ALA   126      -6.048  14.698  11.598  1.00  0.00
ATOM   1994  C   ALA   126      -4.299  14.800   8.507  1.00  0.00
ATOM   1995  O   ALA   126      -4.371  15.985   8.221  1.00  0.00
ATOM   1996  N   LEU   127      -3.743  14.000   7.640  1.00  0.00
ATOM   1997  H   LEU   127      -3.718  13.014   7.854  1.00  0.00
ATOM   1998  CA  LEU   127      -3.255  14.393   6.285  1.00  0.00
ATOM   1999  HA  LEU   127      -2.641  15.276   6.462  1.00  0.00
ATOM   2000  CB  LEU   127      -2.390  13.290   5.629  1.00  0.00
ATOM   2001  HB2 LEU   127      -3.123  12.498   5.471  1.00  0.00
ATOM   2002  HB3 LEU   127      -2.092  13.447   4.592  1.00  0.00
ATOM   2003  CG  LEU   127      -1.225  12.618   6.436  1.00  0.00
ATOM   2004  HG  LEU   127      -1.647  12.164   7.333  1.00  0.00
ATOM   2005  CD1 LEU   127      -0.480  11.613   5.532  1.00  0.00
ATOM   2006 HD11 LEU   127       0.258  10.985   6.030  1.00  0.00
ATOM   2007 HD12 LEU   127      -1.245  10.975   5.090  1.00  0.00
ATOM   2008 HD13 LEU   127      -0.008  12.159   4.714  1.00  0.00
ATOM   2009  CD2 LEU   127      -0.161  13.589   6.906  1.00  0.00
ATOM   2010 HD21 LEU   127      -0.504  14.508   7.382  1.00  0.00
ATOM   2011 HD22 LEU   127       0.619  13.059   7.451  1.00  0.00
ATOM   2012 HD23 LEU   127       0.298  14.010   6.011  1.00  0.00
ATOM   2013  C   LEU   127      -4.429  14.787   5.338  1.00  0.00
ATOM   2014  O   LEU   127      -5.325  13.984   5.114  1.00  0.00
ATOM   2015  N   THR   128      -4.348  15.863   4.605  1.00  0.00
ATOM   2016  H   THR   128      -3.505  16.420   4.615  1.00  0.00
ATOM   2017  CA  THR   128      -5.396  16.201   3.615  1.00  0.00
ATOM   2018  HA  THR   128      -6.405  16.077   4.010  1.00  0.00
ATOM   2019  CB  THR   128      -5.244  17.714   3.383  1.00  0.00
ATOM   2020  HB  THR   128      -5.919  17.981   2.570  1.00  0.00
ATOM   2021  CG2 THR   128      -5.694  18.565   4.609  1.00  0.00
ATOM   2022 HG21 THR   128      -5.570  18.055   5.563  1.00  0.00
ATOM   2023 HG22 THR   128      -5.051  19.444   4.613  1.00  0.00
ATOM   2024 HG23 THR   128      -6.694  18.947   4.403  1.00  0.00
ATOM   2025  OG1 THR   128      -3.966  18.070   2.966  1.00  0.00
ATOM   2026  HG1 THR   128      -3.448  18.004   3.771  1.00  0.00
ATOM   2027  C   THR   128      -5.131  15.458   2.304  1.00  0.00
ATOM   2028  O   THR   128      -4.026  14.863   2.178  1.00  0.00
ATOM   2029  N   GLU   129      -5.969  15.580   1.255  1.00  0.00
ATOM   2030  H   GLU   129      -6.906  15.944   1.350  1.00  0.00
ATOM   2031  CA  GLU   129      -5.634  14.904  -0.053  1.00  0.00
ATOM   2032  HA  GLU   129      -5.624  13.823   0.093  1.00  0.00
ATOM   2033  CB  GLU   129      -6.831  15.204  -1.133  1.00  0.00
ATOM   2034  HB2 GLU   129      -7.106  16.252  -1.017  1.00  0.00
ATOM   2035  HB3 GLU   129      -6.583  15.049  -2.182  1.00  0.00
ATOM   2036  CG  GLU   129      -8.107  14.396  -0.849  1.00  0.00
ATOM   2037  HG2 GLU   129      -7.774  13.360  -0.901  1.00  0.00
ATOM   2038  HG3 GLU   129      -8.482  14.365   0.174  1.00  0.00
ATOM   2039  CD  GLU   129      -9.360  14.715  -1.777  1.00  0.00
ATOM   2040  OE1 GLU   129      -9.243  15.576  -2.640  1.00  0.00
ATOM   2041  OE2 GLU   129     -10.340  13.990  -1.637  1.00  0.00
ATOM   2042  C   GLU   129      -4.263  15.327  -0.620  1.00  0.00
ATOM   2043  O   GLU   129      -3.617  14.491  -1.220  1.00  0.00
ATOM   2044  N   GLU   130      -3.809  16.573  -0.494  1.00  0.00
ATOM   2045  H   GLU   130      -4.440  17.273  -0.131  1.00  0.00
ATOM   2046  CA  GLU   130      -2.439  17.070  -0.860  1.00  0.00
ATOM   2047  HA  GLU   130      -2.209  16.761  -1.879  1.00  0.00
ATOM   2048  CB  GLU   130      -2.409  18.597  -0.675  1.00  0.00
ATOM   2049  HB2 GLU   130      -2.859  18.750   0.306  1.00  0.00
ATOM   2050  HB3 GLU   130      -1.378  18.932  -0.567  1.00  0.00
ATOM   2051  CG  GLU   130      -3.082  19.488  -1.755  1.00  0.00
ATOM   2052  HG2 GLU   130      -2.503  19.283  -2.654  1.00  0.00
ATOM   2053  HG3 GLU   130      -4.094  19.116  -1.913  1.00  0.00
ATOM   2054  CD  GLU   130      -3.228  21.020  -1.539  1.00  0.00
ATOM   2055  OE1 GLU   130      -3.284  21.506  -0.388  1.00  0.00
ATOM   2056  OE2 GLU   130      -3.248  21.805  -2.518  1.00  0.00
ATOM   2057  C   GLU   130      -1.323  16.340  -0.091  1.00  0.00
ATOM   2058  O   GLU   130      -0.279  16.017  -0.711  1.00  0.00
ATOM   2059  N   GLU   131      -1.474  16.136   1.229  1.00  0.00
ATOM   2060  H   GLU   131      -2.360  16.273   1.694  1.00  0.00
ATOM   2061  CA  GLU   131      -0.397  15.593   2.007  1.00  0.00
ATOM   2062  HA  GLU   131       0.558  16.034   1.724  1.00  0.00
ATOM   2063  CB  GLU   131      -0.557  15.919   3.511  1.00  0.00
ATOM   2064  HB2 GLU   131      -1.461  15.488   3.939  1.00  0.00
ATOM   2065  HB3 GLU   131       0.253  15.387   4.010  1.00  0.00
ATOM   2066  CG  GLU   131      -0.245  17.368   3.896  1.00  0.00
ATOM   2067  HG2 GLU   131       0.801  17.664   3.969  1.00  0.00
ATOM   2068  HG3 GLU   131      -0.521  17.970   3.030  1.00  0.00
ATOM   2069  CD  GLU   131      -1.129  17.781   5.086  1.00  0.00
ATOM   2070  OE1 GLU   131      -2.377  17.761   4.893  1.00  0.00
ATOM   2071  OE2 GLU   131      -0.556  18.144   6.134  1.00  0.00
ATOM   2072  C   GLU   131      -0.276  14.084   1.885  1.00  0.00
ATOM   2073  O   GLU   131       0.796  13.505   1.539  1.00  0.00
ATOM   2074  N   LEU   132      -1.392  13.342   2.012  1.00  0.00
ATOM   2075  H   LEU   132      -2.240  13.846   2.232  1.00  0.00
ATOM   2076  CA  LEU   132      -1.499  11.944   1.715  1.00  0.00
ATOM   2077  HA  LEU   132      -0.781  11.466   2.382  1.00  0.00
ATOM   2078  CB  LEU   132      -2.851  11.361   2.260  1.00  0.00
ATOM   2079  HB2 LEU   132      -2.818  11.687   3.299  1.00  0.00
ATOM   2080  HB3 LEU   132      -3.713  11.885   1.848  1.00  0.00
ATOM   2081  CG  LEU   132      -3.105   9.914   2.104  1.00  0.00
ATOM   2082  HG  LEU   132      -3.922   9.765   2.810  1.00  0.00
ATOM   2083  CD1 LEU   132      -3.607   9.445   0.764  1.00  0.00
ATOM   2084 HD11 LEU   132      -2.849   9.596  -0.004  1.00  0.00
ATOM   2085 HD12 LEU   132      -4.016   8.435   0.763  1.00  0.00
ATOM   2086 HD13 LEU   132      -4.409  10.122   0.471  1.00  0.00
ATOM   2087  CD2 LEU   132      -2.055   8.906   2.668  1.00  0.00
ATOM   2088 HD21 LEU   132      -1.229   8.758   1.972  1.00  0.00
ATOM   2089 HD22 LEU   132      -1.776   9.221   3.674  1.00  0.00
ATOM   2090 HD23 LEU   132      -2.495   7.927   2.862  1.00  0.00
ATOM   2091  C   LEU   132      -1.081  11.647   0.246  1.00  0.00
ATOM   2092  O   LEU   132      -0.139  10.843   0.093  1.00  0.00
ATOM   2093  N   GLY   133      -1.542  12.396  -0.744  1.00  0.00
ATOM   2094  H   GLY   133      -2.289  13.010  -0.451  1.00  0.00
ATOM   2095  CA  GLY   133      -1.272  12.267  -2.194  1.00  0.00
ATOM   2096  HA2 GLY   133      -1.739  11.354  -2.565  1.00  0.00
ATOM   2097  HA3 GLY   133      -1.828  13.085  -2.652  1.00  0.00
ATOM   2098  C   GLY   133       0.246  12.471  -2.404  1.00  0.00
ATOM   2099  O   GLY   133       0.931  11.764  -3.154  1.00  0.00
ATOM   2100  N   LEU   134       0.888  13.449  -1.724  1.00  0.00
ATOM   2101  H   LEU   134       0.273  13.833  -1.021  1.00  0.00
ATOM   2102  CA  LEU   134       2.330  13.712  -1.951  1.00  0.00
ATOM   2103  HA  LEU   134       2.614  13.463  -2.974  1.00  0.00
ATOM   2104  CB  LEU   134       2.737  15.213  -1.865  1.00  0.00
ATOM   2105  HB2 LEU   134       2.085  15.758  -2.548  1.00  0.00
ATOM   2106  HB3 LEU   134       2.602  15.555  -0.838  1.00  0.00
ATOM   2107  CG  LEU   134       4.154  15.544  -2.336  1.00  0.00
ATOM   2108  HG  LEU   134       4.778  15.144  -1.537  1.00  0.00
ATOM   2109  CD1 LEU   134       4.457  14.909  -3.649  1.00  0.00
ATOM   2110 HD11 LEU   134       4.635  13.841  -3.518  1.00  0.00
ATOM   2111 HD12 LEU   134       3.635  15.086  -4.343  1.00  0.00
ATOM   2112 HD13 LEU   134       5.370  15.401  -3.985  1.00  0.00
ATOM   2113  CD2 LEU   134       4.268  17.108  -2.594  1.00  0.00
ATOM   2114 HD21 LEU   134       3.458  17.461  -3.232  1.00  0.00
ATOM   2115 HD22 LEU   134       4.206  17.560  -1.604  1.00  0.00
ATOM   2116 HD23 LEU   134       5.248  17.515  -2.849  1.00  0.00
ATOM   2117  C   LEU   134       3.228  12.715  -1.258  1.00  0.00
ATOM   2118  O   LEU   134       4.068  12.114  -1.914  1.00  0.00
ATOM   2119  N   PHE   135       2.973  12.414   0.036  1.00  0.00
ATOM   2120  H   PHE   135       2.157  12.873   0.417  1.00  0.00
ATOM   2121  CA  PHE   135       3.500  11.262   0.826  1.00  0.00
ATOM   2122  HA  PHE   135       4.555  11.402   1.061  1.00  0.00
ATOM   2123  CB  PHE   135       2.760  11.246   2.149  1.00  0.00
ATOM   2124  HB2 PHE   135       3.076  12.162   2.648  1.00  0.00
ATOM   2125  HB3 PHE   135       1.695  11.261   1.920  1.00  0.00
ATOM   2126  CG  PHE   135       3.031  10.050   3.025  1.00  0.00
ATOM   2127  CD1 PHE   135       4.144  10.025   3.845  1.00  0.00
ATOM   2128  HD1 PHE   135       4.828  10.855   3.742  1.00  0.00
ATOM   2129  CE1 PHE   135       4.376   8.956   4.717  1.00  0.00
ATOM   2130  HE1 PHE   135       5.256   8.936   5.341  1.00  0.00
ATOM   2131  CZ  PHE   135       3.444   7.967   4.870  1.00  0.00
ATOM   2132  HZ  PHE   135       3.625   7.123   5.518  1.00  0.00
ATOM   2133  CE2 PHE   135       2.234   8.002   4.096  1.00  0.00
ATOM   2134  HE2 PHE   135       1.494   7.219   4.160  1.00  0.00
ATOM   2135  CD2 PHE   135       2.084   8.962   3.085  1.00  0.00
ATOM   2136  HD2 PHE   135       1.206   9.078   2.466  1.00  0.00
ATOM   2137  C   PHE   135       3.506   9.976   0.051  1.00  0.00
ATOM   2138  O   PHE   135       4.547   9.324   0.120  1.00  0.00
ATOM   2139  N   THR   136       2.462   9.625  -0.658  1.00  0.00
ATOM   2140  H   THR   136       1.701  10.277  -0.527  1.00  0.00
ATOM   2141  CA  THR   136       2.324   8.356  -1.429  1.00  0.00
ATOM   2142  HA  THR   136       2.360   7.488  -0.771  1.00  0.00
ATOM   2143  CB  THR   136       0.983   8.298  -2.154  1.00  0.00
ATOM   2144  HB  THR   136       0.970   9.068  -2.926  1.00  0.00
ATOM   2145  CG2 THR   136       0.676   6.970  -2.849  1.00  0.00
ATOM   2146 HG21 THR   136       0.594   6.274  -2.014  1.00  0.00
ATOM   2147 HG22 THR   136      -0.355   7.066  -3.190  1.00  0.00
ATOM   2148 HG23 THR   136       1.396   6.654  -3.604  1.00  0.00
ATOM   2149  OG1 THR   136      -0.118   8.502  -1.298  1.00  0.00
ATOM   2150  HG1 THR   136      -0.068   9.329  -0.814  1.00  0.00
ATOM   2151  C   THR   136       3.411   8.326  -2.534  1.00  0.00
ATOM   2152  O   THR   136       4.015   7.282  -2.734  1.00  0.00
ATOM   2153  N   ALA   137       3.768   9.434  -3.254  1.00  0.00
ATOM   2154  H   ALA   137       3.311  10.327  -3.145  1.00  0.00
ATOM   2155  CA  ALA   137       4.832   9.426  -4.258  1.00  0.00
ATOM   2156  HA  ALA   137       4.778   8.570  -4.931  1.00  0.00
ATOM   2157  CB  ALA   137       4.649  10.681  -5.103  1.00  0.00
ATOM   2158  HB1 ALA   137       4.089  11.502  -4.656  1.00  0.00
ATOM   2159  HB2 ALA   137       5.654  11.029  -5.341  1.00  0.00
ATOM   2160  HB3 ALA   137       4.095  10.478  -6.019  1.00  0.00
ATOM   2161  C   ALA   137       6.273   9.492  -3.618  1.00  0.00
ATOM   2162  O   ALA   137       7.258   8.935  -4.012  1.00  0.00
ATOM   2163  N   VAL   138       6.446  10.134  -2.432  1.00  0.00
ATOM   2164  H   VAL   138       5.668  10.643  -2.038  1.00  0.00
ATOM   2165  CA  VAL   138       7.759   9.951  -1.704  1.00  0.00
ATOM   2166  HA  VAL   138       8.539  10.354  -2.349  1.00  0.00
ATOM   2167  CB  VAL   138       7.784  10.797  -0.503  1.00  0.00
ATOM   2168  HB  VAL   138       7.040  10.448   0.213  1.00  0.00
ATOM   2169  CG1 VAL   138       9.075  10.782   0.268  1.00  0.00
ATOM   2170 HG11 VAL   138       9.397   9.772   0.517  1.00  0.00
ATOM   2171 HG12 VAL   138       9.819  11.237  -0.385  1.00  0.00
ATOM   2172 HG13 VAL   138       9.062  11.200   1.274  1.00  0.00
ATOM   2173  CG2 VAL   138       7.506  12.278  -0.802  1.00  0.00
ATOM   2174 HG21 VAL   138       8.330  12.691  -1.384  1.00  0.00
ATOM   2175 HG22 VAL   138       6.547  12.341  -1.317  1.00  0.00
ATOM   2176 HG23 VAL   138       7.384  12.837   0.126  1.00  0.00
ATOM   2177  C   VAL   138       8.036   8.501  -1.336  1.00  0.00
ATOM   2178  O   VAL   138       9.158   8.024  -1.525  1.00  0.00
ATOM   2179  N   VAL   139       7.048   7.818  -0.804  1.00  0.00
ATOM   2180  H   VAL   139       6.194   8.332  -0.645  1.00  0.00
ATOM   2181  CA  VAL   139       7.103   6.432  -0.354  1.00  0.00
ATOM   2182  HA  VAL   139       7.913   6.369   0.372  1.00  0.00
ATOM   2183  CB  VAL   139       5.801   6.066   0.416  1.00  0.00
ATOM   2184  HB  VAL   139       5.020   6.447  -0.242  1.00  0.00
ATOM   2185  CG1 VAL   139       5.522   4.582   0.601  1.00  0.00
ATOM   2186 HG11 VAL   139       5.277   4.168  -0.377  1.00  0.00
ATOM   2187 HG12 VAL   139       6.412   4.097   1.004  1.00  0.00
ATOM   2188 HG13 VAL   139       4.652   4.227   1.153  1.00  0.00
ATOM   2189  CG2 VAL   139       5.628   6.825   1.724  1.00  0.00
ATOM   2190 HG21 VAL   139       5.800   7.895   1.612  1.00  0.00
ATOM   2191 HG22 VAL   139       4.549   6.881   1.862  1.00  0.00
ATOM   2192 HG23 VAL   139       6.224   6.377   2.521  1.00  0.00
ATOM   2193  C   VAL   139       7.327   5.510  -1.457  1.00  0.00
ATOM   2194  O   VAL   139       7.958   4.497  -1.315  1.00  0.00
ATOM   2195  N   LEU   140       6.871   5.836  -2.622  1.00  0.00
ATOM   2196  H   LEU   140       6.488   6.765  -2.721  1.00  0.00
ATOM   2197  CA  LEU   140       7.167   5.167  -3.849  1.00  0.00
ATOM   2198  HA  LEU   140       7.048   4.085  -3.797  1.00  0.00
ATOM   2199  CB  LEU   140       6.282   5.716  -4.998  1.00  0.00
ATOM   2200  HB2 LEU   140       5.286   5.596  -4.571  1.00  0.00
ATOM   2201  HB3 LEU   140       6.414   6.790  -5.130  1.00  0.00
ATOM   2202  CG  LEU   140       6.343   4.805  -6.222  1.00  0.00
ATOM   2203  HG  LEU   140       6.603   3.789  -5.928  1.00  0.00
ATOM   2204  CD1 LEU   140       5.010   4.710  -7.044  1.00  0.00
ATOM   2205 HD11 LEU   140       4.264   4.374  -6.324  1.00  0.00
ATOM   2206 HD12 LEU   140       4.669   5.603  -7.568  1.00  0.00
ATOM   2207 HD13 LEU   140       4.995   3.989  -7.862  1.00  0.00
ATOM   2208  CD2 LEU   140       7.431   5.255  -7.191  1.00  0.00
ATOM   2209 HD21 LEU   140       7.185   4.804  -8.152  1.00  0.00
ATOM   2210 HD22 LEU   140       7.427   6.341  -7.287  1.00  0.00
ATOM   2211 HD23 LEU   140       8.341   4.797  -6.801  1.00  0.00
ATOM   2212  C   LEU   140       8.706   5.267  -4.217  1.00  0.00
ATOM   2213  O   LEU   140       9.264   4.175  -4.631  1.00  0.00
ATOM   2214  N   VAL   141       9.373   6.447  -4.186  1.00  0.00
ATOM   2215  H   VAL   141       8.873   7.262  -3.861  1.00  0.00
ATOM   2216  CA  VAL   141      10.766   6.631  -4.640  1.00  0.00
ATOM   2217  HA  VAL   141      11.013   5.985  -5.482  1.00  0.00
ATOM   2218  CB  VAL   141      10.935   8.036  -5.142  1.00  0.00
ATOM   2219  HB  VAL   141      11.981   8.041  -5.447  1.00  0.00
ATOM   2220  CG1 VAL   141      10.175   8.401  -6.476  1.00  0.00
ATOM   2221 HG11 VAL   141      10.660   9.258  -6.943  1.00  0.00
ATOM   2222 HG12 VAL   141      10.193   7.657  -7.272  1.00  0.00
ATOM   2223 HG13 VAL   141       9.114   8.548  -6.272  1.00  0.00
ATOM   2224  CG2 VAL   141      10.775   9.151  -4.075  1.00  0.00
ATOM   2225 HG21 VAL   141      11.260   8.950  -3.121  1.00  0.00
ATOM   2226 HG22 VAL   141      11.066  10.085  -4.554  1.00  0.00
ATOM   2227 HG23 VAL   141       9.727   9.201  -3.781  1.00  0.00
ATOM   2228  C   VAL   141      11.816   6.385  -3.473  1.00  0.00
ATOM   2229  O   VAL   141      13.005   6.367  -3.686  1.00  0.00
ATOM   2230  N   SER   142      11.271   6.289  -2.224  1.00  0.00
ATOM   2231  H   SER   142      10.279   6.442  -2.116  1.00  0.00
ATOM   2232  CA  SER   142      12.002   5.848  -1.044  1.00  0.00
ATOM   2233  HA  SER   142      13.010   6.256  -1.122  1.00  0.00
ATOM   2234  CB  SER   142      11.353   6.323   0.262  1.00  0.00
ATOM   2235  HB2 SER   142      10.326   5.968   0.344  1.00  0.00
ATOM   2236  HB3 SER   142      11.878   5.847   1.091  1.00  0.00
ATOM   2237  OG  SER   142      11.292   7.686   0.380  1.00  0.00
ATOM   2238  HG  SER   142      10.643   7.870  -0.303  1.00  0.00
ATOM   2239  C   SER   142      12.256   4.344  -0.900  1.00  0.00
ATOM   2240  O   SER   142      12.582   3.878   0.172  1.00  0.00
ATOM   2241  N   ALA   143      11.871   3.718  -2.007  1.00  0.00
ATOM   2242  H   ALA   143      11.301   4.153  -2.718  1.00  0.00
ATOM   2243  CA  ALA   143      12.187   2.321  -2.182  1.00  0.00
ATOM   2244  HA  ALA   143      11.501   1.690  -1.617  1.00  0.00
ATOM   2245  CB  ALA   143      12.053   1.965  -3.655  1.00  0.00
ATOM   2246  HB1 ALA   143      11.038   2.012  -4.048  1.00  0.00
ATOM   2247  HB2 ALA   143      12.758   2.513  -4.280  1.00  0.00
ATOM   2248  HB3 ALA   143      12.380   0.930  -3.761  1.00  0.00
ATOM   2249  C   ALA   143      13.547   1.905  -1.683  1.00  0.00
ATOM   2250  O   ALA   143      14.514   2.669  -1.661  1.00  0.00
ATOM   2251  N   ASP   144      13.702   0.583  -1.392  1.00  0.00
ATOM   2252  H   ASP   144      12.925  -0.033  -1.204  1.00  0.00
ATOM   2253  CA  ASP   144      15.037   0.018  -0.994  1.00  0.00
ATOM   2254  HA  ASP   144      15.305   0.604  -0.115  1.00  0.00
ATOM   2255  CB  ASP   144      14.798  -1.436  -0.655  1.00  0.00
ATOM   2256  HB2 ASP   144      14.219  -1.325   0.262  1.00  0.00
ATOM   2257  HB3 ASP   144      14.245  -1.897  -1.473  1.00  0.00
ATOM   2258  CG  ASP   144      16.115  -2.259  -0.245  1.00  0.00
ATOM   2259  OD1 ASP   144      17.167  -1.607  -0.035  1.00  0.00
ATOM   2260  OD2 ASP   144      16.031  -3.514  -0.213  1.00  0.00
ATOM   2261  C   ASP   144      16.081   0.151  -2.142  1.00  0.00
ATOM   2262  O   ASP   144      15.980  -0.489  -3.184  1.00  0.00
ATOM   2263  N   ARG   145      17.019   1.083  -1.995  1.00  0.00
ATOM   2264  H   ARG   145      16.915   1.649  -1.165  1.00  0.00
ATOM   2265  CA  ARG   145      18.097   1.345  -2.937  1.00  0.00
ATOM   2266  HA  ARG   145      17.566   1.642  -3.841  1.00  0.00
ATOM   2267  CB  ARG   145      18.898   2.568  -2.531  1.00  0.00
ATOM   2268  HB2 ARG   145      19.377   2.448  -1.559  1.00  0.00
ATOM   2269  HB3 ARG   145      19.677   2.673  -3.286  1.00  0.00
ATOM   2270  CG  ARG   145      18.012   3.810  -2.458  1.00  0.00
ATOM   2271  HG2 ARG   145      17.354   3.655  -3.312  1.00  0.00
ATOM   2272  HG3 ARG   145      17.519   3.780  -1.486  1.00  0.00
ATOM   2273  CD  ARG   145      18.781   5.174  -2.687  1.00  0.00
ATOM   2274  HD2 ARG   145      19.580   5.093  -3.423  1.00  0.00
ATOM   2275  HD3 ARG   145      18.113   5.932  -3.097  1.00  0.00
ATOM   2276  NE  ARG   145      19.268   5.723  -1.461  1.00  0.00
ATOM   2277  HE  ARG   145      20.222   5.454  -1.265  1.00  0.00
ATOM   2278  CZ  ARG   145      18.573   6.141  -0.461  1.00  0.00
ATOM   2279  NH1 ARG   145      19.192   6.653   0.506  1.00  0.00
ATOM   2280 HH11 ARG   145      20.199   6.715   0.507  1.00  0.00
ATOM   2281 HH12 ARG   145      18.696   6.808   1.372  1.00  0.00
ATOM   2282  NH2 ARG   145      17.255   6.294  -0.392  1.00  0.00
ATOM   2283 HH21 ARG   145      16.711   6.037  -1.203  1.00  0.00
ATOM   2284 HH22 ARG   145      16.707   6.722   0.341  1.00  0.00
ATOM   2285  C   ARG   145      19.073   0.136  -3.177  1.00  0.00
ATOM   2286  O   ARG   145      19.953   0.259  -3.992  1.00  0.00
ATOM   2287  N   SER   146      18.974  -0.947  -2.422  1.00  0.00
ATOM   2288  H   SER   146      18.224  -0.999  -1.748  1.00  0.00
ATOM   2289  CA  SER   146      20.051  -1.883  -2.187  1.00  0.00
ATOM   2290  HA  SER   146      20.884  -1.324  -1.763  1.00  0.00
ATOM   2291  CB  SER   146      19.762  -3.041  -1.170  1.00  0.00
ATOM   2292  HB2 SER   146      18.815  -3.557  -1.325  1.00  0.00
ATOM   2293  HB3 SER   146      20.536  -3.809  -1.161  1.00  0.00
ATOM   2294  OG  SER   146      19.567  -2.488   0.121  1.00  0.00
ATOM   2295  HG  SER   146      18.662  -2.166   0.113  1.00  0.00
ATOM   2296  C   SER   146      20.479  -2.490  -3.596  1.00  0.00
ATOM   2297  O   SER   146      19.662  -3.001  -4.412  1.00  0.00
ATOM   2298  N   GLY   147      21.764  -2.323  -3.866  1.00  0.00
ATOM   2299  H   GLY   147      22.299  -1.727  -3.251  1.00  0.00
ATOM   2300  CA  GLY   147      22.418  -2.802  -5.079  1.00  0.00
ATOM   2301  HA2 GLY   147      23.492  -2.730  -4.900  1.00  0.00
ATOM   2302  HA3 GLY   147      22.288  -3.879  -5.194  1.00  0.00
ATOM   2303  C   GLY   147      22.062  -1.960  -6.362  1.00  0.00
ATOM   2304  O   GLY   147      22.268  -2.529  -7.411  1.00  0.00
ATOM   2305  N   MET   148      21.401  -0.773  -6.226  1.00  0.00
ATOM   2306  H   MET   148      21.242  -0.434  -5.288  1.00  0.00
ATOM   2307  CA  MET   148      21.342   0.140  -7.382  1.00  0.00
ATOM   2308  HA  MET   148      21.194  -0.338  -8.352  1.00  0.00
ATOM   2309  CB  MET   148      20.279   1.200  -7.141  1.00  0.00
ATOM   2310  HB2 MET   148      20.500   1.723  -6.211  1.00  0.00
ATOM   2311  HB3 MET   148      20.354   1.958  -7.920  1.00  0.00
ATOM   2312  CG  MET   148      18.961   0.556  -7.136  1.00  0.00
ATOM   2313  HG2 MET   148      18.878  -0.171  -7.945  1.00  0.00
ATOM   2314  HG3 MET   148      18.835   0.044  -6.182  1.00  0.00
ATOM   2315  SD  MET   148      17.658   1.748  -7.105  1.00  0.00
ATOM   2316  CE  MET   148      17.386   1.934  -8.874  1.00  0.00
ATOM   2317  HE1 MET   148      16.369   2.279  -9.053  1.00  0.00
ATOM   2318  HE2 MET   148      18.158   2.527  -9.366  1.00  0.00
ATOM   2319  HE3 MET   148      17.416   0.943  -9.327  1.00  0.00
ATOM   2320  C   MET   148      22.585   0.953  -7.530  1.00  0.00
ATOM   2321  O   MET   148      23.080   1.621  -6.595  1.00  0.00
ATOM   2322  N   GLU   149      23.319   0.750  -8.639  1.00  0.00
ATOM   2323  H   GLU   149      22.986   0.242  -9.446  1.00  0.00
ATOM   2324  CA  GLU   149      24.577   1.504  -8.937  1.00  0.00
ATOM   2325  HA  GLU   149      25.395   1.348  -8.235  1.00  0.00
ATOM   2326  CB  GLU   149      25.125   1.089 -10.335  1.00  0.00
ATOM   2327  HB2 GLU   149      24.300   1.252 -11.028  1.00  0.00
ATOM   2328  HB3 GLU   149      25.905   1.769 -10.677  1.00  0.00
ATOM   2329  CG  GLU   149      25.630  -0.355 -10.519  1.00  0.00
ATOM   2330  HG2 GLU   149      24.881  -1.055 -10.151  1.00  0.00
ATOM   2331  HG3 GLU   149      25.699  -0.578 -11.585  1.00  0.00
ATOM   2332  CD  GLU   149      26.962  -0.488  -9.802  1.00  0.00
ATOM   2333  OE1 GLU   149      27.880   0.289 -10.136  1.00  0.00
ATOM   2334  OE2 GLU   149      27.162  -1.415  -9.014  1.00  0.00
ATOM   2335  C   GLU   149      24.332   3.051  -8.971  1.00  0.00
ATOM   2336  O   GLU   149      25.132   3.836  -8.626  1.00  0.00
ATOM   2337  N   ASN   150      23.095   3.502  -9.303  1.00  0.00
ATOM   2338  H   ASN   150      22.446   2.738  -9.186  1.00  0.00
ATOM   2339  CA  ASN   150      22.622   4.915  -9.353  1.00  0.00
ATOM   2340  HA  ASN   150      23.543   5.473  -9.531  1.00  0.00
ATOM   2341  CB  ASN   150      21.792   5.078 -10.646  1.00  0.00
ATOM   2342  HB2 ASN   150      20.907   4.441 -10.653  1.00  0.00
ATOM   2343  HB3 ASN   150      21.312   6.057 -10.657  1.00  0.00
ATOM   2344  CG  ASN   150      22.500   4.846 -11.994  1.00  0.00
ATOM   2345  OD1 ASN   150      23.608   5.387 -12.188  1.00  0.00
ATOM   2346  ND2 ASN   150      21.780   4.255 -12.961  1.00  0.00
ATOM   2347 HD21 ASN   150      22.311   3.946 -13.763  1.00  0.00
ATOM   2348 HD22 ASN   150      20.805   4.056 -12.788  1.00  0.00
ATOM   2349  C   ASN   150      21.937   5.426  -8.076  1.00  0.00
ATOM   2350  O   ASN   150      21.100   6.346  -8.078  1.00  0.00
ATOM   2351  N   SER   151      22.297   4.837  -6.895  1.00  0.00
ATOM   2352  H   SER   151      23.125   4.274  -7.030  1.00  0.00
ATOM   2353  CA  SER   151      21.705   5.021  -5.574  1.00  0.00
ATOM   2354  HA  SER   151      20.642   4.846  -5.736  1.00  0.00
ATOM   2355  CB  SER   151      22.301   4.039  -4.548  1.00  0.00
ATOM   2356  HB2 SER   151      21.975   3.009  -4.687  1.00  0.00
ATOM   2357  HB3 SER   151      23.366   4.079  -4.776  1.00  0.00
ATOM   2358  OG  SER   151      22.094   4.454  -3.185  1.00  0.00
ATOM   2359  HG  SER   151      22.607   3.836  -2.661  1.00  0.00
ATOM   2360  C   SER   151      21.776   6.395  -5.082  1.00  0.00
ATOM   2361  O   SER   151      20.867   6.960  -4.462  1.00  0.00
ATOM   2362  N   ALA   152      22.884   7.181  -5.397  1.00  0.00
ATOM   2363  H   ALA   152      23.662   6.553  -5.540  1.00  0.00
ATOM   2364  CA  ALA   152      23.036   8.618  -5.043  1.00  0.00
ATOM   2365  HA  ALA   152      22.973   8.677  -3.956  1.00  0.00
ATOM   2366  CB  ALA   152      24.539   8.974  -5.376  1.00  0.00
ATOM   2367  HB1 ALA   152      24.856   9.967  -5.053  1.00  0.00
ATOM   2368  HB2 ALA   152      25.211   8.299  -4.845  1.00  0.00
ATOM   2369  HB3 ALA   152      24.677   8.870  -6.451  1.00  0.00
ATOM   2370  C   ALA   152      22.146   9.579  -5.862  1.00  0.00
ATOM   2371  O   ALA   152      21.714  10.650  -5.333  1.00  0.00
ATOM   2372  N   SER   153      21.908   9.196  -7.072  1.00  0.00
ATOM   2373  H   SER   153      22.505   8.477  -7.456  1.00  0.00
ATOM   2374  CA  SER   153      20.874   9.827  -7.975  1.00  0.00
ATOM   2375  HA  SER   153      21.059  10.900  -8.018  1.00  0.00
ATOM   2376  CB  SER   153      20.996   9.336  -9.429  1.00  0.00
ATOM   2377  HB2 SER   153      21.963   9.599  -9.860  1.00  0.00
ATOM   2378  HB3 SER   153      20.746   8.275  -9.425  1.00  0.00
ATOM   2379  OG  SER   153      19.991   9.957 -10.152  1.00  0.00
ATOM   2380  HG  SER   153      20.026   9.718 -11.081  1.00  0.00
ATOM   2381  C   SER   153      19.506   9.665  -7.300  1.00  0.00
ATOM   2382  O   SER   153      18.775  10.644  -7.044  1.00  0.00
ATOM   2383  N   VAL   154      19.116   8.440  -6.924  1.00  0.00
ATOM   2384  H   VAL   154      19.655   7.611  -7.132  1.00  0.00
ATOM   2385  CA  VAL   154      17.846   8.257  -6.243  1.00  0.00
ATOM   2386  HA  VAL   154      17.222   8.806  -6.949  1.00  0.00
ATOM   2387  CB  VAL   154      17.462   6.754  -6.200  1.00  0.00
ATOM   2388  HB  VAL   154      18.308   6.272  -5.708  1.00  0.00
ATOM   2389  CG1 VAL   154      16.233   6.452  -5.367  1.00  0.00
ATOM   2390 HG11 VAL   154      16.126   5.369  -5.320  1.00  0.00
ATOM   2391 HG12 VAL   154      16.322   6.722  -4.315  1.00  0.00
ATOM   2392 HG13 VAL   154      15.341   6.939  -5.761  1.00  0.00
ATOM   2393  CG2 VAL   154      17.434   6.011  -7.572  1.00  0.00
ATOM   2394 HG21 VAL   154      18.453   6.017  -7.960  1.00  0.00
ATOM   2395 HG22 VAL   154      17.133   4.967  -7.489  1.00  0.00
ATOM   2396 HG23 VAL   154      16.829   6.615  -8.248  1.00  0.00
ATOM   2397  C   VAL   154      17.792   8.891  -4.891  1.00  0.00
ATOM   2398  O   VAL   154      16.781   9.325  -4.495  1.00  0.00
ATOM   2399  N   GLU   155      18.897   8.912  -4.208  1.00  0.00
ATOM   2400  H   GLU   155      19.745   8.518  -4.589  1.00  0.00
ATOM   2401  CA  GLU   155      18.917   9.609  -2.917  1.00  0.00
ATOM   2402  HA  GLU   155      18.023   9.264  -2.397  1.00  0.00
ATOM   2403  CB  GLU   155      20.258   9.199  -2.196  1.00  0.00
ATOM   2404  HB2 GLU   155      20.227   8.115  -2.080  1.00  0.00
ATOM   2405  HB3 GLU   155      21.021   9.486  -2.919  1.00  0.00
ATOM   2406  CG  GLU   155      20.447   9.927  -0.908  1.00  0.00
ATOM   2407  HG2 GLU   155      20.080  10.943  -1.050  1.00  0.00
ATOM   2408  HG3 GLU   155      19.834   9.483  -0.124  1.00  0.00
ATOM   2409  CD  GLU   155      21.957   9.797  -0.475  1.00  0.00
ATOM   2410  OE1 GLU   155      22.889   9.262  -1.098  1.00  0.00
ATOM   2411  OE2 GLU   155      22.209  10.349   0.618  1.00  0.00
ATOM   2412  C   GLU   155      18.757  11.147  -3.080  1.00  0.00
ATOM   2413  O   GLU   155      18.013  11.764  -2.266  1.00  0.00
ATOM   2414  N   GLN   156      19.260  11.806  -4.142  1.00  0.00
ATOM   2415  H   GLN   156      19.998  11.351  -4.658  1.00  0.00
ATOM   2416  CA  GLN   156      18.980  13.158  -4.612  1.00  0.00
ATOM   2417  HA  GLN   156      19.047  13.804  -3.737  1.00  0.00
ATOM   2418  CB  GLN   156      19.900  13.576  -5.745  1.00  0.00
ATOM   2419  HB2 GLN   156      20.793  14.047  -5.335  1.00  0.00
ATOM   2420  HB3 GLN   156      20.155  12.724  -6.376  1.00  0.00
ATOM   2421  CG  GLN   156      19.517  14.654  -6.819  1.00  0.00
ATOM   2422  HG2 GLN   156      18.811  14.174  -7.497  1.00  0.00
ATOM   2423  HG3 GLN   156      18.833  15.354  -6.339  1.00  0.00
ATOM   2424  CD  GLN   156      20.743  15.281  -7.466  1.00  0.00
ATOM   2425  OE1 GLN   156      21.608  14.579  -7.982  1.00  0.00
ATOM   2426  NE2 GLN   156      20.913  16.625  -7.375  1.00  0.00
ATOM   2427 HE21 GLN   156      21.746  17.039  -7.767  1.00  0.00
ATOM   2428 HE22 GLN   156      20.400  17.193  -6.716  1.00  0.00
ATOM   2429  C   GLN   156      17.495  13.350  -5.044  1.00  0.00
ATOM   2430  O   GLN   156      16.797  14.277  -4.582  1.00  0.00
ATOM   2431  N   LEU   157      16.872  12.400  -5.787  1.00  0.00
ATOM   2432  H   LEU   157      17.419  11.617  -6.114  1.00  0.00
ATOM   2433  CA  LEU   157      15.473  12.554  -6.147  1.00  0.00
ATOM   2434  HA  LEU   157      15.251  13.513  -6.615  1.00  0.00
ATOM   2435  CB  LEU   157      15.018  11.469  -7.187  1.00  0.00
ATOM   2436  HB2 LEU   157      15.605  11.451  -8.106  1.00  0.00
ATOM   2437  HB3 LEU   157      15.048  10.465  -6.765  1.00  0.00
ATOM   2438  CG  LEU   157      13.589  11.460  -7.647  1.00  0.00
ATOM   2439  HG  LEU   157      12.998  11.542  -6.735  1.00  0.00
ATOM   2440  CD1 LEU   157      13.332  12.762  -8.491  1.00  0.00
ATOM   2441 HD11 LEU   157      13.815  12.529  -9.439  1.00  0.00
ATOM   2442 HD12 LEU   157      12.271  12.840  -8.729  1.00  0.00
ATOM   2443 HD13 LEU   157      13.797  13.627  -8.018  1.00  0.00
ATOM   2444  CD2 LEU   157      13.095  10.199  -8.344  1.00  0.00
ATOM   2445 HD21 LEU   157      12.033  10.258  -8.579  1.00  0.00
ATOM   2446 HD22 LEU   157      13.616  10.213  -9.302  1.00  0.00
ATOM   2447 HD23 LEU   157      13.307   9.321  -7.734  1.00  0.00
ATOM   2448  C   LEU   157      14.620  12.492  -4.917  1.00  0.00
ATOM   2449  O   LEU   157      13.718  13.297  -4.626  1.00  0.00
ATOM   2450  N   GLN   158      14.903  11.566  -3.982  1.00  0.00
ATOM   2451  H   GLN   158      15.436  10.764  -4.288  1.00  0.00
ATOM   2452  CA  GLN   158      14.223  11.404  -2.767  1.00  0.00
ATOM   2453  HA  GLN   158      13.185  11.332  -3.093  1.00  0.00
ATOM   2454  CB  GLN   158      14.665  10.067  -2.053  1.00  0.00
ATOM   2455  HB2 GLN   158      14.555   9.258  -2.775  1.00  0.00
ATOM   2456  HB3 GLN   158      15.723  10.133  -1.801  1.00  0.00
ATOM   2457  CG  GLN   158      13.854   9.652  -0.870  1.00  0.00
ATOM   2458  HG2 GLN   158      12.825   9.951  -1.071  1.00  0.00
ATOM   2459  HG3 GLN   158      13.903   8.564  -0.820  1.00  0.00
ATOM   2460  CD  GLN   158      14.230  10.099   0.528  1.00  0.00
ATOM   2461  OE1 GLN   158      15.046  10.975   0.791  1.00  0.00
ATOM   2462  NE2 GLN   158      13.718   9.465   1.534  1.00  0.00
ATOM   2463 HE21 GLN   158      14.105   9.650   2.449  1.00  0.00
ATOM   2464 HE22 GLN   158      12.988   8.782   1.390  1.00  0.00
ATOM   2465  C   GLN   158      14.263  12.640  -1.830  1.00  0.00
ATOM   2466  O   GLN   158      13.204  13.069  -1.370  1.00  0.00
ATOM   2467  N   GLU   159      15.446  13.273  -1.741  1.00  0.00
ATOM   2468  H   GLU   159      16.253  12.841  -2.169  1.00  0.00
ATOM   2469  CA  GLU   159      15.607  14.545  -0.992  1.00  0.00
ATOM   2470  HA  GLU   159      15.061  14.351  -0.068  1.00  0.00
ATOM   2471  CB  GLU   159      17.073  14.681  -0.636  1.00  0.00
ATOM   2472  HB2 GLU   159      17.488  13.752  -0.242  1.00  0.00
ATOM   2473  HB3 GLU   159      17.688  14.842  -1.521  1.00  0.00
ATOM   2474  CG  GLU   159      17.346  15.813   0.393  1.00  0.00
ATOM   2475  HG2 GLU   159      16.808  15.720   1.337  1.00  0.00
ATOM   2476  HG3 GLU   159      18.366  15.717   0.767  1.00  0.00
ATOM   2477  CD  GLU   159      17.307  17.168  -0.198  1.00  0.00
ATOM   2478  OE1 GLU   159      17.492  17.368  -1.405  1.00  0.00
ATOM   2479  OE2 GLU   159      17.132  18.236   0.506  1.00  0.00
ATOM   2480  C   GLU   159      14.906  15.775  -1.667  1.00  0.00
ATOM   2481  O   GLU   159      14.264  16.486  -0.896  1.00  0.00
ATOM   2482  N   THR   160      14.938  15.793  -2.986  1.00  0.00
ATOM   2483  H   THR   160      15.340  14.960  -3.391  1.00  0.00
ATOM   2484  CA  THR   160      14.206  16.697  -3.878  1.00  0.00
ATOM   2485  HA  THR   160      14.544  17.714  -3.677  1.00  0.00
ATOM   2486  CB  THR   160      14.580  16.444  -5.320  1.00  0.00
ATOM   2487  HB  THR   160      14.773  15.383  -5.486  1.00  0.00
ATOM   2488  CG2 THR   160      13.604  16.949  -6.382  1.00  0.00
ATOM   2489 HG21 THR   160      12.693  16.350  -6.376  1.00  0.00
ATOM   2490 HG22 THR   160      13.360  18.011  -6.337  1.00  0.00
ATOM   2491 HG23 THR   160      14.047  16.717  -7.351  1.00  0.00
ATOM   2492  OG1 THR   160      15.805  17.160  -5.547  1.00  0.00
ATOM   2493  HG1 THR   160      16.543  16.766  -5.076  1.00  0.00
ATOM   2494  C   THR   160      12.682  16.675  -3.640  1.00  0.00
ATOM   2495  O   THR   160      12.124  17.730  -3.401  1.00  0.00
ATOM   2496  N   LEU   161      11.937  15.569  -3.707  1.00  0.00
ATOM   2497  H   LEU   161      12.411  14.728  -4.003  1.00  0.00
ATOM   2498  CA  LEU   161      10.515  15.442  -3.362  1.00  0.00
ATOM   2499  HA  LEU   161       9.920  16.190  -3.886  1.00  0.00
ATOM   2500  CB  LEU   161       9.951  14.128  -3.829  1.00  0.00
ATOM   2501  HB2 LEU   161      10.515  13.395  -3.252  1.00  0.00
ATOM   2502  HB3 LEU   161       8.917  14.032  -3.499  1.00  0.00
ATOM   2503  CG  LEU   161       9.972  13.792  -5.361  1.00  0.00
ATOM   2504  HG  LEU   161      10.921  14.242  -5.652  1.00  0.00
ATOM   2505  CD1 LEU   161      10.085  12.325  -5.560  1.00  0.00
ATOM   2506 HD11 LEU   161       9.187  11.805  -5.225  1.00  0.00
ATOM   2507 HD12 LEU   161      10.241  12.233  -6.635  1.00  0.00
ATOM   2508 HD13 LEU   161      10.987  11.954  -5.073  1.00  0.00
ATOM   2509  CD2 LEU   161       8.888  14.405  -6.211  1.00  0.00
ATOM   2510 HD21 LEU   161       8.848  15.486  -6.090  1.00  0.00
ATOM   2511 HD22 LEU   161       9.148  14.169  -7.244  1.00  0.00
ATOM   2512 HD23 LEU   161       7.993  13.871  -5.889  1.00  0.00
ATOM   2513  C   LEU   161      10.152  15.595  -1.822  1.00  0.00
ATOM   2514  O   LEU   161       9.064  16.142  -1.423  1.00  0.00
ATOM   2515  N   LEU   162      11.040  15.233  -0.915  1.00  0.00
ATOM   2516  H   LEU   162      11.919  14.782  -1.123  1.00  0.00
ATOM   2517  CA  LEU   162      10.848  15.557   0.506  1.00  0.00
ATOM   2518  HA  LEU   162       9.931  15.094   0.874  1.00  0.00
ATOM   2519  CB  LEU   162      11.962  14.964   1.348  1.00  0.00
ATOM   2520  HB2 LEU   162      12.937  15.118   0.886  1.00  0.00
ATOM   2521  HB3 LEU   162      12.024  15.573   2.250  1.00  0.00
ATOM   2522  CG  LEU   162      11.805  13.469   1.822  1.00  0.00
ATOM   2523  HG  LEU   162      11.810  12.730   1.022  1.00  0.00
ATOM   2524  CD1 LEU   162      13.054  13.114   2.646  1.00  0.00
ATOM   2525 HD11 LEU   162      13.139  13.623   3.607  1.00  0.00
ATOM   2526 HD12 LEU   162      13.000  12.033   2.776  1.00  0.00
ATOM   2527 HD13 LEU   162      13.934  13.333   2.040  1.00  0.00
ATOM   2528  CD2 LEU   162      10.606  13.145   2.720  1.00  0.00
ATOM   2529 HD21 LEU   162      10.646  13.813   3.582  1.00  0.00
ATOM   2530 HD22 LEU   162       9.694  13.304   2.144  1.00  0.00
ATOM   2531 HD23 LEU   162      10.607  12.097   3.018  1.00  0.00
ATOM   2532  C   LEU   162      10.694  17.056   0.762  1.00  0.00
ATOM   2533  O   LEU   162       9.753  17.412   1.435  1.00  0.00
ATOM   2534  N   ARG   163      11.600  17.860   0.141  1.00  0.00
ATOM   2535  H   ARG   163      12.388  17.383  -0.276  1.00  0.00
ATOM   2536  CA  ARG   163      11.650  19.321   0.269  1.00  0.00
ATOM   2537  HA  ARG   163      11.728  19.537   1.334  1.00  0.00
ATOM   2538  CB  ARG   163      12.949  19.869  -0.463  1.00  0.00
ATOM   2539  HB2 ARG   163      13.070  19.170  -1.291  1.00  0.00
ATOM   2540  HB3 ARG   163      12.776  20.859  -0.884  1.00  0.00
ATOM   2541  CG  ARG   163      14.146  20.101   0.500  1.00  0.00
ATOM   2542  HG2 ARG   163      13.764  20.572   1.405  1.00  0.00
ATOM   2543  HG3 ARG   163      14.604  19.154   0.788  1.00  0.00
ATOM   2544  CD  ARG   163      15.186  21.083  -0.054  1.00  0.00
ATOM   2545  HD2 ARG   163      14.718  21.929  -0.559  1.00  0.00
ATOM   2546  HD3 ARG   163      15.753  21.480   0.787  1.00  0.00
ATOM   2547  NE  ARG   163      16.124  20.369  -0.926  1.00  0.00
ATOM   2548  HE  ARG   163      16.495  19.456  -0.702  1.00  0.00
ATOM   2549  CZ  ARG   163      16.389  20.753  -2.168  1.00  0.00
ATOM   2550  NH1 ARG   163      15.902  21.828  -2.712  1.00  0.00
ATOM   2551 HH11 ARG   163      15.391  22.548  -2.222  1.00  0.00
ATOM   2552 HH12 ARG   163      15.901  21.989  -3.710  1.00  0.00
ATOM   2553  NH2 ARG   163      17.089  19.922  -2.807  1.00  0.00
ATOM   2554 HH21 ARG   163      17.457  19.078  -2.390  1.00  0.00
ATOM   2555 HH22 ARG   163      17.365  19.981  -3.777  1.00  0.00
ATOM   2556  C   ARG   163      10.337  20.034  -0.133  1.00  0.00
ATOM   2557  O   ARG   163       9.746  20.720   0.697  1.00  0.00
ATOM   2558  N   ALA   164       9.892  19.825  -1.382  1.00  0.00
ATOM   2559  H   ALA   164      10.520  19.277  -1.952  1.00  0.00
ATOM   2560  CA  ALA   164       8.511  20.101  -1.730  1.00  0.00
ATOM   2561  HA  ALA   164       8.462  21.186  -1.823  1.00  0.00
ATOM   2562  CB  ALA   164       8.314  19.649  -3.156  1.00  0.00
ATOM   2563  HB1 ALA   164       8.805  20.319  -3.861  1.00  0.00
ATOM   2564  HB2 ALA   164       8.671  18.629  -3.301  1.00  0.00
ATOM   2565  HB3 ALA   164       7.283  19.605  -3.506  1.00  0.00
ATOM   2566  C   ALA   164       7.320  19.629  -0.846  1.00  0.00
ATOM   2567  O   ALA   164       6.456  20.482  -0.549  1.00  0.00
ATOM   2568  N   LEU   165       7.355  18.414  -0.298  1.00  0.00
ATOM   2569  H   LEU   165       8.077  17.779  -0.608  1.00  0.00
ATOM   2570  CA  LEU   165       6.326  17.943   0.675  1.00  0.00
ATOM   2571  HA  LEU   165       5.340  18.014   0.216  1.00  0.00
ATOM   2572  CB  LEU   165       6.623  16.428   0.891  1.00  0.00
ATOM   2573  HB2 LEU   165       6.501  15.847  -0.023  1.00  0.00
ATOM   2574  HB3 LEU   165       7.662  16.169   1.097  1.00  0.00
ATOM   2575  CG  LEU   165       5.703  15.833   2.002  1.00  0.00
ATOM   2576  HG  LEU   165       5.969  16.310   2.945  1.00  0.00
ATOM   2577  CD1 LEU   165       4.173  15.936   1.798  1.00  0.00
ATOM   2578 HD11 LEU   165       3.685  15.115   1.272  1.00  0.00
ATOM   2579 HD12 LEU   165       3.664  15.947   2.762  1.00  0.00
ATOM   2580 HD13 LEU   165       3.853  16.904   1.411  1.00  0.00
ATOM   2581  CD2 LEU   165       6.002  14.330   2.094  1.00  0.00
ATOM   2582 HD21 LEU   165       7.087  14.252   2.026  1.00  0.00
ATOM   2583 HD22 LEU   165       5.678  14.099   3.110  1.00  0.00
ATOM   2584 HD23 LEU   165       5.410  13.845   1.319  1.00  0.00
ATOM   2585  C   LEU   165       6.331  18.676   1.970  1.00  0.00
ATOM   2586  O   LEU   165       5.266  18.908   2.559  1.00  0.00
ATOM   2587  N   ARG   166       7.509  19.121   2.433  1.00  0.00
ATOM   2588  H   ARG   166       8.290  18.658   1.990  1.00  0.00
ATOM   2589  CA  ARG   166       7.709  20.050   3.591  1.00  0.00
ATOM   2590  HA  ARG   166       7.257  19.632   4.491  1.00  0.00
ATOM   2591  CB  ARG   166       9.213  20.250   3.982  1.00  0.00
ATOM   2592  HB2 ARG   166       9.774  19.322   3.872  1.00  0.00
ATOM   2593  HB3 ARG   166       9.620  20.946   3.249  1.00  0.00
ATOM   2594  CG  ARG   166       9.427  20.867   5.396  1.00  0.00
ATOM   2595  HG2 ARG   166       8.875  21.805   5.346  1.00  0.00
ATOM   2596  HG3 ARG   166       8.955  20.259   6.167  1.00  0.00
ATOM   2597  CD  ARG   166      10.899  21.120   5.667  1.00  0.00
ATOM   2598  HD2 ARG   166      11.503  20.256   5.393  1.00  0.00
ATOM   2599  HD3 ARG   166      11.316  21.992   5.162  1.00  0.00
ATOM   2600  NE  ARG   166      11.025  21.326   7.126  1.00  0.00
ATOM   2601  HE  ARG   166      10.147  21.450   7.611  1.00  0.00
ATOM   2602  CZ  ARG   166      12.063  21.398   7.912  1.00  0.00
ATOM   2603  NH1 ARG   166      13.223  21.461   7.356  1.00  0.00
ATOM   2604 HH11 ARG   166      13.358  21.729   6.391  1.00  0.00
ATOM   2605 HH12 ARG   166      14.002  21.106   7.892  1.00  0.00
ATOM   2606  NH2 ARG   166      11.892  21.459   9.208  1.00  0.00
ATOM   2607 HH21 ARG   166      10.994  21.561   9.660  1.00  0.00
ATOM   2608 HH22 ARG   166      12.742  21.519   9.749  1.00  0.00
ATOM   2609  C   ARG   166       6.958  21.373   3.356  1.00  0.00
ATOM   2610  O   ARG   166       6.256  21.920   4.246  1.00  0.00
ATOM   2611  N   ALA   167       7.059  21.930   2.167  1.00  0.00
ATOM   2612  H   ALA   167       7.808  21.596   1.577  1.00  0.00
ATOM   2613  CA  ALA   167       6.260  23.146   1.855  1.00  0.00
ATOM   2614  HA  ALA   167       6.327  23.952   2.587  1.00  0.00
ATOM   2615  CB  ALA   167       6.908  23.625   0.533  1.00  0.00
ATOM   2616  HB1 ALA   167       7.996  23.593   0.588  1.00  0.00
ATOM   2617  HB2 ALA   167       6.582  22.924  -0.235  1.00  0.00
ATOM   2618  HB3 ALA   167       6.477  24.594   0.281  1.00  0.00
ATOM   2619  C   ALA   167       4.735  22.922   1.593  1.00  0.00
ATOM   2620  O   ALA   167       3.943  23.689   1.992  1.00  0.00
ATOM   2621  N   LEU   168       4.338  21.710   1.234  1.00  0.00
ATOM   2622  H   LEU   168       5.001  20.978   1.024  1.00  0.00
ATOM   2623  CA  LEU   168       2.902  21.322   1.092  1.00  0.00
ATOM   2624  HA  LEU   168       2.484  22.270   0.753  1.00  0.00
ATOM   2625  CB  LEU   168       2.824  20.154   0.073  1.00  0.00
ATOM   2626  HB2 LEU   168       3.409  20.503  -0.778  1.00  0.00
ATOM   2627  HB3 LEU   168       3.374  19.276   0.412  1.00  0.00
ATOM   2628  CG  LEU   168       1.490  19.796  -0.497  1.00  0.00
ATOM   2629  HG  LEU   168       0.958  19.180   0.229  1.00  0.00
ATOM   2630  CD1 LEU   168       0.556  21.030  -0.791  1.00  0.00
ATOM   2631 HD11 LEU   168      -0.294  20.748  -1.413  1.00  0.00
ATOM   2632 HD12 LEU   168       0.093  21.367   0.137  1.00  0.00
ATOM   2633 HD13 LEU   168       1.245  21.687  -1.321  1.00  0.00
ATOM   2634  CD2 LEU   168       1.576  19.006  -1.809  1.00  0.00
ATOM   2635 HD21 LEU   168       0.622  18.830  -2.306  1.00  0.00
ATOM   2636 HD22 LEU   168       2.134  19.610  -2.525  1.00  0.00
ATOM   2637 HD23 LEU   168       1.884  17.977  -1.621  1.00  0.00
ATOM   2638  C   LEU   168       2.240  20.999   2.440  1.00  0.00
ATOM   2639  O   LEU   168       1.083  21.319   2.655  1.00  0.00
ATOM   2640  N   VAL   169       3.073  20.586   3.365  1.00  0.00
ATOM   2641  H   VAL   169       3.986  20.331   3.017  1.00  0.00
ATOM   2642  CA  VAL   169       2.801  20.423   4.792  1.00  0.00
ATOM   2643  HA  VAL   169       1.823  19.970   4.955  1.00  0.00
ATOM   2644  CB  VAL   169       3.985  19.549   5.393  1.00  0.00
ATOM   2645  HB  VAL   169       4.901  19.889   4.909  1.00  0.00
ATOM   2646  CG1 VAL   169       4.312  19.823   6.903  1.00  0.00
ATOM   2647 HG11 VAL   169       3.455  19.455   7.469  1.00  0.00
ATOM   2648 HG12 VAL   169       5.274  19.382   7.160  1.00  0.00
ATOM   2649 HG13 VAL   169       4.315  20.898   7.084  1.00  0.00
ATOM   2650  CG2 VAL   169       3.528  18.061   5.150  1.00  0.00
ATOM   2651 HG21 VAL   169       4.241  17.329   5.534  1.00  0.00
ATOM   2652 HG22 VAL   169       2.543  17.933   5.598  1.00  0.00
ATOM   2653 HG23 VAL   169       3.490  17.828   4.086  1.00  0.00
ATOM   2654  C   VAL   169       2.559  21.795   5.469  1.00  0.00
ATOM   2655  O   VAL   169       1.544  22.046   6.060  1.00  0.00
ATOM   2656  N   LEU   170       3.457  22.716   5.209  1.00  0.00
ATOM   2657  H   LEU   170       4.335  22.425   4.803  1.00  0.00
ATOM   2658  CA  LEU   170       3.282  24.113   5.649  1.00  0.00
ATOM   2659  HA  LEU   170       3.105  24.073   6.724  1.00  0.00
ATOM   2660  CB  LEU   170       4.641  24.875   5.544  1.00  0.00
ATOM   2661  HB2 LEU   170       5.024  24.805   4.525  1.00  0.00
ATOM   2662  HB3 LEU   170       4.462  25.931   5.748  1.00  0.00
ATOM   2663  CG  LEU   170       5.617  24.392   6.567  1.00  0.00
ATOM   2664  HG  LEU   170       5.410  23.342   6.773  1.00  0.00
ATOM   2665  CD1 LEU   170       7.059  24.470   6.119  1.00  0.00
ATOM   2666 HD11 LEU   170       7.386  23.856   5.279  1.00  0.00
ATOM   2667 HD12 LEU   170       7.356  25.498   5.911  1.00  0.00
ATOM   2668 HD13 LEU   170       7.657  24.219   6.995  1.00  0.00
ATOM   2669  CD2 LEU   170       5.407  25.153   7.788  1.00  0.00
ATOM   2670 HD21 LEU   170       4.467  24.825   8.230  1.00  0.00
ATOM   2671 HD22 LEU   170       6.224  25.051   8.501  1.00  0.00
ATOM   2672 HD23 LEU   170       5.439  26.228   7.611  1.00  0.00
ATOM   2673  C   LEU   170       2.147  24.859   5.044  1.00  0.00
ATOM   2674  O   LEU   170       1.570  25.677   5.701  1.00  0.00
ATOM   2675  N   LYS   171       1.814  24.582   3.772  1.00  0.00
ATOM   2676  H   LYS   171       2.423  23.948   3.276  1.00  0.00
ATOM   2677  CA  LYS   171       0.817  25.322   2.985  1.00  0.00
ATOM   2678  HA  LYS   171       1.079  26.373   3.112  1.00  0.00
ATOM   2679  CB  LYS   171       1.243  24.957   1.536  1.00  0.00
ATOM   2680  HB2 LYS   171       2.189  25.467   1.348  1.00  0.00
ATOM   2681  HB3 LYS   171       1.355  23.888   1.357  1.00  0.00
ATOM   2682  CG  LYS   171       0.165  25.454   0.510  1.00  0.00
ATOM   2683  HG2 LYS   171      -0.198  26.433   0.822  1.00  0.00
ATOM   2684  HG3 LYS   171       0.592  25.533  -0.491  1.00  0.00
ATOM   2685  CD  LYS   171      -0.982  24.553   0.216  1.00  0.00
ATOM   2686  HD2 LYS   171      -0.691  23.573  -0.162  1.00  0.00
ATOM   2687  HD3 LYS   171      -1.569  24.432   1.126  1.00  0.00
ATOM   2688  CE  LYS   171      -1.879  25.146  -0.828  1.00  0.00
ATOM   2689  HE2 LYS   171      -2.032  26.175  -0.501  1.00  0.00
ATOM   2690  HE3 LYS   171      -1.344  25.157  -1.777  1.00  0.00
ATOM   2691  NZ  LYS   171      -3.101  24.333  -0.889  1.00  0.00
ATOM   2692  HZ1 LYS   171      -3.571  24.647  -1.725  1.00  0.00
ATOM   2693  HZ2 LYS   171      -2.905  23.364  -1.095  1.00  0.00
ATOM   2694  HZ3 LYS   171      -3.652  24.390  -0.045  1.00  0.00
ATOM   2695  C   LYS   171      -0.625  24.939   3.367  1.00  0.00
ATOM   2696  O   LYS   171      -1.497  25.789   3.371  1.00  0.00
ATOM   2697  N   ASN   172      -0.774  23.691   3.861  1.00  0.00
ATOM   2698  H   ASN   172       0.093  23.175   3.898  1.00  0.00
ATOM   2699  CA  ASN   172      -1.989  23.212   4.507  1.00  0.00
ATOM   2700  HA  ASN   172      -2.860  23.628   4.000  1.00  0.00
ATOM   2701  CB  ASN   172      -2.112  21.645   4.365  1.00  0.00
ATOM   2702  HB2 ASN   172      -1.101  21.251   4.472  1.00  0.00
ATOM   2703  HB3 ASN   172      -2.688  21.182   5.167  1.00  0.00
ATOM   2704  CG  ASN   172      -2.662  21.245   3.017  1.00  0.00
ATOM   2705  OD1 ASN   172      -3.853  21.371   2.754  1.00  0.00
ATOM   2706  ND2 ASN   172      -1.842  21.052   2.073  1.00  0.00
ATOM   2707 HD21 ASN   172      -2.237  21.025   1.144  1.00  0.00
ATOM   2708 HD22 ASN   172      -0.871  21.007   2.347  1.00  0.00
ATOM   2709  C   ASN   172      -2.068  23.567   5.978  1.00  0.00
ATOM   2710  O   ASN   172      -3.145  24.056   6.386  1.00  0.00
ATOM   2711  N   ARG   173      -1.053  23.283   6.745  1.00  0.00
ATOM   2712  H   ARG   173      -0.277  22.827   6.286  1.00  0.00
ATOM   2713  CA  ARG   173      -1.051  23.439   8.235  1.00  0.00
ATOM   2714  HA  ARG   173      -1.855  24.133   8.477  1.00  0.00
ATOM   2715  CB  ARG   173      -1.367  22.082   8.883  1.00  0.00
ATOM   2716  HB2 ARG   173      -0.924  21.308   8.257  1.00  0.00
ATOM   2717  HB3 ARG   173      -0.953  22.041   9.891  1.00  0.00
ATOM   2718  CG  ARG   173      -2.865  21.723   8.933  1.00  0.00
ATOM   2719  HG2 ARG   173      -3.523  22.557   9.175  1.00  0.00
ATOM   2720  HG3 ARG   173      -3.093  21.298   7.955  1.00  0.00
ATOM   2721  CD  ARG   173      -3.164  20.622   9.952  1.00  0.00
ATOM   2722  HD2 ARG   173      -2.388  19.860   9.877  1.00  0.00
ATOM   2723  HD3 ARG   173      -3.042  21.020  10.960  1.00  0.00
ATOM   2724  NE  ARG   173      -4.444  19.932   9.824  1.00  0.00
ATOM   2725  HE  ARG   173      -4.849  19.868   8.902  1.00  0.00
ATOM   2726  CZ  ARG   173      -4.997  19.095  10.678  1.00  0.00
ATOM   2727  NH1 ARG   173      -4.387  18.736  11.792  1.00  0.00
ATOM   2728 HH11 ARG   173      -3.527  19.151  12.121  1.00  0.00
ATOM   2729 HH12 ARG   173      -4.756  17.985  12.359  1.00  0.00
ATOM   2730  NH2 ARG   173      -6.158  18.567  10.408  1.00  0.00
ATOM   2731 HH21 ARG   173      -6.510  18.714   9.471  1.00  0.00
ATOM   2732 HH22 ARG   173      -6.650  18.175  11.198  1.00  0.00
ATOM   2733  C   ARG   173       0.277  23.988   8.819  1.00  0.00
ATOM   2734  O   ARG   173       1.276  23.289   9.156  1.00  0.00
ATOM   2735  N   PRO   174       0.350  25.360   8.948  1.00  0.00
ATOM   2736  CD  PRO   174      -0.717  26.350   8.510  1.00  0.00
ATOM   2737  HD2 PRO   174      -1.643  26.183   9.061  1.00  0.00
ATOM   2738  HD3 PRO   174      -0.871  26.107   7.458  1.00  0.00
ATOM   2739  CG  PRO   174      -0.121  27.724   8.679  1.00  0.00
ATOM   2740  HG2 PRO   174      -0.570  28.143   9.578  1.00  0.00
ATOM   2741  HG3 PRO   174      -0.300  28.392   7.836  1.00  0.00
ATOM   2742  CB  PRO   174       1.393  27.490   8.963  1.00  0.00
ATOM   2743  HB2 PRO   174       1.566  28.134   9.826  1.00  0.00
ATOM   2744  HB3 PRO   174       2.054  27.779   8.146  1.00  0.00
ATOM   2745  CA  PRO   174       1.544  26.005   9.423  1.00  0.00
ATOM   2746  HA  PRO   174       2.505  25.619   9.083  1.00  0.00
ATOM   2747  C   PRO   174       1.646  25.866  10.923  1.00  0.00
ATOM   2748  O   PRO   174       2.748  25.884  11.487  1.00  0.00
ATOM   2749  N   LEU   175       0.559  25.687  11.679  1.00  0.00
ATOM   2750  H   LEU   175      -0.321  25.676  11.185  1.00  0.00
ATOM   2751  CA  LEU   175       0.569  25.693  13.165  1.00  0.00
ATOM   2752  HA  LEU   175       1.358  26.380  13.472  1.00  0.00
ATOM   2753  CB  LEU   175      -0.786  26.300  13.582  1.00  0.00
ATOM   2754  HB2 LEU   175      -1.564  25.634  13.208  1.00  0.00
ATOM   2755  HB3 LEU   175      -0.894  26.412  14.661  1.00  0.00
ATOM   2756  CG  LEU   175      -1.125  27.688  13.140  1.00  0.00
ATOM   2757  HG  LEU   175      -1.043  27.771  12.056  1.00  0.00
ATOM   2758  CD1 LEU   175      -2.606  28.040  13.570  1.00  0.00
ATOM   2759 HD11 LEU   175      -3.324  27.396  13.062  1.00  0.00
ATOM   2760 HD12 LEU   175      -2.699  27.936  14.652  1.00  0.00
ATOM   2761 HD13 LEU   175      -2.833  29.067  13.287  1.00  0.00
ATOM   2762  CD2 LEU   175      -0.202  28.771  13.815  1.00  0.00
ATOM   2763 HD21 LEU   175      -0.416  29.741  13.367  1.00  0.00
ATOM   2764 HD22 LEU   175      -0.319  28.758  14.898  1.00  0.00
ATOM   2765 HD23 LEU   175       0.837  28.551  13.567  1.00  0.00
ATOM   2766  C   LEU   175       1.003  24.388  13.871  1.00  0.00
ATOM   2767  O   LEU   175       0.853  24.303  15.085  1.00  0.00
ATOM   2768  N   GLU   176       1.554  23.427  13.165  1.00  0.00
ATOM   2769  H   GLU   176       1.491  23.512  12.160  1.00  0.00
ATOM   2770  CA  GLU   176       2.222  22.252  13.719  1.00  0.00
ATOM   2771  HA  GLU   176       2.482  22.432  14.763  1.00  0.00
ATOM   2772  CB  GLU   176       1.326  21.027  13.689  1.00  0.00
ATOM   2773  HB2 GLU   176       0.583  21.246  14.456  1.00  0.00
ATOM   2774  HB3 GLU   176       0.942  20.933  12.673  1.00  0.00
ATOM   2775  CG  GLU   176       1.913  19.728  14.129  1.00  0.00
ATOM   2776  HG2 GLU   176       2.903  19.616  13.685  1.00  0.00
ATOM   2777  HG3 GLU   176       2.042  19.794  15.209  1.00  0.00
ATOM   2778  CD  GLU   176       1.166  18.481  13.784  1.00  0.00
ATOM   2779  OE1 GLU   176       1.531  17.493  14.453  1.00  0.00
ATOM   2780  OE2 GLU   176       0.240  18.358  12.921  1.00  0.00
ATOM   2781  C   GLU   176       3.587  22.128  13.016  1.00  0.00
ATOM   2782  O   GLU   176       3.738  21.332  12.104  1.00  0.00
ATOM   2783  N   THR   177       4.698  22.637  13.568  1.00  0.00
ATOM   2784  H   THR   177       4.554  23.167  14.415  1.00  0.00
ATOM   2785  CA  THR   177       6.090  22.459  12.929  1.00  0.00
ATOM   2786  HA  THR   177       6.035  22.653  11.857  1.00  0.00
ATOM   2787  CB  THR   177       6.968  23.455  13.672  1.00  0.00
ATOM   2788  HB  THR   177       7.922  23.389  13.149  1.00  0.00
ATOM   2789  CG2 THR   177       6.529  24.903  13.590  1.00  0.00
ATOM   2790 HG21 THR   177       7.318  25.556  13.962  1.00  0.00
ATOM   2791 HG22 THR   177       6.243  25.132  12.563  1.00  0.00
ATOM   2792 HG23 THR   177       5.659  25.025  14.235  1.00  0.00
ATOM   2793  OG1 THR   177       7.176  23.071  14.991  1.00  0.00
ATOM   2794  HG1 THR   177       7.931  22.487  15.087  1.00  0.00
ATOM   2795  C   THR   177       6.695  21.004  13.020  1.00  0.00
ATOM   2796  O   THR   177       7.472  20.640  12.133  1.00  0.00
ATOM   2797  N   SER   178       6.221  20.192  13.981  1.00  0.00
ATOM   2798  H   SER   178       5.597  20.542  14.693  1.00  0.00
ATOM   2799  CA  SER   178       6.769  18.803  14.033  1.00  0.00
ATOM   2800  HA  SER   178       7.849  18.893  13.923  1.00  0.00
ATOM   2801  CB  SER   178       6.448  18.218  15.434  1.00  0.00
ATOM   2802  HB2 SER   178       7.019  17.306  15.608  1.00  0.00
ATOM   2803  HB3 SER   178       6.998  18.928  16.052  1.00  0.00
ATOM   2804  OG  SER   178       5.094  18.225  15.754  1.00  0.00
ATOM   2805  HG  SER   178       4.985  18.209  16.708  1.00  0.00
ATOM   2806  C   SER   178       6.211  17.790  13.002  1.00  0.00
ATOM   2807  O   SER   178       6.645  16.686  12.976  1.00  0.00
ATOM   2808  N   ARG   179       5.210  18.252  12.223  1.00  0.00
ATOM   2809  H   ARG   179       5.002  19.232  12.342  1.00  0.00
ATOM   2810  CA  ARG   179       4.346  17.523  11.238  1.00  0.00
ATOM   2811  HA  ARG   179       3.643  16.901  11.791  1.00  0.00
ATOM   2812  CB  ARG   179       3.518  18.640  10.508  1.00  0.00
ATOM   2813  HB2 ARG   179       3.112  19.267  11.302  1.00  0.00
ATOM   2814  HB3 ARG   179       4.161  19.277   9.899  1.00  0.00
ATOM   2815  CG  ARG   179       2.269  18.115   9.743  1.00  0.00
ATOM   2816  HG2 ARG   179       2.576  17.807   8.744  1.00  0.00
ATOM   2817  HG3 ARG   179       1.813  17.215  10.154  1.00  0.00
ATOM   2818  CD  ARG   179       1.205  19.125   9.528  1.00  0.00
ATOM   2819  HD2 ARG   179       0.867  19.377  10.533  1.00  0.00
ATOM   2820  HD3 ARG   179       1.600  20.054   9.116  1.00  0.00
ATOM   2821  NE  ARG   179       0.022  18.640   8.848  1.00  0.00
ATOM   2822  HE  ARG   179      -0.130  18.786   7.860  1.00  0.00
ATOM   2823  CZ  ARG   179      -0.774  17.720   9.340  1.00  0.00
ATOM   2824  NH1 ARG   179      -0.712  17.229  10.506  1.00  0.00
ATOM   2825 HH11 ARG   179      -0.207  17.631  11.284  1.00  0.00
ATOM   2826 HH12 ARG   179      -1.232  16.381  10.683  1.00  0.00
ATOM   2827  NH2 ARG   179      -1.644  17.190   8.498  1.00  0.00
ATOM   2828 HH21 ARG   179      -1.644  17.605   7.577  1.00  0.00
ATOM   2829 HH22 ARG   179      -2.176  16.353   8.691  1.00  0.00
ATOM   2830  C   ARG   179       5.159  16.665  10.274  1.00  0.00
ATOM   2831  O   ARG   179       4.851  15.470  10.131  1.00  0.00
ATOM   2832  N   PHE   180       6.114  17.245   9.641  1.00  0.00
ATOM   2833  H   PHE   180       6.207  18.239   9.789  1.00  0.00
ATOM   2834  CA  PHE   180       7.095  16.602   8.678  1.00  0.00
ATOM   2835  HA  PHE   180       6.475  16.194   7.880  1.00  0.00
ATOM   2836  CB  PHE   180       8.009  17.792   8.053  1.00  0.00
ATOM   2837  HB2 PHE   180       7.304  18.448   7.544  1.00  0.00
ATOM   2838  HB3 PHE   180       8.384  18.315   8.932  1.00  0.00
ATOM   2839  CG  PHE   180       9.044  17.359   7.113  1.00  0.00
ATOM   2840  CD1 PHE   180       8.671  16.869   5.818  1.00  0.00
ATOM   2841  HD1 PHE   180       7.653  16.739   5.477  1.00  0.00
ATOM   2842  CE1 PHE   180       9.675  16.667   4.842  1.00  0.00
ATOM   2843  HE1 PHE   180       9.332  16.309   3.884  1.00  0.00
ATOM   2844  CZ  PHE   180      11.023  16.971   5.045  1.00  0.00
ATOM   2845  HZ  PHE   180      11.796  16.863   4.298  1.00  0.00
ATOM   2846  CE2 PHE   180      11.395  17.378   6.335  1.00  0.00
ATOM   2847  HE2 PHE   180      12.417  17.533   6.646  1.00  0.00
ATOM   2848  CD2 PHE   180      10.422  17.601   7.314  1.00  0.00
ATOM   2849  HD2 PHE   180      10.582  18.140   8.236  1.00  0.00
ATOM   2850  C   PHE   180       7.908  15.570   9.330  1.00  0.00
ATOM   2851  O   PHE   180       8.110  14.450   8.877  1.00  0.00
ATOM   2852  N   THR   181       8.408  15.797  10.536  1.00  0.00
ATOM   2853  H   THR   181       8.494  16.771  10.790  1.00  0.00
ATOM   2854  CA  THR   181       9.173  14.836  11.360  1.00  0.00
ATOM   2855  HA  THR   181       9.989  14.452  10.748  1.00  0.00
ATOM   2856  CB  THR   181       9.765  15.484  12.594  1.00  0.00
ATOM   2857  HB  THR   181       8.967  16.008  13.120  1.00  0.00
ATOM   2858  CG2 THR   181      10.502  14.487  13.464  1.00  0.00
ATOM   2859 HG21 THR   181      10.967  14.942  14.338  1.00  0.00
ATOM   2860 HG22 THR   181       9.840  13.677  13.769  1.00  0.00
ATOM   2861 HG23 THR   181      11.252  13.947  12.885  1.00  0.00
ATOM   2862  OG1 THR   181      10.748  16.396  12.166  1.00  0.00
ATOM   2863  HG1 THR   181      10.278  17.228  12.078  1.00  0.00
ATOM   2864  C   THR   181       8.374  13.551  11.678  1.00  0.00
ATOM   2865  O   THR   181       8.897  12.429  11.592  1.00  0.00
ATOM   2866  N   LYS   182       7.072  13.645  12.057  1.00  0.00
ATOM   2867  H   LYS   182       6.719  14.579  12.206  1.00  0.00
ATOM   2868  CA  LYS   182       6.167  12.569  12.313  1.00  0.00
ATOM   2869  HA  LYS   182       6.622  11.940  13.079  1.00  0.00
ATOM   2870  CB  LYS   182       4.813  13.151  12.804  1.00  0.00
ATOM   2871  HB2 LYS   182       4.362  13.821  12.071  1.00  0.00
ATOM   2872  HB3 LYS   182       4.118  12.340  13.018  1.00  0.00
ATOM   2873  CG  LYS   182       4.915  13.961  14.115  1.00  0.00
ATOM   2874  HG2 LYS   182       5.175  13.166  14.815  1.00  0.00
ATOM   2875  HG3 LYS   182       5.680  14.737  14.092  1.00  0.00
ATOM   2876  CD  LYS   182       3.603  14.608  14.477  1.00  0.00
ATOM   2877  HD2 LYS   182       3.291  15.308  13.702  1.00  0.00
ATOM   2878  HD3 LYS   182       2.929  13.762  14.617  1.00  0.00
ATOM   2879  CE  LYS   182       3.672  15.254  15.877  1.00  0.00
ATOM   2880  HE2 LYS   182       3.989  14.516  16.616  1.00  0.00
ATOM   2881  HE3 LYS   182       4.389  16.074  15.918  1.00  0.00
ATOM   2882  NZ  LYS   182       2.335  15.685  16.357  1.00  0.00
ATOM   2883  HZ1 LYS   182       2.329  15.973  17.325  1.00  0.00
ATOM   2884  HZ2 LYS   182       1.916  16.346  15.717  1.00  0.00
ATOM   2885  HZ3 LYS   182       1.702  14.901  16.309  1.00  0.00
ATOM   2886  C   LYS   182       5.894  11.801  11.001  1.00  0.00
ATOM   2887  O   LYS   182       5.665  10.583  11.004  1.00  0.00
ATOM   2888  N   LEU   183       5.825  12.496   9.866  1.00  0.00
ATOM   2889  H   LEU   183       5.868  13.504   9.918  1.00  0.00
ATOM   2890  CA  LEU   183       5.731  11.779   8.518  1.00  0.00
ATOM   2891  HA  LEU   183       4.904  11.072   8.587  1.00  0.00
ATOM   2892  CB  LEU   183       5.522  12.764   7.353  1.00  0.00
ATOM   2893  HB2 LEU   183       5.986  13.692   7.689  1.00  0.00
ATOM   2894  HB3 LEU   183       5.980  12.479   6.405  1.00  0.00
ATOM   2895  CG  LEU   183       4.044  13.121   7.277  1.00  0.00
ATOM   2896  HG  LEU   183       3.591  13.132   8.268  1.00  0.00
ATOM   2897  CD1 LEU   183       3.742  14.452   6.582  1.00  0.00
ATOM   2898 HD11 LEU   183       2.738  14.528   6.167  1.00  0.00
ATOM   2899 HD12 LEU   183       3.847  15.353   7.187  1.00  0.00
ATOM   2900 HD13 LEU   183       4.463  14.575   5.772  1.00  0.00
ATOM   2901  CD2 LEU   183       3.374  12.042   6.480  1.00  0.00
ATOM   2902 HD21 LEU   183       3.983  11.140   6.548  1.00  0.00
ATOM   2903 HD22 LEU   183       2.402  11.877   6.944  1.00  0.00
ATOM   2904 HD23 LEU   183       3.314  12.394   5.450  1.00  0.00
ATOM   2905  C   LEU   183       6.987  11.050   8.235  1.00  0.00
ATOM   2906  O   LEU   183       7.005   9.850   7.863  1.00  0.00
ATOM   2907  N   LEU   184       8.143  11.701   8.361  1.00  0.00
ATOM   2908  H   LEU   184       8.115  12.692   8.555  1.00  0.00
ATOM   2909  CA  LEU   184       9.430  11.170   8.061  1.00  0.00
ATOM   2910  HA  LEU   184       9.475  10.915   7.002  1.00  0.00
ATOM   2911  CB  LEU   184      10.447  12.302   8.328  1.00  0.00
ATOM   2912  HB2 LEU   184      10.206  13.175   7.722  1.00  0.00
ATOM   2913  HB3 LEU   184      10.363  12.594   9.376  1.00  0.00
ATOM   2914  CG  LEU   184      11.856  11.916   7.971  1.00  0.00
ATOM   2915  HG  LEU   184      12.190  10.977   8.412  1.00  0.00
ATOM   2916  CD1 LEU   184      12.135  11.714   6.483  1.00  0.00
ATOM   2917 HD11 LEU   184      11.681  12.466   5.837  1.00  0.00
ATOM   2918 HD12 LEU   184      13.195  11.647   6.240  1.00  0.00
ATOM   2919 HD13 LEU   184      11.794  10.707   6.241  1.00  0.00
ATOM   2920  CD2 LEU   184      12.802  13.023   8.391  1.00  0.00
ATOM   2921 HD21 LEU   184      13.050  13.077   9.451  1.00  0.00
ATOM   2922 HD22 LEU   184      13.707  13.004   7.784  1.00  0.00
ATOM   2923 HD23 LEU   184      12.338  13.980   8.153  1.00  0.00
ATOM   2924  C   LEU   184       9.749   9.897   8.817  1.00  0.00
ATOM   2925  O   LEU   184      10.158   8.917   8.189  1.00  0.00
ATOM   2926  N   LEU   185       9.565   9.867  10.167  1.00  0.00
ATOM   2927  H   LEU   185       9.245  10.707  10.626  1.00  0.00
ATOM   2928  CA  LEU   185       9.655   8.611  10.955  1.00  0.00
ATOM   2929  HA  LEU   185      10.561   8.162  10.548  1.00  0.00
ATOM   2930  CB  LEU   185       9.660   9.035  12.479  1.00  0.00
ATOM   2931  HB2 LEU   185       8.752   9.593  12.707  1.00  0.00
ATOM   2932  HB3 LEU   185       9.656   8.100  13.039  1.00  0.00
ATOM   2933  CG  LEU   185      10.912   9.841  12.914  1.00  0.00
ATOM   2934  HG  LEU   185      10.947  10.830  12.457  1.00  0.00
ATOM   2935  CD1 LEU   185      10.833  10.088  14.468  1.00  0.00
ATOM   2936 HD11 LEU   185      10.863   9.158  15.036  1.00  0.00
ATOM   2937 HD12 LEU   185      11.775  10.562  14.745  1.00  0.00
ATOM   2938 HD13 LEU   185       9.988  10.686  14.807  1.00  0.00
ATOM   2939  CD2 LEU   185      12.192   9.123  12.629  1.00  0.00
ATOM   2940 HD21 LEU   185      12.341   8.260  13.276  1.00  0.00
ATOM   2941 HD22 LEU   185      12.378   8.899  11.578  1.00  0.00
ATOM   2942 HD23 LEU   185      12.979   9.861  12.783  1.00  0.00
ATOM   2943  C   LEU   185       8.651   7.512  10.669  1.00  0.00
ATOM   2944  O   LEU   185       8.697   6.387  11.179  1.00  0.00
ATOM   2945  N   LYS   186       7.666   7.806   9.811  1.00  0.00
ATOM   2946  H   LYS   186       7.759   8.664   9.288  1.00  0.00
ATOM   2947  CA  LYS   186       6.739   6.720   9.241  1.00  0.00
ATOM   2948  HA  LYS   186       6.620   5.992  10.043  1.00  0.00
ATOM   2949  CB  LYS   186       5.361   7.262   8.940  1.00  0.00
ATOM   2950  HB2 LYS   186       5.400   8.194   8.374  1.00  0.00
ATOM   2951  HB3 LYS   186       4.979   6.435   8.341  1.00  0.00
ATOM   2952  CG  LYS   186       4.492   7.520  10.170  1.00  0.00
ATOM   2953  HG2 LYS   186       5.164   7.796  10.982  1.00  0.00
ATOM   2954  HG3 LYS   186       3.856   8.334   9.819  1.00  0.00
ATOM   2955  CD  LYS   186       3.562   6.284  10.506  1.00  0.00
ATOM   2956  HD2 LYS   186       2.709   6.337   9.830  1.00  0.00
ATOM   2957  HD3 LYS   186       4.149   5.397  10.272  1.00  0.00
ATOM   2958  CE  LYS   186       3.106   6.255  11.973  1.00  0.00
ATOM   2959  HE2 LYS   186       2.443   7.114  12.082  1.00  0.00
ATOM   2960  HE3 LYS   186       2.551   5.324  12.095  1.00  0.00
ATOM   2961  NZ  LYS   186       4.169   6.258  12.954  1.00  0.00
ATOM   2962  HZ1 LYS   186       3.789   6.298  13.889  1.00  0.00
ATOM   2963  HZ2 LYS   186       4.663   5.376  12.932  1.00  0.00
ATOM   2964  HZ3 LYS   186       4.792   7.046  12.845  1.00  0.00
ATOM   2965  C   LYS   186       7.372   5.891   8.116  1.00  0.00
ATOM   2966  O   LYS   186       6.892   4.770   7.878  1.00  0.00
ATOM   2967  N   LEU   187       8.457   6.219   7.412  1.00  0.00
ATOM   2968  H   LEU   187       8.970   7.009   7.777  1.00  0.00
ATOM   2969  CA  LEU   187       9.084   5.369   6.365  1.00  0.00
ATOM   2970  HA  LEU   187       8.324   4.873   5.761  1.00  0.00
ATOM   2971  CB  LEU   187       9.845   6.284   5.344  1.00  0.00
ATOM   2972  HB2 LEU   187      10.366   7.097   5.850  1.00  0.00
ATOM   2973  HB3 LEU   187      10.644   5.664   4.937  1.00  0.00
ATOM   2974  CG  LEU   187       9.002   6.919   4.244  1.00  0.00
ATOM   2975  HG  LEU   187       8.331   6.181   3.807  1.00  0.00
ATOM   2976  CD1 LEU   187       8.163   8.022   4.837  1.00  0.00
ATOM   2977 HD11 LEU   187       7.438   7.639   5.557  1.00  0.00
ATOM   2978 HD12 LEU   187       8.788   8.812   5.254  1.00  0.00
ATOM   2979 HD13 LEU   187       7.538   8.377   4.017  1.00  0.00
ATOM   2980  CD2 LEU   187       9.904   7.605   3.222  1.00  0.00
ATOM   2981 HD21 LEU   187      10.487   6.813   2.750  1.00  0.00
ATOM   2982 HD22 LEU   187       9.369   8.185   2.471  1.00  0.00
ATOM   2983 HD23 LEU   187      10.549   8.253   3.815  1.00  0.00
ATOM   2984  C   LEU   187       9.779   4.091   6.966  1.00  0.00
ATOM   2985  O   LEU   187       9.501   3.002   6.451  1.00  0.00
ATOM   2986  N   PRO   188      10.454   4.224   8.102  1.00  0.00
ATOM   2987  CD  PRO   188      10.997   5.488   8.596  1.00  0.00
ATOM   2988  HD2 PRO   188      10.283   6.108   9.139  1.00  0.00
ATOM   2989  HD3 PRO   188      11.422   6.109   7.807  1.00  0.00
ATOM   2990  CG  PRO   188      12.121   5.114   9.576  1.00  0.00
ATOM   2991  HG2 PRO   188      12.096   5.804  10.419  1.00  0.00
ATOM   2992  HG3 PRO   188      13.046   5.051   9.002  1.00  0.00
ATOM   2993  CB  PRO   188      11.766   3.740  10.068  1.00  0.00
ATOM   2994  HB2 PRO   188      11.334   3.841  11.064  1.00  0.00
ATOM   2995  HB3 PRO   188      12.658   3.135  10.230  1.00  0.00
ATOM   2996  CA  PRO   188      11.022   3.111   8.867  1.00  0.00
ATOM   2997  HA  PRO   188      11.676   2.645   8.132  1.00  0.00
ATOM   2998  C   PRO   188      10.011   2.115   9.407  1.00  0.00
ATOM   2999  O   PRO   188      10.144   0.892   9.289  1.00  0.00
ATOM   3000  N   ASP   189       8.864   2.665   9.889  1.00  0.00
ATOM   3001  H   ASP   189       8.785   3.648  10.105  1.00  0.00
ATOM   3002  CA  ASP   189       7.616   1.971  10.016  1.00  0.00
ATOM   3003  HA  ASP   189       7.843   1.279  10.827  1.00  0.00
ATOM   3004  CB  ASP   189       6.459   2.717  10.526  1.00  0.00
ATOM   3005  HB2 ASP   189       6.210   3.620   9.969  1.00  0.00
ATOM   3006  HB3 ASP   189       5.562   2.099  10.566  1.00  0.00
ATOM   3007  CG  ASP   189       6.777   3.483  11.871  1.00  0.00
ATOM   3008  OD1 ASP   189       7.926   3.540  12.412  1.00  0.00
ATOM   3009  OD2 ASP   189       5.766   4.084  12.329  1.00  0.00
ATOM   3010  C   ASP   189       7.107   1.080   8.849  1.00  0.00
ATOM   3011  O   ASP   189       6.740  -0.074   9.058  1.00  0.00
ATOM   3012  N   LEU   190       7.003   1.561   7.621  1.00  0.00
ATOM   3013  H   LEU   190       7.142   2.560   7.559  1.00  0.00
ATOM   3014  CA  LEU   190       6.745   0.918   6.397  1.00  0.00
ATOM   3015  HA  LEU   190       5.786   0.414   6.514  1.00  0.00
ATOM   3016  CB  LEU   190       6.520   1.990   5.269  1.00  0.00
ATOM   3017  HB2 LEU   190       7.318   2.729   5.193  1.00  0.00
ATOM   3018  HB3 LEU   190       6.562   1.539   4.277  1.00  0.00
ATOM   3019  CG  LEU   190       5.191   2.847   5.585  1.00  0.00
ATOM   3020  HG  LEU   190       5.119   3.344   6.552  1.00  0.00
ATOM   3021  CD1 LEU   190       5.156   4.004   4.598  1.00  0.00
ATOM   3022 HD11 LEU   190       6.159   4.427   4.546  1.00  0.00
ATOM   3023 HD12 LEU   190       4.778   3.830   3.592  1.00  0.00
ATOM   3024 HD13 LEU   190       4.458   4.769   4.935  1.00  0.00
ATOM   3025  CD2 LEU   190       3.968   2.010   5.300  1.00  0.00
ATOM   3026 HD21 LEU   190       4.007   1.574   4.302  1.00  0.00
ATOM   3027 HD22 LEU   190       3.771   1.239   6.044  1.00  0.00
ATOM   3028 HD23 LEU   190       3.097   2.664   5.242  1.00  0.00
ATOM   3029  C   LEU   190       7.805  -0.084   5.910  1.00  0.00
ATOM   3030  O   LEU   190       7.383  -1.172   5.538  1.00  0.00
ATOM   3031  N   ARG   191       9.126   0.296   5.933  1.00  0.00
ATOM   3032  H   ARG   191       9.393   1.236   6.192  1.00  0.00
ATOM   3033  CA  ARG   191      10.264  -0.517   5.738  1.00  0.00
ATOM   3034  HA  ARG   191      10.207  -0.834   4.697  1.00  0.00
ATOM   3035  CB  ARG   191      11.521   0.392   5.799  1.00  0.00
ATOM   3036  HB2 ARG   191      11.399   1.234   5.118  1.00  0.00
ATOM   3037  HB3 ARG   191      11.714   0.794   6.794  1.00  0.00
ATOM   3038  CG  ARG   191      12.785  -0.362   5.350  1.00  0.00
ATOM   3039  HG2 ARG   191      13.583   0.364   5.190  1.00  0.00
ATOM   3040  HG3 ARG   191      13.205  -1.120   6.010  1.00  0.00
ATOM   3041  CD  ARG   191      12.646  -1.082   3.944  1.00  0.00
ATOM   3042  HD2 ARG   191      13.636  -1.367   3.589  1.00  0.00
ATOM   3043  HD3 ARG   191      12.040  -1.961   4.165  1.00  0.00
ATOM   3044  NE  ARG   191      11.976  -0.270   2.955  1.00  0.00
ATOM   3045  HE  ARG   191      10.988  -0.424   2.822  1.00  0.00
ATOM   3046  CZ  ARG   191      12.445   0.695   2.143  1.00  0.00
ATOM   3047  NH1 ARG   191      13.664   1.037   2.215  1.00  0.00
ATOM   3048 HH11 ARG   191      14.318   0.419   2.675  1.00  0.00
ATOM   3049 HH12 ARG   191      13.944   1.975   1.968  1.00  0.00
ATOM   3050  NH2 ARG   191      11.619   1.439   1.387  1.00  0.00
ATOM   3051 HH21 ARG   191      10.627   1.252   1.374  1.00  0.00
ATOM   3052 HH22 ARG   191      12.037   2.200   0.870  1.00  0.00
ATOM   3053  C   ARG   191      10.292  -1.798   6.671  1.00  0.00
ATOM   3054  O   ARG   191      10.536  -2.890   6.133  1.00  0.00
ATOM   3055  N   THR   192       9.975  -1.655   7.927  1.00  0.00
ATOM   3056  H   THR   192       9.620  -0.775   8.272  1.00  0.00
ATOM   3057  CA  THR   192       9.779  -2.777   8.856  1.00  0.00
ATOM   3058  HA  THR   192      10.691  -3.359   8.982  1.00  0.00
ATOM   3059  CB  THR   192       9.437  -2.232  10.253  1.00  0.00
ATOM   3060  HB  THR   192       8.596  -1.551  10.133  1.00  0.00
ATOM   3061  CG2 THR   192       9.198  -3.228  11.322  1.00  0.00
ATOM   3062 HG21 THR   192       9.193  -2.660  12.252  1.00  0.00
ATOM   3063 HG22 THR   192       8.243  -3.750  11.272  1.00  0.00
ATOM   3064 HG23 THR   192      10.054  -3.879  11.502  1.00  0.00
ATOM   3065  OG1 THR   192      10.440  -1.350  10.674  1.00  0.00
ATOM   3066  HG1 THR   192      10.181  -0.468  10.399  1.00  0.00
ATOM   3067  C   THR   192       8.628  -3.795   8.481  1.00  0.00
ATOM   3068  O   THR   192       8.927  -4.978   8.275  1.00  0.00
ATOM   3069  N   LEU   193       7.416  -3.336   8.183  1.00  0.00
ATOM   3070  H   LEU   193       7.155  -2.364   8.101  1.00  0.00
ATOM   3071  CA  LEU   193       6.359  -4.249   7.751  1.00  0.00
ATOM   3072  HA  LEU   193       6.261  -5.071   8.459  1.00  0.00
ATOM   3073  CB  LEU   193       5.027  -3.504   7.631  1.00  0.00
ATOM   3074  HB2 LEU   193       5.121  -2.577   7.067  1.00  0.00
ATOM   3075  HB3 LEU   193       4.384  -4.223   7.126  1.00  0.00
ATOM   3076  CG  LEU   193       4.373  -3.289   9.026  1.00  0.00
ATOM   3077  HG  LEU   193       5.119  -3.099   9.798  1.00  0.00
ATOM   3078  CD1 LEU   193       3.588  -1.997   8.964  1.00  0.00
ATOM   3079 HD11 LEU   193       2.624  -2.095   8.466  1.00  0.00
ATOM   3080 HD12 LEU   193       3.341  -1.745   9.995  1.00  0.00
ATOM   3081 HD13 LEU   193       4.123  -1.130   8.576  1.00  0.00
ATOM   3082  CD2 LEU   193       3.593  -4.479   9.636  1.00  0.00
ATOM   3083 HD21 LEU   193       2.702  -4.602   9.022  1.00  0.00
ATOM   3084 HD22 LEU   193       4.160  -5.410   9.657  1.00  0.00
ATOM   3085 HD23 LEU   193       3.163  -4.191  10.595  1.00  0.00
ATOM   3086  C   LEU   193       6.692  -4.921   6.402  1.00  0.00
ATOM   3087  O   LEU   193       6.256  -6.036   6.174  1.00  0.00
ATOM   3088  N   ASN   194       7.341  -4.227   5.459  1.00  0.00
ATOM   3089  H   ASN   194       7.517  -3.240   5.586  1.00  0.00
ATOM   3090  CA  ASN   194       7.800  -4.768   4.191  1.00  0.00
ATOM   3091  HA  ASN   194       6.967  -5.199   3.634  1.00  0.00
ATOM   3092  CB  ASN   194       8.398  -3.656   3.279  1.00  0.00
ATOM   3093  HB2 ASN   194       7.735  -2.795   3.194  1.00  0.00
ATOM   3094  HB3 ASN   194       9.349  -3.287   3.662  1.00  0.00
ATOM   3095  CG  ASN   194       8.600  -4.114   1.770  1.00  0.00
ATOM   3096  OD1 ASN   194       8.226  -5.171   1.368  1.00  0.00
ATOM   3097  ND2 ASN   194       8.916  -3.193   0.893  1.00  0.00
ATOM   3098 HD21 ASN   194       8.665  -3.357  -0.072  1.00  0.00
ATOM   3099 HD22 ASN   194       9.149  -2.249   1.168  1.00  0.00
ATOM   3100  C   ASN   194       8.805  -5.858   4.438  1.00  0.00
ATOM   3101  O   ASN   194       8.562  -6.984   3.948  1.00  0.00
ATOM   3102  N   ASN   195       9.752  -5.618   5.336  1.00  0.00
ATOM   3103  H   ASN   195       9.773  -4.708   5.771  1.00  0.00
ATOM   3104  CA  ASN   195      10.705  -6.711   5.766  1.00  0.00
ATOM   3105  HA  ASN   195      11.248  -7.002   4.866  1.00  0.00
ATOM   3106  CB  ASN   195      11.784  -6.153   6.684  1.00  0.00
ATOM   3107  HB2 ASN   195      12.271  -5.282   6.245  1.00  0.00
ATOM   3108  HB3 ASN   195      11.292  -5.865   7.613  1.00  0.00
ATOM   3109  CG  ASN   195      12.785  -7.192   7.000  1.00  0.00
ATOM   3110  OD1 ASN   195      13.059  -7.586   8.112  1.00  0.00
ATOM   3111  ND2 ASN   195      13.415  -7.816   6.035  1.00  0.00
ATOM   3112 HD21 ASN   195      14.022  -8.538   6.394  1.00  0.00
ATOM   3113 HD22 ASN   195      13.449  -7.404   5.114  1.00  0.00
ATOM   3114  C   ASN   195      10.000  -7.957   6.191  1.00  0.00
ATOM   3115  O   ASN   195      10.175  -9.065   5.638  1.00  0.00
ATOM   3116  N   MET   196       9.079  -7.766   7.141  1.00  0.00
ATOM   3117  H   MET   196       9.328  -6.994   7.742  1.00  0.00
ATOM   3118  CA  MET   196       8.318  -8.857   7.773  1.00  0.00
ATOM   3119  HA  MET   196       8.997  -9.575   8.233  1.00  0.00
ATOM   3120  CB  MET   196       7.469  -8.285   8.917  1.00  0.00
ATOM   3121  HB2 MET   196       6.952  -7.440   8.464  1.00  0.00
ATOM   3122  HB3 MET   196       6.692  -8.961   9.273  1.00  0.00
ATOM   3123  CG  MET   196       8.352  -7.843  10.081  1.00  0.00
ATOM   3124  HG2 MET   196       8.555  -8.736  10.674  1.00  0.00
ATOM   3125  HG3 MET   196       9.310  -7.577   9.636  1.00  0.00
ATOM   3126  SD  MET   196       7.575  -6.572  11.173  1.00  0.00
ATOM   3127  CE  MET   196       5.968  -7.306  11.706  1.00  0.00
ATOM   3128  HE1 MET   196       5.327  -7.621  10.883  1.00  0.00
ATOM   3129  HE2 MET   196       6.167  -8.262  12.190  1.00  0.00
ATOM   3130  HE3 MET   196       5.470  -6.674  12.443  1.00  0.00
ATOM   3131  C   MET   196       7.391  -9.730   6.909  1.00  0.00
ATOM   3132  O   MET   196       7.145 -10.880   7.202  1.00  0.00
ATOM   3133  N   HIE   197       6.683  -9.068   5.985  1.00  0.00
ATOM   3134  H   HIE   197       6.895  -8.092   5.839  1.00  0.00
ATOM   3135  CA  HIE   197       5.567  -9.588   5.264  1.00  0.00
ATOM   3136  HA  HIE   197       5.224 -10.570   5.589  1.00  0.00
ATOM   3137  CB  HIE   197       4.271  -8.759   5.485  1.00  0.00
ATOM   3138  HB2 HIE   197       4.530  -7.726   5.253  1.00  0.00
ATOM   3139  HB3 HIE   197       3.500  -9.042   4.768  1.00  0.00
ATOM   3140  CG  HIE   197       3.791  -8.728   6.965  1.00  0.00
ATOM   3141  ND1 HIE   197       3.132  -9.779   7.615  1.00  0.00
ATOM   3142  CE1 HIE   197       2.826  -9.243   8.829  1.00  0.00
ATOM   3143  HE1 HIE   197       2.302  -9.728   9.639  1.00  0.00
ATOM   3144  NE2 HIE   197       3.257  -8.006   8.979  1.00  0.00
ATOM   3145  HE2 HIE   197       2.998  -7.446   9.779  1.00  0.00
ATOM   3146  CD2 HIE   197       3.849  -7.645   7.771  1.00  0.00
ATOM   3147  HD2 HIE   197       4.252  -6.694   7.456  1.00  0.00
ATOM   3148  C   HIE   197       5.867  -9.886   3.870  1.00  0.00
ATOM   3149  O   HIE   197       5.206 -10.754   3.305  1.00  0.00
ATOM   3150  N   SER   198       6.900  -9.263   3.182  1.00  0.00
ATOM   3151  H   SER   198       7.552  -8.628   3.619  1.00  0.00
ATOM   3152  CA  SER   198       7.134  -9.518   1.815  1.00  0.00
ATOM   3153  HA  SER   198       6.205  -9.355   1.267  1.00  0.00
ATOM   3154  CB  SER   198       8.153  -8.534   1.190  1.00  0.00
ATOM   3155  HB2 SER   198       8.068  -8.547   0.103  1.00  0.00
ATOM   3156  HB3 SER   198       7.885  -7.514   1.465  1.00  0.00
ATOM   3157  OG  SER   198       9.422  -8.689   1.650  1.00  0.00
ATOM   3158  HG  SER   198       9.597  -7.941   2.224  1.00  0.00
ATOM   3159  C   SER   198       7.521 -10.986   1.572  1.00  0.00
ATOM   3160  O   SER   198       7.136 -11.563   0.557  1.00  0.00
ATOM   3161  N   GLU   199       8.242 -11.559   2.527  1.00  0.00
ATOM   3162  H   GLU   199       8.544 -10.913   3.243  1.00  0.00
ATOM   3163  CA  GLU   199       8.716 -12.955   2.502  1.00  0.00
ATOM   3164  HA  GLU   199       9.158 -13.093   1.515  1.00  0.00
ATOM   3165  CB  GLU   199       9.769 -13.163   3.658  1.00  0.00
ATOM   3166  HB2 GLU   199      10.628 -12.524   3.461  1.00  0.00
ATOM   3167  HB3 GLU   199       9.465 -12.853   4.658  1.00  0.00
ATOM   3168  CG  GLU   199      10.313 -14.564   3.910  1.00  0.00
ATOM   3169  HG2 GLU   199      10.957 -14.601   4.789  1.00  0.00
ATOM   3170  HG3 GLU   199       9.512 -15.275   4.119  1.00  0.00
ATOM   3171  CD  GLU   199      11.136 -15.141   2.746  1.00  0.00
ATOM   3172  OE1 GLU   199      11.710 -14.342   1.982  1.00  0.00
ATOM   3173  OE2 GLU   199      11.268 -16.406   2.630  1.00  0.00
ATOM   3174  C   GLU   199       7.612 -13.943   2.696  1.00  0.00
ATOM   3175  O   GLU   199       7.818 -15.101   2.398  1.00  0.00
ATOM   3176  N   LYS   200       6.361 -13.574   2.980  1.00  0.00
ATOM   3177  H   LYS   200       6.143 -12.591   3.062  1.00  0.00
ATOM   3178  CA  LYS   200       5.319 -14.530   3.438  1.00  0.00
ATOM   3179  HA  LYS   200       5.833 -15.405   3.834  1.00  0.00
ATOM   3180  CB  LYS   200       4.361 -13.948   4.505  1.00  0.00
ATOM   3181  HB2 LYS   200       4.035 -12.936   4.265  1.00  0.00
ATOM   3182  HB3 LYS   200       3.479 -14.584   4.573  1.00  0.00
ATOM   3183  CG  LYS   200       5.060 -13.868   5.858  1.00  0.00
ATOM   3184  HG2 LYS   200       5.361 -14.834   6.264  1.00  0.00
ATOM   3185  HG3 LYS   200       5.911 -13.208   5.690  1.00  0.00
ATOM   3186  CD  LYS   200       4.134 -13.146   6.867  1.00  0.00
ATOM   3187  HD2 LYS   200       3.803 -12.281   6.293  1.00  0.00
ATOM   3188  HD3 LYS   200       3.262 -13.752   7.111  1.00  0.00
ATOM   3189  CE  LYS   200       4.981 -12.883   8.126  1.00  0.00
ATOM   3190  HE2 LYS   200       5.186 -13.865   8.551  1.00  0.00
ATOM   3191  HE3 LYS   200       5.907 -12.394   7.824  1.00  0.00
ATOM   3192  NZ  LYS   200       4.267 -12.048   9.140  1.00  0.00
ATOM   3193  HZ1 LYS   200       3.355 -12.412   9.373  1.00  0.00
ATOM   3194  HZ2 LYS   200       4.827 -11.988   9.979  1.00  0.00
ATOM   3195  HZ3 LYS   200       4.116 -11.109   8.802  1.00  0.00
ATOM   3196  C   LYS   200       4.608 -15.165   2.287  1.00  0.00
ATOM   3197  O   LYS   200       4.534 -14.516   1.210  1.00  0.00
ATOM   3198  N   LEU   201       4.142 -16.332   2.485  1.00  0.00
ATOM   3199  H   LEU   201       4.242 -16.704   3.418  1.00  0.00
ATOM   3200  CA  LEU   201       3.309 -17.037   1.534  1.00  0.00
ATOM   3201  HA  LEU   201       3.741 -17.006   0.533  1.00  0.00
ATOM   3202  CB  LEU   201       3.355 -18.531   1.833  1.00  0.00
ATOM   3203  HB2 LEU   201       2.985 -18.645   2.853  1.00  0.00
ATOM   3204  HB3 LEU   201       2.757 -19.141   1.156  1.00  0.00
ATOM   3205  CG  LEU   201       4.822 -19.178   1.880  1.00  0.00
ATOM   3206  HG  LEU   201       5.378 -18.911   2.779  1.00  0.00
ATOM   3207  CD1 LEU   201       4.784 -20.684   1.768  1.00  0.00
ATOM   3208 HD11 LEU   201       5.726 -21.112   2.114  1.00  0.00
ATOM   3209 HD12 LEU   201       3.993 -21.066   2.413  1.00  0.00
ATOM   3210 HD13 LEU   201       4.685 -20.986   0.726  1.00  0.00
ATOM   3211  CD2 LEU   201       5.746 -18.773   0.724  1.00  0.00
ATOM   3212 HD21 LEU   201       5.348 -19.018  -0.261  1.00  0.00
ATOM   3213 HD22 LEU   201       5.992 -17.713   0.784  1.00  0.00
ATOM   3214 HD23 LEU   201       6.761 -19.170   0.726  1.00  0.00
ATOM   3215  C   LEU   201       1.852 -16.579   1.378  1.00  0.00
ATOM   3216  O   LEU   201       1.038 -16.610   2.289  1.00  0.00
ATOM   3217  N   LEU   202       1.511 -16.356   0.085  1.00  0.00
ATOM   3218  H   LEU   202       2.185 -16.505  -0.654  1.00  0.00
ATOM   3219  CA  LEU   202       0.198 -16.354  -0.544  1.00  0.00
ATOM   3220  HA  LEU   202      -0.562 -16.145   0.210  1.00  0.00
ATOM   3221  CB  LEU   202       0.196 -15.256  -1.574  1.00  0.00
ATOM   3222  HB2 LEU   202       1.117 -15.321  -2.152  1.00  0.00
ATOM   3223  HB3 LEU   202      -0.666 -15.392  -2.227  1.00  0.00
ATOM   3224  CG  LEU   202       0.168 -13.846  -1.014  1.00  0.00
ATOM   3225  HG  LEU   202       0.949 -13.723  -0.263  1.00  0.00
ATOM   3226  CD1 LEU   202       0.371 -12.817  -2.163  1.00  0.00
ATOM   3227 HD11 LEU   202       0.375 -11.848  -1.666  1.00  0.00
ATOM   3228 HD12 LEU   202       1.310 -12.923  -2.708  1.00  0.00
ATOM   3229 HD13 LEU   202      -0.545 -12.823  -2.753  1.00  0.00
ATOM   3230  CD2 LEU   202      -1.180 -13.436  -0.301  1.00  0.00
ATOM   3231 HD21 LEU   202      -1.106 -12.381  -0.038  1.00  0.00
ATOM   3232 HD22 LEU   202      -2.076 -13.449  -0.922  1.00  0.00
ATOM   3233 HD23 LEU   202      -1.347 -13.949   0.647  1.00  0.00
ATOM   3234  C   LEU   202      -0.082 -17.678  -1.338  1.00  0.00
ATOM   3235  O   LEU   202       0.799 -18.403  -1.771  1.00  0.00
ATOM   3236  N   SER   203      -1.314 -18.067  -1.571  1.00  0.00
ATOM   3237  H   SER   203      -2.054 -17.408  -1.373  1.00  0.00
ATOM   3238  CA  SER   203      -1.677 -19.139  -2.549  1.00  0.00
ATOM   3239  HA  SER   203      -0.944 -19.297  -3.341  1.00  0.00
ATOM   3240  CB  SER   203      -1.961 -20.467  -1.885  1.00  0.00
ATOM   3241  HB2 SER   203      -1.042 -20.797  -1.400  1.00  0.00
ATOM   3242  HB3 SER   203      -2.781 -20.435  -1.168  1.00  0.00
ATOM   3243  OG  SER   203      -2.333 -21.612  -2.681  1.00  0.00
ATOM   3244  HG  SER   203      -2.235 -22.385  -2.120  1.00  0.00
ATOM   3245  C   SER   203      -2.924 -18.675  -3.369  1.00  0.00
ATOM   3246  O   SER   203      -3.795 -17.959  -2.914  1.00  0.00
ATOM   3247  N   PHE   204      -2.952 -18.916  -4.639  1.00  0.00
ATOM   3248  H   PHE   204      -2.254 -19.580  -4.942  1.00  0.00
ATOM   3249  CA  PHE   204      -3.951 -18.476  -5.598  1.00  0.00
ATOM   3250  HA  PHE   204      -4.900 -18.303  -5.090  1.00  0.00
ATOM   3251  CB  PHE   204      -3.494 -17.201  -6.309  1.00  0.00
ATOM   3252  HB2 PHE   204      -2.565 -17.269  -6.874  1.00  0.00
ATOM   3253  HB3 PHE   204      -4.247 -17.046  -7.080  1.00  0.00
ATOM   3254  CG  PHE   204      -3.393 -15.964  -5.414  1.00  0.00
ATOM   3255  CD1 PHE   204      -4.391 -15.651  -4.539  1.00  0.00
ATOM   3256  HD1 PHE   204      -5.251 -16.302  -4.473  1.00  0.00
ATOM   3257  CE1 PHE   204      -4.403 -14.591  -3.628  1.00  0.00
ATOM   3258  HE1 PHE   204      -5.181 -14.357  -2.916  1.00  0.00
ATOM   3259  CZ  PHE   204      -3.274 -13.774  -3.620  1.00  0.00
ATOM   3260  HZ  PHE   204      -3.192 -12.820  -3.120  1.00  0.00
ATOM   3261  CE2 PHE   204      -2.238 -13.946  -4.583  1.00  0.00
ATOM   3262  HE2 PHE   204      -1.452 -13.212  -4.694  1.00  0.00
ATOM   3263  CD2 PHE   204      -2.319 -15.078  -5.425  1.00  0.00
ATOM   3264  HD2 PHE   204      -1.638 -14.990  -6.260  1.00  0.00
ATOM   3265  C   PHE   204      -4.150 -19.617  -6.597  1.00  0.00
ATOM   3266  O   PHE   204      -3.286 -20.476  -6.703  1.00  0.00
ATOM   3267  N   ARG   205      -5.229 -19.575  -7.395  1.00  0.00
ATOM   3268  H   ARG   205      -5.881 -18.830  -7.199  1.00  0.00
ATOM   3269  CA  ARG   205      -5.591 -20.557  -8.412  1.00  0.00
ATOM   3270  HA  ARG   205      -5.563 -21.558  -7.983  1.00  0.00
ATOM   3271  CB  ARG   205      -7.063 -20.359  -8.904  1.00  0.00
ATOM   3272  HB2 ARG   205      -7.655 -20.574  -8.015  1.00  0.00
ATOM   3273  HB3 ARG   205      -7.294 -19.374  -9.312  1.00  0.00
ATOM   3274  CG  ARG   205      -7.545 -21.405  -9.958  1.00  0.00
ATOM   3275  HG2 ARG   205      -7.019 -21.193 -10.888  1.00  0.00
ATOM   3276  HG3 ARG   205      -7.308 -22.389  -9.553  1.00  0.00
ATOM   3277  CD  ARG   205      -9.045 -21.454 -10.388  1.00  0.00
ATOM   3278  HD2 ARG   205      -9.221 -20.649 -11.101  1.00  0.00
ATOM   3279  HD3 ARG   205      -9.121 -22.358 -10.992  1.00  0.00
ATOM   3280  NE  ARG   205     -10.044 -21.503  -9.255  1.00  0.00
ATOM   3281  HE  ARG   205     -10.539 -22.382  -9.193  1.00  0.00
ATOM   3282  CZ  ARG   205     -10.471 -20.596  -8.378  1.00  0.00
ATOM   3283  NH1 ARG   205     -10.179 -19.324  -8.410  1.00  0.00
ATOM   3284 HH11 ARG   205      -9.639 -18.931  -9.168  1.00  0.00
ATOM   3285 HH12 ARG   205     -10.598 -18.622  -7.816  1.00  0.00
ATOM   3286  NH2 ARG   205     -11.407 -20.935  -7.586  1.00  0.00
ATOM   3287 HH21 ARG   205     -11.570 -21.930  -7.511  1.00  0.00
ATOM   3288 HH22 ARG   205     -11.948 -20.256  -7.071  1.00  0.00
ATOM   3289  C   ARG   205      -4.605 -20.521  -9.563  1.00  0.00
ATOM   3290  O   ARG   205      -3.978 -19.483  -9.812  1.00  0.00
ATOM   3291  N   VAL   206      -4.651 -21.606 -10.309  1.00  0.00
ATOM   3292  H   VAL   206      -5.283 -22.345 -10.038  1.00  0.00
ATOM   3293  CA  VAL   206      -3.691 -21.942 -11.446  1.00  0.00
ATOM   3294  HA  VAL   206      -2.797 -21.319 -11.433  1.00  0.00
ATOM   3295  CB  VAL   206      -3.280 -23.460 -11.399  1.00  0.00
ATOM   3296  HB  VAL   206      -4.196 -24.013 -11.198  1.00  0.00
ATOM   3297  CG1 VAL   206      -2.569 -23.940 -12.652  1.00  0.00
ATOM   3298 HG11 VAL   206      -1.712 -23.312 -12.898  1.00  0.00
ATOM   3299 HG12 VAL   206      -2.172 -24.934 -12.448  1.00  0.00
ATOM   3300 HG13 VAL   206      -3.232 -24.131 -13.495  1.00  0.00
ATOM   3301  CG2 VAL   206      -2.357 -23.738 -10.232  1.00  0.00
ATOM   3302 HG21 VAL   206      -1.476 -23.099 -10.290  1.00  0.00
ATOM   3303 HG22 VAL   206      -2.832 -23.610  -9.259  1.00  0.00
ATOM   3304 HG23 VAL   206      -1.996 -24.767 -10.231  1.00  0.00
ATOM   3305  C   VAL   206      -4.408 -21.603 -12.742  1.00  0.00
ATOM   3306  O   VAL   206      -4.092 -20.503 -13.242  1.00  0.00
ATOM   3307  OXT VAL   206      -5.484 -22.207 -13.130  1.00  0.00
TER   
ATOM   3308  C1  LG1   207      -6.836  -3.897   1.289  1.00  0.00
ATOM   3309  C2  LG1   207      -7.488  -3.474   0.166  1.00  0.00
ATOM   3310  C3  LG1   207      -7.014  -4.170  -1.028  1.00  0.00
ATOM   3311  N1  LG1   207      -7.589  -4.124  -2.196  1.00  0.00
ATOM   3312  N2  LG1   207      -6.958  -5.072  -2.962  1.00  0.00
ATOM   3313  C4  LG1   207      -6.070  -5.707  -2.266  1.00  0.00
ATOM   3314  Cl  LG1   207      -4.831  -6.728  -2.950  1.00  0.00
ATOM   3315  N3  LG1   207      -6.151  -5.200  -1.016  1.00  0.00
ATOM   3316  N4  LG1   207      -5.415  -5.568   0.120  1.00  0.00
ATOM   3317  C5  LG1   207      -5.806  -4.953   1.216  1.00  0.00
ATOM   3318  O1  LG1   207      -5.133  -5.133   2.392  1.00  0.00
ATOM   3319  C6  LG1   207      -4.658  -6.422   2.685  1.00  0.00
ATOM   3320  C7  LG1   207      -5.595  -7.399   3.136  1.00  0.00
ATOM   3321  C8  LG1   207      -5.210  -8.702   3.350  1.00  0.00
ATOM   3322  C9  LG1   207      -3.885  -9.093   3.075  1.00  0.00
ATOM   3323  C10 LG1   207      -2.965  -8.110   2.586  1.00  0.00
ATOM   3324  C11 LG1   207      -3.359  -6.756   2.385  1.00  0.00
ATOM   3325  C12 LG1   207      -2.356  -5.756   1.854  1.00  0.00
ATOM   3326  C13 LG1   207      -2.112  -4.632   2.684  1.00  0.00
ATOM   3327  C14 LG1   207      -0.991  -3.849   2.395  1.00  0.00
ATOM   3328  C15 LG1   207      -0.175  -4.116   1.264  1.00  0.00
ATOM   3329  C16 LG1   207      -0.415  -5.182   0.404  1.00  0.00
ATOM   3330  C17 LG1   207      -1.582  -6.017   0.653  1.00  0.00
ATOM   3331  H1  LG1   207      -7.097  -3.428   2.230  1.00  0.00
ATOM   3332  H2  LG1   207      -8.328  -2.792   0.237  1.00  0.00
ATOM   3333  H7  LG1   207      -6.634  -7.113   3.268  1.00  0.00
ATOM   3334  H8  LG1   207      -5.968  -9.385   3.722  1.00  0.00
ATOM   3335  H9  LG1   207      -3.573 -10.080   3.403  1.00  0.00
ATOM   3336  H10 LG1   207      -1.947  -8.383   2.323  1.00  0.00
ATOM   3337  H13 LG1   207      -2.782  -4.553   3.535  1.00  0.00
ATOM   3338  H14 LG1   207      -0.913  -2.889   2.896  1.00  0.00
ATOM   3339  H15 LG1   207       0.620  -3.415   1.028  1.00  0.00
ATOM   3340  H16 LG1   207       0.140  -5.258  -0.526  1.00  0.00
ATOM   3341  H17 LG1   207      -1.933  -6.792  -0.021  1.00  0.00
TER   
ATOM   3342 Na+  Na+   208      13.378 -18.344   0.141  1.00  0.00
TER   
ATOM   3343 Na+  Na+   209      13.983  17.636 -19.541  1.00  0.00
TER   
ATOM   3344 Na+  Na+   210     -17.462 -18.765  -7.434  1.00  0.00
TER   
ATOM   3345  O   WAT   211      -1.111   0.905  41.533  1.00  0.00
ATOM   3346  H1  WAT   211      -2.019   0.674  41.732  1.00  0.00
ATOM   3347  H2  WAT   211      -0.614   0.109  41.720  1.00  0.00
TER   
ATOM   3348  O   WAT   212       0.237  -1.365  41.976  1.00  0.00
ATOM   3349  H1  WAT   212       1.183  -1.494  42.045  1.00  0.00
ATOM   3350  H2  WAT   212      -0.141  -2.103  42.453  1.00  0.00
TER   
ATOM   3351  O   WAT   213       1.217 -17.678  32.454  1.00  0.00
ATOM   3352  H1  WAT   213       0.566 -17.093  32.067  1.00  0.00
ATOM   3353  H2  WAT   213       2.011 -17.147  32.513  1.00  0.00
TER   
ATOM   3354  O   WAT   214       7.483 -21.186  33.714  1.00  0.00
ATOM   3355  H1  WAT   214       6.706 -21.524  33.270  1.00  0.00
ATOM   3356  H2  WAT   214       8.163 -21.180  33.040  1.00  0.00
TER   
ATOM   3357  O   WAT   215      -1.111 -22.089  28.258  1.00  0.00
ATOM   3358  H1  WAT   215      -2.019 -22.320  28.457  1.00  0.00
ATOM   3359  H2  WAT   215      -0.614 -22.885  28.445  1.00  0.00
TER   
ATOM   3360  O   WAT   216       1.795 -13.379  31.177  1.00  0.00
ATOM   3361  H1  WAT   216       1.122 -13.076  31.786  1.00  0.00
ATOM   3362  H2  WAT   216       2.182 -12.576  30.828  1.00  0.00
TER   
ATOM   3363  O   WAT   217      -0.235 -20.447  30.119  1.00  0.00
ATOM   3364  H1  WAT   217      -0.673 -21.163  29.659  1.00  0.00
ATOM   3365  H2  WAT   217       0.506 -20.219  29.557  1.00  0.00
TER   
ATOM   3366  O   WAT   218      -0.006 -13.211  33.392  1.00  0.00
ATOM   3367  H1  WAT   218       0.170 -13.683  34.206  1.00  0.00
ATOM   3368  H2  WAT   218      -0.692 -12.585  33.620  1.00  0.00
TER   
ATOM   3369  O   WAT   219       3.886 -21.588  29.712  1.00  0.00
ATOM   3370  H1  WAT   219       3.269 -22.314  29.615  1.00  0.00
ATOM   3371  H2  WAT   219       3.418 -20.828  29.369  1.00  0.00
TER   
ATOM   3372  O   WAT   220       4.710 -18.265  33.831  1.00  0.00
ATOM   3373  H1  WAT   220       4.986 -18.379  34.741  1.00  0.00
ATOM   3374  H2  WAT   220       3.840 -18.663  33.792  1.00  0.00
TER   
ATOM   3375  O   WAT   221       1.680 -15.089  34.736  1.00  0.00
ATOM   3376  H1  WAT   221       2.208 -15.600  34.123  1.00  0.00
ATOM   3377  H2  WAT   221       1.942 -15.405  35.601  1.00  0.00
TER   
ATOM   3378  O   WAT   222       4.774 -15.117  35.351  1.00  0.00
ATOM   3379  H1  WAT   222       4.947 -15.683  34.599  1.00  0.00
ATOM   3380  H2  WAT   222       5.266 -14.317  35.169  1.00  0.00
TER   
ATOM   3381  O   WAT   223       5.761 -15.801  32.451  1.00  0.00
ATOM   3382  H1  WAT   223       6.456 -15.180  32.670  1.00  0.00
ATOM   3383  H2  WAT   223       6.103 -16.651  32.726  1.00  0.00
TER   
ATOM   3384  O   WAT   224       7.660 -18.351  33.980  1.00  0.00
ATOM   3385  H1  WAT   224       8.185 -18.012  33.255  1.00  0.00
ATOM   3386  H2  WAT   224       7.572 -19.286  33.796  1.00  0.00
TER   
ATOM   3387  O   WAT   225      -0.147 -15.695  31.359  1.00  0.00
ATOM   3388  H1  WAT   225      -0.720 -15.076  30.906  1.00  0.00
ATOM   3389  H2  WAT   225       0.426 -15.145  31.893  1.00  0.00
TER   
ATOM   3390  O   WAT   226       3.072 -15.411  32.490  1.00  0.00
ATOM   3391  H1  WAT   226       4.005 -15.476  32.693  1.00  0.00
ATOM   3392  H2  WAT   226       2.985 -14.575  32.031  1.00  0.00
TER   
ATOM   3393  O   WAT   227       5.701 -16.094  29.450  1.00  0.00
ATOM   3394  H1  WAT   227       5.622 -16.428  30.344  1.00  0.00
ATOM   3395  H2  WAT   227       6.522 -15.602  29.449  1.00  0.00
TER   
ATOM   3396  O   WAT   228       0.237 -24.358  28.700  1.00  0.00
ATOM   3397  H1  WAT   228       1.183 -24.488  28.769  1.00  0.00
ATOM   3398  H2  WAT   228      -0.141 -25.097  29.177  1.00  0.00
TER   
ATOM   3399  O   WAT   229       3.271 -18.777  29.071  1.00  0.00
ATOM   3400  H1  WAT   229       3.975 -18.572  29.687  1.00  0.00
ATOM   3401  H2  WAT   229       2.548 -18.210  29.336  1.00  0.00
TER   
ATOM   3402  O   WAT   230       5.180 -18.339  31.121  1.00  0.00
ATOM   3403  H1  WAT   230       6.015 -18.771  30.939  1.00  0.00
ATOM   3404  H2  WAT   230       5.019 -18.511  32.048  1.00  0.00
TER   
ATOM   3405  O   WAT   231       4.835 -21.836  32.486  1.00  0.00
ATOM   3406  H1  WAT   231       4.780 -22.002  31.545  1.00  0.00
ATOM   3407  H2  WAT   231       4.209 -21.128  32.643  1.00  0.00
TER   
ATOM   3408  O   WAT   232      13.809  -7.822  41.216  1.00  0.00
ATOM   3409  H1  WAT   232      14.446  -7.942  40.513  1.00  0.00
ATOM   3410  H2  WAT   232      13.691  -6.874  41.275  1.00  0.00
TER   
ATOM   3411  O   WAT   233      10.618  -7.869  41.152  1.00  0.00
ATOM   3412  H1  WAT   233      10.279  -7.985  40.264  1.00  0.00
ATOM   3413  H2  WAT   233      11.486  -8.270  41.133  1.00  0.00
TER   
ATOM   3414  O   WAT   234       6.476  -6.016  37.142  1.00  0.00
ATOM   3415  H1  WAT   234       5.913  -6.107  36.374  1.00  0.00
ATOM   3416  H2  WAT   234       6.361  -6.836  37.622  1.00  0.00
TER   
ATOM   3417  O   WAT   235       4.023  -4.521  39.981  1.00  0.00
ATOM   3418  H1  WAT   235       4.815  -4.862  39.565  1.00  0.00
ATOM   3419  H2  WAT   235       4.262  -4.411  40.901  1.00  0.00
TER   
ATOM   3420  O   WAT   236      12.056  -2.349  32.454  1.00  0.00
ATOM   3421  H1  WAT   236      11.405  -1.763  32.067  1.00  0.00
ATOM   3422  H2  WAT   236      12.851  -1.818  32.513  1.00  0.00
TER   
ATOM   3423  O   WAT   237       5.982  -5.260  32.852  1.00  0.00
ATOM   3424  H1  WAT   237       6.755  -5.807  32.714  1.00  0.00
ATOM   3425  H2  WAT   237       6.334  -4.396  33.064  1.00  0.00
TER   
ATOM   3426  O   WAT   238       8.746  -6.555  42.649  1.00  0.00
ATOM   3427  H1  WAT   238       9.342  -6.779  41.935  1.00  0.00
ATOM   3428  H2  WAT   238       8.803  -7.296  43.252  1.00  0.00
TER   
ATOM   3429  O   WAT   239       8.318  -9.101  30.484  1.00  0.00
ATOM   3430  H1  WAT   239       8.571  -9.623  29.722  1.00  0.00
ATOM   3431  H2  WAT   239       7.381  -9.264  30.587  1.00  0.00
TER   
ATOM   3432  O   WAT   240      13.363 -10.097  38.292  1.00  0.00
ATOM   3433  H1  WAT   240      14.149 -10.515  37.941  1.00  0.00
ATOM   3434  H2  WAT   240      13.627  -9.192  38.460  1.00  0.00
TER   
ATOM   3435  O   WAT   241      13.534  -4.660  32.990  1.00  0.00
ATOM   3436  H1  WAT   241      12.898  -4.586  33.703  1.00  0.00
ATOM   3437  H2  WAT   241      13.203  -4.070  32.312  1.00  0.00
TER   
ATOM   3438  O   WAT   242       8.038  -7.198  32.687  1.00  0.00
ATOM   3439  H1  WAT   242       7.922  -7.873  33.355  1.00  0.00
ATOM   3440  H2  WAT   242       8.148  -7.685  31.870  1.00  0.00
TER   
ATOM   3441  O   WAT   243      10.381  -7.737  36.391  1.00  0.00
ATOM   3442  H1  WAT   243      10.017  -8.264  37.103  1.00  0.00
ATOM   3443  H2  WAT   243      11.238  -8.127  36.218  1.00  0.00
TER   
ATOM   3444  O   WAT   244      10.022 -12.708  31.387  1.00  0.00
ATOM   3445  H1  WAT   244      10.189 -11.840  31.754  1.00  0.00
ATOM   3446  H2  WAT   244       9.831 -12.545  30.464  1.00  0.00
TER   
ATOM   3447  O   WAT   245       6.230  -7.795  39.088  1.00  0.00
ATOM   3448  H1  WAT   245       5.306  -7.927  39.295  1.00  0.00
ATOM   3449  H2  WAT   245       6.479  -7.015  39.585  1.00  0.00
TER   
ATOM   3450  O   WAT   246      10.001 -10.252  32.372  1.00  0.00
ATOM   3451  H1  WAT   246       9.881  -9.806  33.211  1.00  0.00
ATOM   3452  H2  WAT   246       9.306  -9.904  31.813  1.00  0.00
TER   
ATOM   3453  O   WAT   247       3.591  -8.151  39.922  1.00  0.00
ATOM   3454  H1  WAT   247       3.721  -7.898  40.836  1.00  0.00
ATOM   3455  H2  WAT   247       2.911  -7.559  39.602  1.00  0.00
TER   
ATOM   3456  O   WAT   248       7.761   2.518  36.021  1.00  0.00
ATOM   3457  H1  WAT   248       7.684   3.469  36.100  1.00  0.00
ATOM   3458  H2  WAT   248       7.157   2.173  36.679  1.00  0.00
TER   
ATOM   3459  O   WAT   249      15.699  -9.780  33.200  1.00  0.00
ATOM   3460  H1  WAT   249      16.611  -9.547  33.025  1.00  0.00
ATOM   3461  H2  WAT   249      15.190  -9.196  32.638  1.00  0.00
TER   
ATOM   3462  O   WAT   250      18.185  -3.862  37.946  1.00  0.00
ATOM   3463  H1  WAT   250      17.500  -3.482  37.396  1.00  0.00
ATOM   3464  H2  WAT   250      18.269  -3.252  38.679  1.00  0.00
TER   
ATOM   3465  O   WAT   251       9.859  -5.060  37.856  1.00  0.00
ATOM   3466  H1  WAT   251      10.323  -4.781  37.067  1.00  0.00
ATOM   3467  H2  WAT   251       9.595  -5.962  37.674  1.00  0.00
TER   
ATOM   3468  O   WAT   252       6.751  -5.513  40.794  1.00  0.00
ATOM   3469  H1  WAT   252       7.321  -5.084  40.156  1.00  0.00
ATOM   3470  H2  WAT   252       7.342  -5.795  41.493  1.00  0.00
TER   
ATOM   3471  O   WAT   253       8.796  -8.938  34.665  1.00  0.00
ATOM   3472  H1  WAT   253       9.498  -8.485  35.133  1.00  0.00
ATOM   3473  H2  WAT   253       8.464  -9.579  35.293  1.00  0.00
TER   
ATOM   3474  O   WAT   254       4.490 -10.315  36.925  1.00  0.00
ATOM   3475  H1  WAT   254       3.693 -10.203  37.444  1.00  0.00
ATOM   3476  H2  WAT   254       4.262  -9.976  36.060  1.00  0.00
TER   
ATOM   3477  O   WAT   255      10.035  -2.124  34.742  1.00  0.00
ATOM   3478  H1  WAT   255       9.900  -1.278  35.170  1.00  0.00
ATOM   3479  H2  WAT   255      10.576  -1.922  33.978  1.00  0.00
TER   
ATOM   3480  O   WAT   256       3.488  -4.606  35.314  1.00  0.00
ATOM   3481  H1  WAT   256       4.001  -3.812  35.465  1.00  0.00
ATOM   3482  H2  WAT   256       4.140  -5.303  35.248  1.00  0.00
TER   
ATOM   3483  O   WAT   257       5.298  -1.489  37.397  1.00  0.00
ATOM   3484  H1  WAT   257       5.474  -0.568  37.209  1.00  0.00
ATOM   3485  H2  WAT   257       6.093  -1.804  37.826  1.00  0.00
TER   
ATOM   3486  O   WAT   258       1.453  -6.277  36.090  1.00  0.00
ATOM   3487  H1  WAT   258       2.290  -5.867  35.874  1.00  0.00
ATOM   3488  H2  WAT   258       1.631  -7.217  36.060  1.00  0.00
TER   
ATOM   3489  O   WAT   259      13.349  -8.610  31.779  1.00  0.00
ATOM   3490  H1  WAT   259      12.834  -7.839  32.018  1.00  0.00
ATOM   3491  H2  WAT   259      13.077  -9.283  32.402  1.00  0.00
TER   
ATOM   3492  O   WAT   260      10.934 -13.765  36.837  1.00  0.00
ATOM   3493  H1  WAT   260      10.078 -14.154  36.658  1.00  0.00
ATOM   3494  H2  WAT   260      11.347 -13.685  35.977  1.00  0.00
TER   
ATOM   3495  O   WAT   261      18.323  -5.856  33.714  1.00  0.00
ATOM   3496  H1  WAT   261      17.546  -6.195  33.270  1.00  0.00
ATOM   3497  H2  WAT   261      19.002  -5.851  33.040  1.00  0.00
TER   
ATOM   3498  O   WAT   262      13.138 -10.737  33.605  1.00  0.00
ATOM   3499  H1  WAT   262      12.833 -10.422  34.456  1.00  0.00
ATOM   3500  H2  WAT   262      14.091 -10.659  33.647  1.00  0.00
TER   
ATOM   3501  O   WAT   263      11.583  -4.578  35.254  1.00  0.00
ATOM   3502  H1  WAT   263      11.055  -5.313  34.941  1.00  0.00
ATOM   3503  H2  WAT   263      11.081  -3.800  35.008  1.00  0.00
TER   
ATOM   3504  O   WAT   264       6.315 -13.916  37.615  1.00  0.00
ATOM   3505  H1  WAT   264       6.889 -14.138  36.882  1.00  0.00
ATOM   3506  H2  WAT   264       6.902 -13.847  38.368  1.00  0.00
TER   
ATOM   3507  O   WAT   265      15.373  -8.029  38.421  1.00  0.00
ATOM   3508  H1  WAT   265      15.886  -7.396  38.923  1.00  0.00
ATOM   3509  H2  WAT   265      16.023  -8.628  38.055  1.00  0.00
TER   
ATOM   3510  O   WAT   266       6.642 -11.885  31.634  1.00  0.00
ATOM   3511  H1  WAT   266       5.805 -11.548  31.955  1.00  0.00
ATOM   3512  H2  WAT   266       6.502 -12.021  30.697  1.00  0.00
TER   
ATOM   3513  O   WAT   267       8.617 -17.042  36.342  1.00  0.00
ATOM   3514  H1  WAT   267       7.963 -17.357  35.718  1.00  0.00
ATOM   3515  H2  WAT   267       8.575 -17.664  37.068  1.00  0.00
TER   
ATOM   3516  O   WAT   268       9.728  -6.760  28.258  1.00  0.00
ATOM   3517  H1  WAT   268       8.821  -6.991  28.457  1.00  0.00
ATOM   3518  H2  WAT   268      10.225  -7.556  28.445  1.00  0.00
TER   
ATOM   3519  O   WAT   269      12.635   1.950  31.177  1.00  0.00
ATOM   3520  H1  WAT   269      11.961   2.253  31.786  1.00  0.00
ATOM   3521  H2  WAT   269      13.021   2.753  30.828  1.00  0.00
TER   
ATOM   3522  O   WAT   270      11.851 -10.554  40.667  1.00  0.00
ATOM   3523  H1  WAT   270      10.933 -10.332  40.509  1.00  0.00
ATOM   3524  H2  WAT   270      12.267 -10.479  39.808  1.00  0.00
TER   
ATOM   3525  O   WAT   271      12.634  -9.154  35.797  1.00  0.00
ATOM   3526  H1  WAT   271      13.381  -8.642  35.488  1.00  0.00
ATOM   3527  H2  WAT   271      12.903  -9.476  36.658  1.00  0.00
TER   
ATOM   3528  O   WAT   272      10.907  -6.659  32.780  1.00  0.00
ATOM   3529  H1  WAT   272       9.998  -6.943  32.877  1.00  0.00
ATOM   3530  H2  WAT   272      10.936  -6.239  31.920  1.00  0.00
TER   
ATOM   3531  O   WAT   273      16.139  -3.048  36.549  1.00  0.00
ATOM   3532  H1  WAT   273      15.685  -3.889  36.606  1.00  0.00
ATOM   3533  H2  WAT   273      15.508  -2.412  36.887  1.00  0.00
TER   
ATOM   3534  O   WAT   274      15.082 -12.119  37.779  1.00  0.00
ATOM   3535  H1  WAT   274      14.344 -12.631  38.110  1.00  0.00
ATOM   3536  H2  WAT   274      15.335 -12.559  36.967  1.00  0.00
TER   
ATOM   3537  O   WAT   275      14.582  -1.210  37.484  1.00  0.00
ATOM   3538  H1  WAT   275      14.874  -0.650  36.765  1.00  0.00
ATOM   3539  H2  WAT   275      15.092  -0.917  38.239  1.00  0.00
TER   
ATOM   3540  O   WAT   276       1.476  -8.938  36.761  1.00  0.00
ATOM   3541  H1  WAT   276       1.278  -9.531  36.037  1.00  0.00
ATOM   3542  H2  WAT   276       0.920  -9.243  37.479  1.00  0.00
TER   
ATOM   3543  O   WAT   277       9.455  -9.046  38.881  1.00  0.00
ATOM   3544  H1  WAT   277       9.510  -9.998  38.805  1.00  0.00
ATOM   3545  H2  WAT   277       8.644  -8.890  39.365  1.00  0.00
TER   
ATOM   3546  O   WAT   278      10.604  -5.118  30.119  1.00  0.00
ATOM   3547  H1  WAT   278      10.166  -5.834  29.659  1.00  0.00
ATOM   3548  H2  WAT   278      11.345  -4.890  29.557  1.00  0.00
TER   
ATOM   3549  O   WAT   279       7.394 -10.428  36.640  1.00  0.00
ATOM   3550  H1  WAT   279       6.581 -10.129  37.046  1.00  0.00
ATOM   3551  H2  WAT   279       7.890 -10.822  37.357  1.00  0.00
TER   
ATOM   3552  O   WAT   280       9.545  -0.432  38.573  1.00  0.00
ATOM   3553  H1  WAT   280       9.503  -0.206  37.644  1.00  0.00
ATOM   3554  H2  WAT   280      10.462  -0.666  38.722  1.00  0.00
TER   
ATOM   3555  O   WAT   281      18.722  -6.842  36.176  1.00  0.00
ATOM   3556  H1  WAT   281      18.583  -6.652  35.248  1.00  0.00
ATOM   3557  H2  WAT   281      18.365  -6.080  36.633  1.00  0.00
TER   
ATOM   3558  O   WAT   282       7.662  -3.556  38.370  1.00  0.00
ATOM   3559  H1  WAT   282       8.456  -4.051  38.168  1.00  0.00
ATOM   3560  H2  WAT   282       6.951  -4.084  38.006  1.00  0.00
TER   
ATOM   3561  O   WAT   283       3.970  -9.412  34.446  1.00  0.00
ATOM   3562  H1  WAT   283       3.040  -9.473  34.663  1.00  0.00
ATOM   3563  H2  WAT   283       4.066  -9.934  33.649  1.00  0.00
TER   
ATOM   3564  O   WAT   284       3.889 -12.886  37.033  1.00  0.00
ATOM   3565  H1  WAT   284       4.149 -11.972  36.924  1.00  0.00
ATOM   3566  H2  WAT   284       4.710 -13.354  37.183  1.00  0.00
TER   
ATOM   3567  O   WAT   285      10.834   2.118  33.392  1.00  0.00
ATOM   3568  H1  WAT   285      11.009   1.647  34.206  1.00  0.00
ATOM   3569  H2  WAT   285      10.147   2.744  33.620  1.00  0.00
TER   
ATOM   3570  O   WAT   286      11.790  -3.605  39.438  1.00  0.00
ATOM   3571  H1  WAT   286      11.455  -3.645  40.334  1.00  0.00
ATOM   3572  H2  WAT   286      11.290  -4.270  38.965  1.00  0.00
TER   
ATOM   3573  O   WAT   287      14.725  -6.259  29.712  1.00  0.00
ATOM   3574  H1  WAT   287      14.108  -6.985  29.615  1.00  0.00
ATOM   3575  H2  WAT   287      14.257  -5.498  29.369  1.00  0.00
TER   
ATOM   3576  O   WAT   288       6.515 -12.041  28.834  1.00  0.00
ATOM   3577  H1  WAT   288       5.638 -12.162  28.470  1.00  0.00
ATOM   3578  H2  WAT   288       6.991 -12.832  28.582  1.00  0.00
TER   
ATOM   3579  O   WAT   289      -1.964  -7.253  38.928  1.00  0.00
ATOM   3580  H1  WAT   289      -1.277  -7.567  38.340  1.00  0.00
ATOM   3581  H2  WAT   289      -2.120  -6.349  38.655  1.00  0.00
TER   
ATOM   3582  O   WAT   290       9.702   0.312  36.080  1.00  0.00
ATOM   3583  H1  WAT   290       8.918   0.854  36.174  1.00  0.00
ATOM   3584  H2  WAT   290      10.401   0.829  36.480  1.00  0.00
TER   
ATOM   3585  O   WAT   291      13.011 -13.879  38.724  1.00  0.00
ATOM   3586  H1  WAT   291      13.508 -14.632  38.404  1.00  0.00
ATOM   3587  H2  WAT   291      12.240 -13.842  38.158  1.00  0.00
TER   
ATOM   3588  O   WAT   292      14.094  -5.121  36.298  1.00  0.00
ATOM   3589  H1  WAT   292      13.160  -5.001  36.128  1.00  0.00
ATOM   3590  H2  WAT   292      14.272  -6.024  36.034  1.00  0.00
TER   
ATOM   3591  O   WAT   293       9.595 -11.737  38.451  1.00  0.00
ATOM   3592  H1  WAT   293       9.225 -12.290  39.139  1.00  0.00
ATOM   3593  H2  WAT   293      10.091 -12.341  37.898  1.00  0.00
TER   
ATOM   3594  O   WAT   294      17.482  -9.280  36.833  1.00  0.00
ATOM   3595  H1  WAT   294      17.948  -8.447  36.759  1.00  0.00
ATOM   3596  H2  WAT   294      17.932  -9.745  37.537  1.00  0.00
TER   
ATOM   3597  O   WAT   295      15.549  -2.935  33.831  1.00  0.00
ATOM   3598  H1  WAT   295      15.825  -3.050  34.741  1.00  0.00
ATOM   3599  H2  WAT   295      14.680  -3.334  33.792  1.00  0.00
TER   
ATOM   3600  O   WAT   296      12.185   1.313  37.474  1.00  0.00
ATOM   3601  H1  WAT   296      12.367   0.495  37.937  1.00  0.00
ATOM   3602  H2  WAT   296      13.008   1.530  37.037  1.00  0.00
TER   
ATOM   3603  O   WAT   297      12.519   0.240  34.736  1.00  0.00
ATOM   3604  H1  WAT   297      13.048  -0.271  34.123  1.00  0.00
ATOM   3605  H2  WAT   297      12.782  -0.076  35.601  1.00  0.00
TER   
ATOM   3606  O   WAT   298       3.021  -1.744  42.480  1.00  0.00
ATOM   3607  H1  WAT   298       3.606  -2.489  42.612  1.00  0.00
ATOM   3608  H2  WAT   298       2.823  -1.433  43.363  1.00  0.00
TER   
ATOM   3609  O   WAT   299       5.874   1.292  37.496  1.00  0.00
ATOM   3610  H1  WAT   299       5.205   1.776  37.012  1.00  0.00
ATOM   3611  H2  WAT   299       5.736   1.539  38.410  1.00  0.00
TER   
ATOM   3612  O   WAT   300       1.243 -10.447  34.275  1.00  0.00
ATOM   3613  H1  WAT   300       1.539 -11.355  34.222  1.00  0.00
ATOM   3614  H2  WAT   300       0.342 -10.468  33.953  1.00  0.00
TER   
ATOM   3615  O   WAT   301       2.972 -12.765  34.399  1.00  0.00
ATOM   3616  H1  WAT   301       2.643 -13.645  34.217  1.00  0.00
ATOM   3617  H2  WAT   301       3.326 -12.820  35.287  1.00  0.00
TER   
ATOM   3618  O   WAT   302      12.220  -1.130  38.909  1.00  0.00
ATOM   3619  H1  WAT   302      12.072  -2.058  39.090  1.00  0.00
ATOM   3620  H2  WAT   302      13.045  -1.108  38.424  1.00  0.00
TER   
ATOM   3621  O   WAT   303       6.086 -12.478  34.767  1.00  0.00
ATOM   3622  H1  WAT   303       6.426 -11.949  34.045  1.00  0.00
ATOM   3623  H2  WAT   303       6.533 -12.140  35.543  1.00  0.00
TER   
ATOM   3624  O   WAT   304       8.073 -13.980  32.966  1.00  0.00
ATOM   3625  H1  WAT   304       8.794 -13.602  32.463  1.00  0.00
ATOM   3626  H2  WAT   304       7.450 -13.261  33.070  1.00  0.00
TER   
ATOM   3627  O   WAT   305      12.216 -13.276  33.902  1.00  0.00
ATOM   3628  H1  WAT   305      12.432 -12.393  33.601  1.00  0.00
ATOM   3629  H2  WAT   305      11.736 -13.667  33.173  1.00  0.00
TER   
ATOM   3630  O   WAT   306      15.613   0.212  35.351  1.00  0.00
ATOM   3631  H1  WAT   306      15.787  -0.354  34.599  1.00  0.00
ATOM   3632  H2  WAT   306      16.106   1.012  35.169  1.00  0.00
TER   
ATOM   3633  O   WAT   307       8.219 -14.446  35.796  1.00  0.00
ATOM   3634  H1  WAT   307       8.341 -15.374  35.995  1.00  0.00
ATOM   3635  H2  WAT   307       7.930 -14.432  34.884  1.00  0.00
TER   
ATOM   3636  O   WAT   308      21.467  -7.025  36.971  1.00  0.00
ATOM   3637  H1  WAT   308      21.910  -7.774  36.572  1.00  0.00
ATOM   3638  H2  WAT   308      20.589  -7.034  36.588  1.00  0.00
TER   
ATOM   3639  O   WAT   309      16.600  -0.472  32.451  1.00  0.00
ATOM   3640  H1  WAT   309      17.296   0.149  32.670  1.00  0.00
ATOM   3641  H2  WAT   309      16.943  -1.322  32.726  1.00  0.00
TER   
ATOM   3642  O   WAT   310      18.500  -3.022  33.980  1.00  0.00
ATOM   3643  H1  WAT   310      19.025  -2.683  33.255  1.00  0.00
ATOM   3644  H2  WAT   310      18.412  -3.957  33.796  1.00  0.00
TER   
ATOM   3645  O   WAT   311       2.663  -0.763  38.342  1.00  0.00
ATOM   3646  H1  WAT   311       3.489  -1.063  37.962  1.00  0.00
ATOM   3647  H2  WAT   311       2.312  -1.532  38.791  1.00  0.00
TER   
ATOM   3648  O   WAT   312       7.631  -1.411  40.412  1.00  0.00
ATOM   3649  H1  WAT   312       7.009  -2.073  40.112  1.00  0.00
ATOM   3650  H2  WAT   312       8.301  -1.384  39.729  1.00  0.00
TER   
ATOM   3651  O   WAT   313       0.864  -2.845  39.301  1.00  0.00
ATOM   3652  H1  WAT   313       0.027  -3.272  39.119  1.00  0.00
ATOM   3653  H2  WAT   313       0.836  -2.651  40.238  1.00  0.00
TER   
ATOM   3654  O   WAT   314       7.192  -2.860  33.887  1.00  0.00
ATOM   3655  H1  WAT   314       7.341  -2.177  33.234  1.00  0.00
ATOM   3656  H2  WAT   314       7.999  -2.880  34.402  1.00  0.00
TER   
ATOM   3657  O   WAT   315       4.948  -6.834  34.894  1.00  0.00
ATOM   3658  H1  WAT   315       4.702  -7.737  35.092  1.00  0.00
ATOM   3659  H2  WAT   315       5.117  -6.832  33.952  1.00  0.00
TER   
ATOM   3660  O   WAT   316       4.217 -11.101  32.392  1.00  0.00
ATOM   3661  H1  WAT   316       3.524 -11.026  31.736  1.00  0.00
ATOM   3662  H2  WAT   316       3.972 -11.865  32.914  1.00  0.00
TER   
ATOM   3663  O   WAT   317      10.692  -0.365  31.359  1.00  0.00
ATOM   3664  H1  WAT   317      10.119   0.254  30.906  1.00  0.00
ATOM   3665  H2  WAT   317      11.265   0.185  31.893  1.00  0.00
TER   
ATOM   3666  O   WAT   318      13.912  -0.082  32.490  1.00  0.00
ATOM   3667  H1  WAT   318      14.845  -0.147  32.693  1.00  0.00
ATOM   3668  H2  WAT   318      13.824   0.754  32.031  1.00  0.00
TER   
ATOM   3669  O   WAT   319      16.540  -0.765  29.450  1.00  0.00
ATOM   3670  H1  WAT   319      16.462  -1.099  30.344  1.00  0.00
ATOM   3671  H2  WAT   319      17.361  -0.273  29.449  1.00  0.00
TER   
ATOM   3672  O   WAT   320      11.077  -9.029  28.700  1.00  0.00
ATOM   3673  H1  WAT   320      12.022  -9.159  28.769  1.00  0.00
ATOM   3674  H2  WAT   320      10.698  -9.768  29.177  1.00  0.00
TER   
ATOM   3675  O   WAT   321       9.261 -11.104  28.636  1.00  0.00
ATOM   3676  H1  WAT   321       8.354 -11.401  28.712  1.00  0.00
ATOM   3677  H2  WAT   321       9.538 -11.401  27.769  1.00  0.00
TER   
ATOM   3678  O   WAT   322      10.877 -16.561  34.790  1.00  0.00
ATOM   3679  H1  WAT   322      10.067 -16.906  35.166  1.00  0.00
ATOM   3680  H2  WAT   322      11.566 -16.870  35.379  1.00  0.00
TER   
ATOM   3681  O   WAT   323      12.806 -17.483  36.413  1.00  0.00
ATOM   3682  H1  WAT   323      13.359 -17.063  37.072  1.00  0.00
ATOM   3683  H2  WAT   323      13.043 -18.409  36.455  1.00  0.00
TER   
ATOM   3684  O   WAT   324       8.031 -14.246  28.777  1.00  0.00
ATOM   3685  H1  WAT   324       8.893 -13.920  29.037  1.00  0.00
ATOM   3686  H2  WAT   324       8.216 -15.032  28.264  1.00  0.00
TER   
ATOM   3687  O   WAT   325      16.184 -15.373  35.920  1.00  0.00
ATOM   3688  H1  WAT   325      15.604 -14.714  35.538  1.00  0.00
ATOM   3689  H2  WAT   325      15.918 -16.195  35.509  1.00  0.00
TER   
ATOM   3690  O   WAT   326       1.961  -6.232  38.932  1.00  0.00
ATOM   3691  H1  WAT   326       1.938  -6.133  37.980  1.00  0.00
ATOM   3692  H2  WAT   326       2.271  -5.385  39.253  1.00  0.00
TER   
ATOM   3693  O   WAT   327      14.967 -13.213  34.976  1.00  0.00
ATOM   3694  H1  WAT   327      14.079 -12.928  34.758  1.00  0.00
ATOM   3695  H2  WAT   327      15.382 -13.373  34.129  1.00  0.00
TER   
ATOM   3696  O   WAT   328       2.975   1.368  40.063  1.00  0.00
ATOM   3697  H1  WAT   328       2.840   0.608  39.497  1.00  0.00
ATOM   3698  H2  WAT   328       2.558   2.092  39.596  1.00  0.00
TER   
ATOM   3699  O   WAT   329      14.111  -3.448  29.071  1.00  0.00
ATOM   3700  H1  WAT   329      14.814  -3.243  29.687  1.00  0.00
ATOM   3701  H2  WAT   329      13.387  -2.881  29.336  1.00  0.00
TER   
ATOM   3702  O   WAT   330      14.941  -7.697  35.191  1.00  0.00
ATOM   3703  H1  WAT   330      14.884  -7.240  34.352  1.00  0.00
ATOM   3704  H2  WAT   330      15.493  -8.458  35.013  1.00  0.00
TER   
ATOM   3705  O   WAT   331      16.019  -3.010  31.121  1.00  0.00
ATOM   3706  H1  WAT   331      16.854  -3.442  30.939  1.00  0.00
ATOM   3707  H2  WAT   331      15.858  -3.182  32.048  1.00  0.00
TER   
ATOM   3708  O   WAT   332      15.674  -6.507  32.486  1.00  0.00
ATOM   3709  H1  WAT   332      15.619  -6.672  31.545  1.00  0.00
ATOM   3710  H2  WAT   332      15.049  -5.799  32.643  1.00  0.00
TER   
ATOM   3711  O   WAT   333       8.984 -17.006  32.065  1.00  0.00
ATOM   3712  H1  WAT   333       8.972 -16.062  32.222  1.00  0.00
ATOM   3713  H2  WAT   333       9.876 -17.189  31.771  1.00  0.00
TER   
ATOM   3714  O   WAT   334      19.158   6.229  30.484  1.00  0.00
ATOM   3715  H1  WAT   334      19.410   5.707  29.722  1.00  0.00
ATOM   3716  H2  WAT   334      18.220   6.065  30.587  1.00  0.00
TER   
ATOM   3717  O   WAT   335      20.861   2.621  31.387  1.00  0.00
ATOM   3718  H1  WAT   335      21.028   3.489  31.754  1.00  0.00
ATOM   3719  H2  WAT   335      20.671   2.784  30.464  1.00  0.00
TER   
ATOM   3720  O   WAT   336      17.481   3.444  31.634  1.00  0.00
ATOM   3721  H1  WAT   336      16.645   3.781  31.955  1.00  0.00
ATOM   3722  H2  WAT   336      17.341   3.309  30.697  1.00  0.00
TER   
ATOM   3723  O   WAT   337      19.456  -1.713  36.342  1.00  0.00
ATOM   3724  H1  WAT   337      18.803  -2.028  35.718  1.00  0.00
ATOM   3725  H2  WAT   337      19.414  -2.335  37.068  1.00  0.00
TER   
ATOM   3726  O   WAT   338      20.567   8.569  28.258  1.00  0.00
ATOM   3727  H1  WAT   338      19.660   8.338  28.457  1.00  0.00
ATOM   3728  H2  WAT   338      21.064   7.773  28.445  1.00  0.00
TER   
ATOM   3729  O   WAT   339      14.810   5.918  34.446  1.00  0.00
ATOM   3730  H1  WAT   339      13.879   5.856  34.663  1.00  0.00
ATOM   3731  H2  WAT   339      14.905   5.395  33.649  1.00  0.00
TER   
ATOM   3732  O   WAT   340      17.355   3.288  28.834  1.00  0.00
ATOM   3733  H1  WAT   340      16.478   3.167  28.470  1.00  0.00
ATOM   3734  H2  WAT   340      17.830   2.497  28.582  1.00  0.00
TER   
ATOM   3735  O   WAT   341      12.083   4.883  34.275  1.00  0.00
ATOM   3736  H1  WAT   341      12.378   3.974  34.222  1.00  0.00
ATOM   3737  H2  WAT   341      11.181   4.861  33.953  1.00  0.00
TER   
ATOM   3738  O   WAT   342      13.811   2.564  34.399  1.00  0.00
ATOM   3739  H1  WAT   342      13.483   1.684  34.217  1.00  0.00
ATOM   3740  H2  WAT   342      14.165   2.509  35.287  1.00  0.00
TER   
ATOM   3741  O   WAT   343      18.912   1.349  32.966  1.00  0.00
ATOM   3742  H1  WAT   343      19.633   1.727  32.463  1.00  0.00
ATOM   3743  H2  WAT   343      18.289   2.068  33.070  1.00  0.00
TER   
ATOM   3744  O   WAT   344      19.059   0.884  35.796  1.00  0.00
ATOM   3745  H1  WAT   344      19.180  -0.045  35.995  1.00  0.00
ATOM   3746  H2  WAT   344      18.769   0.897  34.884  1.00  0.00
TER   
ATOM   3747  O   WAT   345      15.057   4.228  32.392  1.00  0.00
ATOM   3748  H1  WAT   345      14.363   4.303  31.736  1.00  0.00
ATOM   3749  H2  WAT   345      14.812   3.464  32.914  1.00  0.00
TER   
ATOM   3750  O   WAT   346      21.916   6.300  28.700  1.00  0.00
ATOM   3751  H1  WAT   346      22.862   6.171  28.769  1.00  0.00
ATOM   3752  H2  WAT   346      21.537   5.561  29.177  1.00  0.00
TER   
ATOM   3753  O   WAT   347      20.100   4.225  28.636  1.00  0.00
ATOM   3754  H1  WAT   347      19.193   3.928  28.712  1.00  0.00
ATOM   3755  H2  WAT   347      20.378   3.928  27.769  1.00  0.00
TER   
ATOM   3756  O   WAT   348      21.716  -1.231  34.790  1.00  0.00
ATOM   3757  H1  WAT   348      20.907  -1.577  35.166  1.00  0.00
ATOM   3758  H2  WAT   348      22.405  -1.541  35.379  1.00  0.00
TER   
ATOM   3759  O   WAT   349      18.870   1.084  28.777  1.00  0.00
ATOM   3760  H1  WAT   349      19.732   1.409  29.037  1.00  0.00
ATOM   3761  H2  WAT   349      19.055   0.297  28.264  1.00  0.00
TER   
ATOM   3762  O   WAT   350      19.823  -1.677  32.065  1.00  0.00
ATOM   3763  H1  WAT   350      19.811  -0.733  32.222  1.00  0.00
ATOM   3764  H2  WAT   350      20.715  -1.860  31.771  1.00  0.00
TER   
ATOM   3765  O   WAT   351       1.795 -36.373  17.902  1.00  0.00
ATOM   3766  H1  WAT   351       1.122 -36.070  18.510  1.00  0.00
ATOM   3767  H2  WAT   351       2.182 -35.570  17.552  1.00  0.00
TER   
ATOM   3768  O   WAT   352      -0.006 -36.205  20.116  1.00  0.00
ATOM   3769  H1  WAT   352       0.170 -36.676  20.931  1.00  0.00
ATOM   3770  H2  WAT   352      -0.692 -35.579  20.345  1.00  0.00
TER   
ATOM   3771  O   WAT   353      13.809 -30.816  27.941  1.00  0.00
ATOM   3772  H1  WAT   353      14.446 -30.935  27.237  1.00  0.00
ATOM   3773  H2  WAT   353      13.691 -29.868  28.000  1.00  0.00
TER   
ATOM   3774  O   WAT   354      10.618 -30.863  27.877  1.00  0.00
ATOM   3775  H1  WAT   354      10.279 -30.979  26.989  1.00  0.00
ATOM   3776  H2  WAT   354      11.486 -31.264  27.857  1.00  0.00
TER   
ATOM   3777  O   WAT   355       6.476 -29.010  23.867  1.00  0.00
ATOM   3778  H1  WAT   355       5.913 -29.101  23.098  1.00  0.00
ATOM   3779  H2  WAT   355       6.361 -29.830  24.347  1.00  0.00
TER   
ATOM   3780  O   WAT   356       4.023 -27.515  26.705  1.00  0.00
ATOM   3781  H1  WAT   356       4.815 -27.856  26.290  1.00  0.00
ATOM   3782  H2  WAT   356       4.262 -27.405  27.625  1.00  0.00
TER   
ATOM   3783  O   WAT   357      12.056 -25.343  19.178  1.00  0.00
ATOM   3784  H1  WAT   357      11.405 -24.757  18.792  1.00  0.00
ATOM   3785  H2  WAT   357      12.851 -24.812  19.238  1.00  0.00
TER   
ATOM   3786  O   WAT   358       5.982 -28.254  19.577  1.00  0.00
ATOM   3787  H1  WAT   358       6.755 -28.801  19.438  1.00  0.00
ATOM   3788  H2  WAT   358       6.334 -27.389  19.788  1.00  0.00
TER   
ATOM   3789  O   WAT   359       8.746 -29.548  29.374  1.00  0.00
ATOM   3790  H1  WAT   359       9.342 -29.773  28.659  1.00  0.00
ATOM   3791  H2  WAT   359       8.803 -30.290  29.976  1.00  0.00
TER   
ATOM   3792  O   WAT   360       8.318 -32.094  17.209  1.00  0.00
ATOM   3793  H1  WAT   360       8.571 -32.616  16.447  1.00  0.00
ATOM   3794  H2  WAT   360       7.381 -32.258  17.311  1.00  0.00
TER   
ATOM   3795  O   WAT   361      13.534 -27.654  19.715  1.00  0.00
ATOM   3796  H1  WAT   361      12.898 -27.580  20.427  1.00  0.00
ATOM   3797  H2  WAT   361      13.203 -27.064  19.037  1.00  0.00
TER   
ATOM   3798  O   WAT   362       8.038 -30.192  19.411  1.00  0.00
ATOM   3799  H1  WAT   362       7.922 -30.867  20.079  1.00  0.00
ATOM   3800  H2  WAT   362       8.148 -30.678  18.594  1.00  0.00
TER   
ATOM   3801  O   WAT   363      10.381 -30.731  23.116  1.00  0.00
ATOM   3802  H1  WAT   363      10.017 -31.258  23.827  1.00  0.00
ATOM   3803  H2  WAT   363      11.238 -31.121  22.942  1.00  0.00
TER   
ATOM   3804  O   WAT   364      12.779 -27.240  29.778  1.00  0.00
ATOM   3805  H1  WAT   364      12.479 -26.337  29.670  1.00  0.00
ATOM   3806  H2  WAT   364      12.434 -27.507  30.631  1.00  0.00
TER   
ATOM   3807  O   WAT   365       6.230 -30.789  25.812  1.00  0.00
ATOM   3808  H1  WAT   365       5.306 -30.921  26.020  1.00  0.00
ATOM   3809  H2  WAT   365       6.479 -30.009  26.309  1.00  0.00
TER   
ATOM   3810  O   WAT   366      10.001 -33.246  19.097  1.00  0.00
ATOM   3811  H1  WAT   366       9.881 -32.800  19.935  1.00  0.00
ATOM   3812  H2  WAT   366       9.306 -32.897  18.538  1.00  0.00
TER   
ATOM   3813  O   WAT   367       3.591 -31.145  26.647  1.00  0.00
ATOM   3814  H1  WAT   367       3.721 -30.892  27.560  1.00  0.00
ATOM   3815  H2  WAT   367       2.911 -30.552  26.327  1.00  0.00
TER   
ATOM   3816  O   WAT   368       7.761 -20.476  22.746  1.00  0.00
ATOM   3817  H1  WAT   368       7.684 -19.525  22.824  1.00  0.00
ATOM   3818  H2  WAT   368       7.157 -20.821  23.403  1.00  0.00
TER   
ATOM   3819  O   WAT   369      14.306 -27.791  27.316  1.00  0.00
ATOM   3820  H1  WAT   369      13.677 -27.627  26.614  1.00  0.00
ATOM   3821  H2  WAT   369      13.919 -27.377  28.087  1.00  0.00
TER   
ATOM   3822  O   WAT   370      18.185 -26.856  24.670  1.00  0.00
ATOM   3823  H1  WAT   370      17.500 -26.476  24.120  1.00  0.00
ATOM   3824  H2  WAT   370      18.269 -26.246  25.404  1.00  0.00
TER   
ATOM   3825  O   WAT   371       9.859 -28.054  24.581  1.00  0.00
ATOM   3826  H1  WAT   371      10.323 -27.775  23.791  1.00  0.00
ATOM   3827  H2  WAT   371       9.595 -28.955  24.398  1.00  0.00
TER   
ATOM   3828  O   WAT   372       6.751 -28.507  27.519  1.00  0.00
ATOM   3829  H1  WAT   372       7.321 -28.078  26.881  1.00  0.00
ATOM   3830  H2  WAT   372       7.342 -28.788  28.217  1.00  0.00
TER   
ATOM   3831  O   WAT   373       8.796 -31.931  21.390  1.00  0.00
ATOM   3832  H1  WAT   373       9.498 -31.479  21.857  1.00  0.00
ATOM   3833  H2  WAT   373       8.464 -32.573  22.018  1.00  0.00
TER   
ATOM   3834  O   WAT   374       4.490 -33.309  23.650  1.00  0.00
ATOM   3835  H1  WAT   374       3.693 -33.197  24.168  1.00  0.00
ATOM   3836  H2  WAT   374       4.262 -32.970  22.784  1.00  0.00
TER   
ATOM   3837  O   WAT   375      10.320 -26.784  31.598  1.00  0.00
ATOM   3838  H1  WAT   375      10.385 -26.322  32.434  1.00  0.00
ATOM   3839  H2  WAT   375       9.611 -27.414  31.726  1.00  0.00
TER   
ATOM   3840  O   WAT   376      10.035 -25.117  21.466  1.00  0.00
ATOM   3841  H1  WAT   376       9.900 -24.272  21.895  1.00  0.00
ATOM   3842  H2  WAT   376      10.576 -24.915  20.703  1.00  0.00
TER   
ATOM   3843  O   WAT   377       3.488 -27.600  22.039  1.00  0.00
ATOM   3844  H1  WAT   377       4.001 -26.805  22.189  1.00  0.00
ATOM   3845  H2  WAT   377       4.140 -28.297  21.972  1.00  0.00
TER   
ATOM   3846  O   WAT   378       5.298 -24.483  24.121  1.00  0.00
ATOM   3847  H1  WAT   378       5.474 -23.561  23.933  1.00  0.00
ATOM   3848  H2  WAT   378       6.093 -24.797  24.551  1.00  0.00
TER   
ATOM   3849  O   WAT   379       6.421 -22.965  30.122  1.00  0.00
ATOM   3850  H1  WAT   379       6.971 -23.094  29.350  1.00  0.00
ATOM   3851  H2  WAT   379       5.582 -22.666  29.772  1.00  0.00
TER   
ATOM   3852  O   WAT   380       1.453 -29.271  22.815  1.00  0.00
ATOM   3853  H1  WAT   380       2.290 -28.861  22.598  1.00  0.00
ATOM   3854  H2  WAT   380       1.631 -30.211  22.785  1.00  0.00
TER   
ATOM   3855  O   WAT   381      13.349 -31.603  18.503  1.00  0.00
ATOM   3856  H1  WAT   381      12.834 -30.833  18.742  1.00  0.00
ATOM   3857  H2  WAT   381      13.077 -32.277  19.127  1.00  0.00
TER   
ATOM   3858  O   WAT   382      18.323 -28.850  20.439  1.00  0.00
ATOM   3859  H1  WAT   382      17.546 -29.189  19.994  1.00  0.00
ATOM   3860  H2  WAT   382      19.002 -28.845  19.764  1.00  0.00
TER   
ATOM   3861  O   WAT   383      11.583 -27.572  21.979  1.00  0.00
ATOM   3862  H1  WAT   383      11.055 -28.306  21.666  1.00  0.00
ATOM   3863  H2  WAT   383      11.081 -26.794  21.733  1.00  0.00
TER   
ATOM   3864  O   WAT   384      16.562 -29.377  27.095  1.00  0.00
ATOM   3865  H1  WAT   384      15.904 -28.687  27.183  1.00  0.00
ATOM   3866  H2  WAT   384      17.366 -28.987  27.439  1.00  0.00
TER   
ATOM   3867  O   WAT   385      15.373 -31.022  25.146  1.00  0.00
ATOM   3868  H1  WAT   385      15.886 -30.389  25.648  1.00  0.00
ATOM   3869  H2  WAT   385      16.023 -31.622  24.780  1.00  0.00
TER   
ATOM   3870  O   WAT   386       6.642 -34.879  18.359  1.00  0.00
ATOM   3871  H1  WAT   386       5.805 -34.542  18.680  1.00  0.00
ATOM   3872  H2  WAT   386       6.502 -35.014  17.422  1.00  0.00
TER   
ATOM   3873  O   WAT   387       9.728 -29.754  14.982  1.00  0.00
ATOM   3874  H1  WAT   387       8.821 -29.985  15.181  1.00  0.00
ATOM   3875  H2  WAT   387      10.225 -30.550  15.169  1.00  0.00
TER   
ATOM   3876  O   WAT   388      12.635 -21.044  17.902  1.00  0.00
ATOM   3877  H1  WAT   388      11.961 -20.741  18.510  1.00  0.00
ATOM   3878  H2  WAT   388      13.021 -20.241  17.552  1.00  0.00
TER   
ATOM   3879  O   WAT   389      11.851 -33.547  27.391  1.00  0.00
ATOM   3880  H1  WAT   389      10.933 -33.326  27.234  1.00  0.00
ATOM   3881  H2  WAT   389      12.267 -33.473  26.533  1.00  0.00
TER   
ATOM   3882  O   WAT   390      12.634 -32.148  22.522  1.00  0.00
ATOM   3883  H1  WAT   390      13.381 -31.636  22.212  1.00  0.00
ATOM   3884  H2  WAT   390      12.903 -32.470  23.382  1.00  0.00
TER   
ATOM   3885  O   WAT   391      10.907 -29.652  19.504  1.00  0.00
ATOM   3886  H1  WAT   391       9.998 -29.936  19.602  1.00  0.00
ATOM   3887  H2  WAT   391      10.936 -29.232  18.645  1.00  0.00
TER   
ATOM   3888  O   WAT   392      16.139 -26.042  23.274  1.00  0.00
ATOM   3889  H1  WAT   392      15.685 -26.883  23.330  1.00  0.00
ATOM   3890  H2  WAT   392      15.508 -25.406  23.611  1.00  0.00
TER   
ATOM   3891  O   WAT   393      14.582 -24.204  24.209  1.00  0.00
ATOM   3892  H1  WAT   393      14.874 -23.644  23.490  1.00  0.00
ATOM   3893  H2  WAT   393      15.092 -23.911  24.964  1.00  0.00
TER   
ATOM   3894  O   WAT   394       1.476 -31.932  23.486  1.00  0.00
ATOM   3895  H1  WAT   394       1.278 -32.525  22.761  1.00  0.00
ATOM   3896  H2  WAT   394       0.920 -32.237  24.204  1.00  0.00
TER   
ATOM   3897  O   WAT   395       9.455 -32.040  25.605  1.00  0.00
ATOM   3898  H1  WAT   395       9.510 -32.992  25.530  1.00  0.00
ATOM   3899  H2  WAT   395       8.644 -31.884  26.090  1.00  0.00
TER   
ATOM   3900  O   WAT   396      10.604 -28.111  16.843  1.00  0.00
ATOM   3901  H1  WAT   396      10.166 -28.828  16.384  1.00  0.00
ATOM   3902  H2  WAT   396      11.345 -27.884  16.282  1.00  0.00
TER   
ATOM   3903  O   WAT   397       7.394 -33.422  23.364  1.00  0.00
ATOM   3904  H1  WAT   397       6.581 -33.122  23.771  1.00  0.00
ATOM   3905  H2  WAT   397       7.890 -33.816  24.082  1.00  0.00
TER   
ATOM   3906  O   WAT   398       9.545 -23.426  25.298  1.00  0.00
ATOM   3907  H1  WAT   398       9.503 -23.200  24.369  1.00  0.00
ATOM   3908  H2  WAT   398      10.462 -23.660  25.446  1.00  0.00
TER   
ATOM   3909  O   WAT   399      18.722 -29.836  22.901  1.00  0.00
ATOM   3910  H1  WAT   399      18.583 -29.646  21.973  1.00  0.00
ATOM   3911  H2  WAT   399      18.365 -29.074  23.358  1.00  0.00
TER   
ATOM   3912  O   WAT   400       7.662 -26.550  25.094  1.00  0.00
ATOM   3913  H1  WAT   400       8.456 -27.045  24.892  1.00  0.00
ATOM   3914  H2  WAT   400       6.951 -27.078  24.731  1.00  0.00
TER   
ATOM   3915  O   WAT   401      12.481 -24.168  29.445  1.00  0.00
ATOM   3916  H1  WAT   401      12.535 -23.599  30.213  1.00  0.00
ATOM   3917  H2  WAT   401      11.613 -23.998  29.081  1.00  0.00
TER   
ATOM   3918  O   WAT   402       3.970 -32.405  21.170  1.00  0.00
ATOM   3919  H1  WAT   402       3.040 -32.467  21.387  1.00  0.00
ATOM   3920  H2  WAT   402       4.066 -32.928  20.374  1.00  0.00
TER   
ATOM   3921  O   WAT   403       3.889 -35.880  23.758  1.00  0.00
ATOM   3922  H1  WAT   403       4.149 -34.965  23.649  1.00  0.00
ATOM   3923  H2  WAT   403       4.710 -36.347  23.908  1.00  0.00
TER   
ATOM   3924  O   WAT   404      11.440 -30.002  31.004  1.00  0.00
ATOM   3925  H1  WAT   404      12.369 -29.851  30.831  1.00  0.00
ATOM   3926  H2  WAT   404      11.019 -29.913  30.149  1.00  0.00
TER   
ATOM   3927  O   WAT   405      10.239 -25.977  28.774  1.00  0.00
ATOM   3928  H1  WAT   405      10.100 -26.345  29.646  1.00  0.00
ATOM   3929  H2  WAT   405       9.451 -25.462  28.602  1.00  0.00
TER   
ATOM   3930  O   WAT   406      10.834 -20.876  20.116  1.00  0.00
ATOM   3931  H1  WAT   406      11.009 -21.347  20.931  1.00  0.00
ATOM   3932  H2  WAT   406      10.147 -20.249  20.345  1.00  0.00
TER   
ATOM   3933  O   WAT   407      11.790 -26.599  26.163  1.00  0.00
ATOM   3934  H1  WAT   407      11.455 -26.639  27.059  1.00  0.00
ATOM   3935  H2  WAT   407      11.290 -27.264  25.690  1.00  0.00
TER   
ATOM   3936  O   WAT   408      14.725 -29.253  16.436  1.00  0.00
ATOM   3937  H1  WAT   408      14.108 -29.978  16.340  1.00  0.00
ATOM   3938  H2  WAT   408      14.257 -28.492  16.093  1.00  0.00
TER   
ATOM   3939  O   WAT   409       5.400 -17.727  26.890  1.00  0.00
ATOM   3940  H1  WAT   409       5.640 -17.095  27.568  1.00  0.00
ATOM   3941  H2  WAT   409       4.557 -18.078  27.177  1.00  0.00
TER   
ATOM   3942  O   WAT   410       6.515 -35.035  15.559  1.00  0.00
ATOM   3943  H1  WAT   410       5.638 -35.156  15.195  1.00  0.00
ATOM   3944  H2  WAT   410       6.991 -35.826  15.306  1.00  0.00
TER   
ATOM   3945  O   WAT   411      -1.964 -30.247  25.653  1.00  0.00
ATOM   3946  H1  WAT   411      -1.277 -30.561  25.065  1.00  0.00
ATOM   3947  H2  WAT   411      -2.120 -29.343  25.379  1.00  0.00
TER   
ATOM   3948  O   WAT   412       9.913 -21.919  29.295  1.00  0.00
ATOM   3949  H1  WAT   412       9.840 -21.114  29.806  1.00  0.00
ATOM   3950  H2  WAT   412       9.470 -21.720  28.469  1.00  0.00
TER   
ATOM   3951  O   WAT   413       9.702 -22.682  22.805  1.00  0.00
ATOM   3952  H1  WAT   413       8.918 -22.140  22.899  1.00  0.00
ATOM   3953  H2  WAT   413      10.401 -22.164  23.204  1.00  0.00
TER   
ATOM   3954  O   WAT   414      12.373 -22.020  31.450  1.00  0.00
ATOM   3955  H1  WAT   414      13.085 -21.386  31.378  1.00  0.00
ATOM   3956  H2  WAT   414      11.882 -21.924  30.634  1.00  0.00
TER   
ATOM   3957  O   WAT   415      14.094 -28.115  23.022  1.00  0.00
ATOM   3958  H1  WAT   415      13.160 -27.995  22.853  1.00  0.00
ATOM   3959  H2  WAT   415      14.272 -29.018  22.758  1.00  0.00
TER   
ATOM   3960  O   WAT   416       7.424 -24.271  32.271  1.00  0.00
ATOM   3961  H1  WAT   416       8.125 -23.637  32.424  1.00  0.00
ATOM   3962  H2  WAT   416       6.953 -23.929  31.510  1.00  0.00
TER   
ATOM   3963  O   WAT   417      15.549 -25.929  20.556  1.00  0.00
ATOM   3964  H1  WAT   417      15.825 -26.043  21.465  1.00  0.00
ATOM   3965  H2  WAT   417      14.680 -26.327  20.517  1.00  0.00
TER   
ATOM   3966  O   WAT   418      12.185 -21.680  24.199  1.00  0.00
ATOM   3967  H1  WAT   418      12.367 -22.498  24.662  1.00  0.00
ATOM   3968  H2  WAT   418      13.008 -21.464  23.761  1.00  0.00
TER   
ATOM   3969  O   WAT   419      12.519 -22.754  21.461  1.00  0.00
ATOM   3970  H1  WAT   419      13.048 -23.264  20.848  1.00  0.00
ATOM   3971  H2  WAT   419      12.782 -23.069  22.325  1.00  0.00
TER   
ATOM   3972  O   WAT   420       3.021 -24.737  29.204  1.00  0.00
ATOM   3973  H1  WAT   420       3.606 -25.483  29.337  1.00  0.00
ATOM   3974  H2  WAT   420       2.823 -24.427  30.088  1.00  0.00
TER   
ATOM   3975  O   WAT   421       5.874 -21.702  24.220  1.00  0.00
ATOM   3976  H1  WAT   421       5.205 -21.218  23.737  1.00  0.00
ATOM   3977  H2  WAT   421       5.736 -21.455  25.135  1.00  0.00
TER   
ATOM   3978  O   WAT   422      10.015 -19.668  30.819  1.00  0.00
ATOM   3979  H1  WAT   422      10.567 -19.505  31.583  1.00  0.00
ATOM   3980  H2  WAT   422      10.356 -19.077  30.147  1.00  0.00
TER   
ATOM   3981  O   WAT   423       1.243 -33.440  21.000  1.00  0.00
ATOM   3982  H1  WAT   423       1.539 -34.349  20.947  1.00  0.00
ATOM   3983  H2  WAT   423       0.342 -33.462  20.678  1.00  0.00
TER   
ATOM   3984  O   WAT   424      13.152 -21.720  27.805  1.00  0.00
ATOM   3985  H1  WAT   424      13.027 -22.521  27.296  1.00  0.00
ATOM   3986  H2  WAT   424      13.810 -21.225  27.316  1.00  0.00
TER   
ATOM   3987  O   WAT   425      15.215 -23.919  29.433  1.00  0.00
ATOM   3988  H1  WAT   425      14.268 -24.038  29.361  1.00  0.00
ATOM   3989  H2  WAT   425      15.564 -24.806  29.516  1.00  0.00
TER   
ATOM   3990  O   WAT   426       2.972 -35.759  21.124  1.00  0.00
ATOM   3991  H1  WAT   426       2.643 -36.639  20.941  1.00  0.00
ATOM   3992  H2  WAT   426       3.326 -35.814  22.011  1.00  0.00
TER   
ATOM   3993  O   WAT   427      12.220 -24.123  25.633  1.00  0.00
ATOM   3994  H1  WAT   427      12.072 -25.052  25.814  1.00  0.00
ATOM   3995  H2  WAT   427      13.045 -24.101  25.149  1.00  0.00
TER   
ATOM   3996  O   WAT   428       6.086 -35.472  21.491  1.00  0.00
ATOM   3997  H1  WAT   428       6.426 -34.943  20.769  1.00  0.00
ATOM   3998  H2  WAT   428       6.533 -35.134  22.267  1.00  0.00
TER   
ATOM   3999  O   WAT   429      15.823 -23.301  26.720  1.00  0.00
ATOM   4000  H1  WAT   429      16.748 -23.506  26.582  1.00  0.00
ATOM   4001  H2  WAT   429      15.655 -23.549  27.629  1.00  0.00
TER   
ATOM   4002  O   WAT   430      15.613 -22.782  22.076  1.00  0.00
ATOM   4003  H1  WAT   430      15.787 -23.347  21.323  1.00  0.00
ATOM   4004  H2  WAT   430      16.106 -21.982  21.894  1.00  0.00
TER   
ATOM   4005  O   WAT   431      16.600 -23.465  19.176  1.00  0.00
ATOM   4006  H1  WAT   431      17.296 -22.845  19.394  1.00  0.00
ATOM   4007  H2  WAT   431      16.943 -24.316  19.451  1.00  0.00
TER   
ATOM   4008  O   WAT   432      18.500 -26.015  20.704  1.00  0.00
ATOM   4009  H1  WAT   432      19.025 -25.677  19.979  1.00  0.00
ATOM   4010  H2  WAT   432      18.412 -26.951  20.521  1.00  0.00
TER   
ATOM   4011  O   WAT   433      10.162 -22.102  32.833  1.00  0.00
ATOM   4012  H1  WAT   433      10.470 -22.347  33.706  1.00  0.00
ATOM   4013  H2  WAT   433      10.959 -21.897  32.345  1.00  0.00
TER   
ATOM   4014  O   WAT   434      10.184 -19.948  25.064  1.00  0.00
ATOM   4015  H1  WAT   434       9.744 -20.441  25.757  1.00  0.00
ATOM   4016  H2  WAT   434      10.934 -20.491  24.823  1.00  0.00
TER   
ATOM   4017  O   WAT   435       2.663 -23.757  25.066  1.00  0.00
ATOM   4018  H1  WAT   435       3.489 -24.057  24.686  1.00  0.00
ATOM   4019  H2  WAT   435       2.312 -24.526  25.515  1.00  0.00
TER   
ATOM   4020  O   WAT   436       7.631 -24.404  27.136  1.00  0.00
ATOM   4021  H1  WAT   436       7.009 -25.067  26.836  1.00  0.00
ATOM   4022  H2  WAT   436       8.301 -24.378  26.454  1.00  0.00
TER   
ATOM   4023  O   WAT   437       0.864 -25.838  26.025  1.00  0.00
ATOM   4024  H1  WAT   437       0.027 -26.266  25.844  1.00  0.00
ATOM   4025  H2  WAT   437       0.836 -25.645  26.962  1.00  0.00
TER   
ATOM   4026  O   WAT   438       7.192 -25.854  20.612  1.00  0.00
ATOM   4027  H1  WAT   438       7.341 -25.170  19.959  1.00  0.00
ATOM   4028  H2  WAT   438       7.999 -25.873  21.127  1.00  0.00
TER   
ATOM   4029  O   WAT   439       4.948 -29.827  21.618  1.00  0.00
ATOM   4030  H1  WAT   439       4.702 -30.731  21.816  1.00  0.00
ATOM   4031  H2  WAT   439       5.117 -29.826  20.676  1.00  0.00
TER   
ATOM   4032  O   WAT   440       4.217 -34.095  19.117  1.00  0.00
ATOM   4033  H1  WAT   440       3.524 -34.020  18.461  1.00  0.00
ATOM   4034  H2  WAT   440       3.972 -34.859  19.639  1.00  0.00
TER   
ATOM   4035  O   WAT   441      10.692 -23.359  18.083  1.00  0.00
ATOM   4036  H1  WAT   441      10.119 -22.740  17.630  1.00  0.00
ATOM   4037  H2  WAT   441      11.265 -22.809  18.617  1.00  0.00
TER   
ATOM   4038  O   WAT   442      13.912 -23.075  19.214  1.00  0.00
ATOM   4039  H1  WAT   442      14.845 -23.141  19.417  1.00  0.00
ATOM   4040  H2  WAT   442      13.824 -22.240  18.756  1.00  0.00
TER   
ATOM   4041  O   WAT   443      16.540 -23.759  16.174  1.00  0.00
ATOM   4042  H1  WAT   443      16.462 -24.093  17.068  1.00  0.00
ATOM   4043  H2  WAT   443      17.361 -23.267  16.174  1.00  0.00
TER   
ATOM   4044  O   WAT   444      11.077 -32.023  15.425  1.00  0.00
ATOM   4045  H1  WAT   444      12.022 -32.152  15.494  1.00  0.00
ATOM   4046  H2  WAT   444      10.698 -32.762  15.902  1.00  0.00
TER   
ATOM   4047  O   WAT   445       9.261 -34.098  15.360  1.00  0.00
ATOM   4048  H1  WAT   445       8.354 -34.395  15.437  1.00  0.00
ATOM   4049  H2  WAT   445       9.538 -34.395  14.494  1.00  0.00
TER   
ATOM   4050  O   WAT   446       1.961 -29.225  25.656  1.00  0.00
ATOM   4051  H1  WAT   446       1.938 -29.127  24.704  1.00  0.00
ATOM   4052  H2  WAT   446       2.271 -28.379  25.978  1.00  0.00
TER   
ATOM   4053  O   WAT   447       2.975 -21.626  26.788  1.00  0.00
ATOM   4054  H1  WAT   447       2.840 -22.386  26.222  1.00  0.00
ATOM   4055  H2  WAT   447       2.558 -20.902  26.321  1.00  0.00
TER   
ATOM   4056  O   WAT   448      14.111 -26.442  15.795  1.00  0.00
ATOM   4057  H1  WAT   448      14.814 -26.237  16.411  1.00  0.00
ATOM   4058  H2  WAT   448      13.387 -25.874  16.060  1.00  0.00
TER   
ATOM   4059  O   WAT   449      14.941 -30.691  21.916  1.00  0.00
ATOM   4060  H1  WAT   449      14.884 -30.234  21.076  1.00  0.00
ATOM   4061  H2  WAT   449      15.493 -31.452  21.738  1.00  0.00
TER   
ATOM   4062  O   WAT   450       6.132 -20.729  27.000  1.00  0.00
ATOM   4063  H1  WAT   450       6.015 -19.784  26.898  1.00  0.00
ATOM   4064  H2  WAT   450       5.311 -21.031  27.388  1.00  0.00
TER   
ATOM   4065  O   WAT   451      16.019 -26.004  17.845  1.00  0.00
ATOM   4066  H1  WAT   451      16.854 -26.436  17.663  1.00  0.00
ATOM   4067  H2  WAT   451      15.858 -26.176  18.773  1.00  0.00
TER   
ATOM   4068  O   WAT   452      15.674 -29.501  19.211  1.00  0.00
ATOM   4069  H1  WAT   452      15.619 -29.666  18.270  1.00  0.00
ATOM   4070  H2  WAT   452      15.049 -28.793  19.367  1.00  0.00
TER   
ATOM   4071  O   WAT   453       7.157 -20.076  30.215  1.00  0.00
ATOM   4072  H1  WAT   453       8.060 -20.044  30.532  1.00  0.00
ATOM   4073  H2  WAT   453       6.931 -21.006  30.230  1.00  0.00
TER   
ATOM   4074  O   WAT   454       8.913 -21.323  26.876  1.00  0.00
ATOM   4075  H1  WAT   454       7.962 -21.323  26.763  1.00  0.00
ATOM   4076  H2  WAT   454       9.216 -22.070  26.360  1.00  0.00
TER   
ATOM   4077  O   WAT   455      24.648 -15.487  27.941  1.00  0.00
ATOM   4078  H1  WAT   455      25.286 -15.606  27.237  1.00  0.00
ATOM   4079  H2  WAT   455      24.530 -14.539  28.000  1.00  0.00
TER   
ATOM   4080  O   WAT   456      21.457 -15.534  27.877  1.00  0.00
ATOM   4081  H1  WAT   456      21.119 -15.650  26.989  1.00  0.00
ATOM   4082  H2  WAT   456      22.326 -15.935  27.857  1.00  0.00
TER   
ATOM   4083  O   WAT   457      17.316 -13.681  23.867  1.00  0.00
ATOM   4084  H1  WAT   457      16.752 -13.772  23.098  1.00  0.00
ATOM   4085  H2  WAT   457      17.201 -14.501  24.347  1.00  0.00
TER   
ATOM   4086  O   WAT   458      14.862 -12.185  26.705  1.00  0.00
ATOM   4087  H1  WAT   458      15.654 -12.526  26.290  1.00  0.00
ATOM   4088  H2  WAT   458      15.102 -12.076  27.625  1.00  0.00
TER   
ATOM   4089  O   WAT   459      22.896 -10.013  19.178  1.00  0.00
ATOM   4090  H1  WAT   459      22.244  -9.428  18.792  1.00  0.00
ATOM   4091  H2  WAT   459      23.690  -9.483  19.238  1.00  0.00
TER   
ATOM   4092  O   WAT   460      16.821 -12.925  19.577  1.00  0.00
ATOM   4093  H1  WAT   460      17.594 -13.472  19.438  1.00  0.00
ATOM   4094  H2  WAT   460      17.174 -12.060  19.788  1.00  0.00
TER   
ATOM   4095  O   WAT   461      18.660 -11.597  32.784  1.00  0.00
ATOM   4096  H1  WAT   461      18.369 -10.692  32.668  1.00  0.00
ATOM   4097  H2  WAT   461      19.295 -11.555  33.498  1.00  0.00
TER   
ATOM   4098  O   WAT   462      19.585 -14.219  29.374  1.00  0.00
ATOM   4099  H1  WAT   462      20.182 -14.444  28.659  1.00  0.00
ATOM   4100  H2  WAT   462      19.643 -14.961  29.976  1.00  0.00
TER   
ATOM   4101  O   WAT   463      19.158 -16.765  17.209  1.00  0.00
ATOM   4102  H1  WAT   463      19.410 -17.287  16.447  1.00  0.00
ATOM   4103  H2  WAT   463      18.220 -16.929  17.311  1.00  0.00
TER   
ATOM   4104  O   WAT   464      24.202 -17.762  25.016  1.00  0.00
ATOM   4105  H1  WAT   464      24.988 -18.180  24.665  1.00  0.00
ATOM   4106  H2  WAT   464      24.466 -16.857  25.184  1.00  0.00
TER   
ATOM   4107  O   WAT   465      24.373 -12.324  19.715  1.00  0.00
ATOM   4108  H1  WAT   465      23.738 -12.251  20.427  1.00  0.00
ATOM   4109  H2  WAT   465      24.043 -11.735  19.037  1.00  0.00
TER   
ATOM   4110  O   WAT   466      18.877 -14.862  19.411  1.00  0.00
ATOM   4111  H1  WAT   466      18.761 -15.538  20.079  1.00  0.00
ATOM   4112  H2  WAT   466      18.988 -15.349  18.594  1.00  0.00
TER   
ATOM   4113  O   WAT   467      21.221 -15.401  23.116  1.00  0.00
ATOM   4114  H1  WAT   467      20.856 -15.928  23.827  1.00  0.00
ATOM   4115  H2  WAT   467      22.077 -15.792  22.942  1.00  0.00
TER   
ATOM   4116  O   WAT   468      20.861 -20.372  18.112  1.00  0.00
ATOM   4117  H1  WAT   468      21.028 -19.504  18.479  1.00  0.00
ATOM   4118  H2  WAT   468      20.671 -20.210  17.188  1.00  0.00
TER   
ATOM   4119  O   WAT   469      23.619 -11.911  29.778  1.00  0.00
ATOM   4120  H1  WAT   469      23.319 -11.008  29.670  1.00  0.00
ATOM   4121  H2  WAT   469      23.274 -12.178  30.631  1.00  0.00
TER   
ATOM   4122  O   WAT   470      17.070 -15.459  25.812  1.00  0.00
ATOM   4123  H1  WAT   470      16.145 -15.592  26.020  1.00  0.00
ATOM   4124  H2  WAT   470      17.318 -14.680  26.309  1.00  0.00
TER   
ATOM   4125  O   WAT   471      20.840 -17.917  19.097  1.00  0.00
ATOM   4126  H1  WAT   471      20.720 -17.471  19.935  1.00  0.00
ATOM   4127  H2  WAT   471      20.145 -17.568  18.538  1.00  0.00
TER   
ATOM   4128  O   WAT   472      14.431 -15.816  26.647  1.00  0.00
ATOM   4129  H1  WAT   472      14.560 -15.563  27.560  1.00  0.00
ATOM   4130  H2  WAT   472      13.750 -15.223  26.327  1.00  0.00
TER   
ATOM   4131  O   WAT   473      18.601  -5.146  22.746  1.00  0.00
ATOM   4132  H1  WAT   473      18.523  -4.196  22.824  1.00  0.00
ATOM   4133  H2  WAT   473      17.997  -5.492  23.403  1.00  0.00
TER   
ATOM   4134  O   WAT   474      26.538 -17.445  19.925  1.00  0.00
ATOM   4135  H1  WAT   474      27.450 -17.212  19.749  1.00  0.00
ATOM   4136  H2  WAT   474      26.029 -16.861  19.362  1.00  0.00
TER   
ATOM   4137  O   WAT   475      25.145 -12.462  27.316  1.00  0.00
ATOM   4138  H1  WAT   475      24.516 -12.297  26.614  1.00  0.00
ATOM   4139  H2  WAT   475      24.758 -12.048  28.087  1.00  0.00
TER   
ATOM   4140  O   WAT   476      29.024 -11.527  24.670  1.00  0.00
ATOM   4141  H1  WAT   476      28.339 -11.147  24.120  1.00  0.00
ATOM   4142  H2  WAT   476      29.109 -10.917  25.404  1.00  0.00
TER   
ATOM   4143  O   WAT   477      20.698 -12.725  24.581  1.00  0.00
ATOM   4144  H1  WAT   477      21.162 -12.446  23.791  1.00  0.00
ATOM   4145  H2  WAT   477      20.434 -13.626  24.398  1.00  0.00
TER   
ATOM   4146  O   WAT   478      17.591 -13.177  27.519  1.00  0.00
ATOM   4147  H1  WAT   478      18.161 -12.749  26.881  1.00  0.00
ATOM   4148  H2  WAT   478      18.181 -13.459  28.217  1.00  0.00
TER   
ATOM   4149  O   WAT   479      19.635 -16.602  21.390  1.00  0.00
ATOM   4150  H1  WAT   479      20.338 -16.150  21.857  1.00  0.00
ATOM   4151  H2  WAT   479      19.303 -17.244  22.018  1.00  0.00
TER   
ATOM   4152  O   WAT   480      13.378 -18.344  26.692  1.00  0.00
ATOM   4153  H1  WAT   480      12.588 -18.088  26.216  1.00  0.00
ATOM   4154  H2  WAT   480      13.869 -17.529  26.797  1.00  0.00
TER   
ATOM   4155  O   WAT   481      15.329 -17.979  23.650  1.00  0.00
ATOM   4156  H1  WAT   481      14.532 -17.868  24.168  1.00  0.00
ATOM   4157  H2  WAT   481      15.102 -17.641  22.784  1.00  0.00
TER   
ATOM   4158  O   WAT   482      21.160 -11.455  31.598  1.00  0.00
ATOM   4159  H1  WAT   482      21.224 -10.993  32.434  1.00  0.00
ATOM   4160  H2  WAT   482      20.451 -12.085  31.726  1.00  0.00
TER   
ATOM   4161  O   WAT   483      11.661 -18.091  29.123  1.00  0.00
ATOM   4162  H1  WAT   483      11.912 -17.206  29.389  1.00  0.00
ATOM   4163  H2  WAT   483      12.197 -18.270  28.351  1.00  0.00
TER   
ATOM   4164  O   WAT   484      20.875  -9.788  21.466  1.00  0.00
ATOM   4165  H1  WAT   484      20.739  -8.943  21.895  1.00  0.00
ATOM   4166  H2  WAT   484      21.415  -9.586  20.703  1.00  0.00
TER   
ATOM   4167  O   WAT   485      14.327 -12.271  22.039  1.00  0.00
ATOM   4168  H1  WAT   485      14.840 -11.476  22.189  1.00  0.00
ATOM   4169  H2  WAT   485      14.980 -12.968  21.972  1.00  0.00
TER   
ATOM   4170  O   WAT   486      16.137  -9.154  24.121  1.00  0.00
ATOM   4171  H1  WAT   486      16.314  -8.232  23.933  1.00  0.00
ATOM   4172  H2  WAT   486      16.933  -9.468  24.551  1.00  0.00
TER   
ATOM   4173  O   WAT   487      15.422 -17.108  33.997  1.00  0.00
ATOM   4174  H1  WAT   487      15.308 -18.009  34.298  1.00  0.00
ATOM   4175  H2  WAT   487      14.567 -16.861  33.646  1.00  0.00
TER   
ATOM   4176  O   WAT   488      17.260  -7.636  30.122  1.00  0.00
ATOM   4177  H1  WAT   488      17.811  -7.764  29.350  1.00  0.00
ATOM   4178  H2  WAT   488      16.421  -7.337  29.772  1.00  0.00
TER   
ATOM   4179  O   WAT   489      21.057 -11.371  34.467  1.00  0.00
ATOM   4180  H1  WAT   489      21.590 -12.132  34.237  1.00  0.00
ATOM   4181  H2  WAT   489      20.528 -11.664  35.209  1.00  0.00
TER   
ATOM   4182  O   WAT   490      12.292 -13.942  22.815  1.00  0.00
ATOM   4183  H1  WAT   490      13.130 -13.532  22.598  1.00  0.00
ATOM   4184  H2  WAT   490      12.470 -14.882  22.785  1.00  0.00
TER   
ATOM   4185  O   WAT   491      24.189 -16.274  18.503  1.00  0.00
ATOM   4186  H1  WAT   491      23.673 -15.504  18.742  1.00  0.00
ATOM   4187  H2  WAT   491      23.917 -16.948  19.127  1.00  0.00
TER   
ATOM   4188  O   WAT   492      21.773 -21.429  23.562  1.00  0.00
ATOM   4189  H1  WAT   492      20.918 -21.819  23.382  1.00  0.00
ATOM   4190  H2  WAT   492      22.186 -21.350  22.702  1.00  0.00
TER   
ATOM   4191  O   WAT   493      19.548 -23.811  26.968  1.00  0.00
ATOM   4192  H1  WAT   493      20.413 -24.006  26.608  1.00  0.00
ATOM   4193  H2  WAT   493      19.615 -24.040  27.895  1.00  0.00
TER   
ATOM   4194  O   WAT   494      29.162 -13.521  20.439  1.00  0.00
ATOM   4195  H1  WAT   494      28.385 -13.860  19.994  1.00  0.00
ATOM   4196  H2  WAT   494      29.841 -13.516  19.764  1.00  0.00
TER   
ATOM   4197  O   WAT   495      23.977 -18.401  20.329  1.00  0.00
ATOM   4198  H1  WAT   495      23.672 -18.087  21.180  1.00  0.00
ATOM   4199  H2  WAT   495      24.930 -18.323  20.372  1.00  0.00
TER   
ATOM   4200  O   WAT   496      22.422 -12.242  21.979  1.00  0.00
ATOM   4201  H1  WAT   496      21.894 -12.977  21.666  1.00  0.00
ATOM   4202  H2  WAT   496      21.921 -11.465  21.733  1.00  0.00
TER   
ATOM   4203  O   WAT   497      27.401 -14.048  27.095  1.00  0.00
ATOM   4204  H1  WAT   497      26.744 -13.358  27.183  1.00  0.00
ATOM   4205  H2  WAT   497      28.205 -13.658  27.439  1.00  0.00
TER   
ATOM   4206  O   WAT   498      17.154 -21.580  24.339  1.00  0.00
ATOM   4207  H1  WAT   498      17.728 -21.803  23.607  1.00  0.00
ATOM   4208  H2  WAT   498      17.741 -21.512  25.092  1.00  0.00
TER   
ATOM   4209  O   WAT   499      26.212 -15.693  25.146  1.00  0.00
ATOM   4210  H1  WAT   499      26.725 -15.060  25.648  1.00  0.00
ATOM   4211  H2  WAT   499      26.862 -16.293  24.780  1.00  0.00
TER   
ATOM   4212  O   WAT   500      17.481 -19.550  18.359  1.00  0.00
ATOM   4213  H1  WAT   500      16.645 -19.213  18.680  1.00  0.00
ATOM   4214  H2  WAT   500      17.341 -19.685  17.422  1.00  0.00
TER   
ATOM   4215  O   WAT   501      19.456 -24.706  23.067  1.00  0.00
ATOM   4216  H1  WAT   501      18.803 -25.021  22.442  1.00  0.00
ATOM   4217  H2  WAT   501      19.414 -25.329  23.793  1.00  0.00
TER   
ATOM   4218  O   WAT   502      20.567 -14.424  14.982  1.00  0.00
ATOM   4219  H1  WAT   502      19.660 -14.656  15.181  1.00  0.00
ATOM   4220  H2  WAT   502      21.064 -15.221  15.169  1.00  0.00
TER   
ATOM   4221  O   WAT   503      23.474  -5.715  17.902  1.00  0.00
ATOM   4222  H1  WAT   503      22.800  -5.412  18.510  1.00  0.00
ATOM   4223  H2  WAT   503      23.861  -4.912  17.552  1.00  0.00
TER   
ATOM   4224  O   WAT   504      22.690 -18.218  27.391  1.00  0.00
ATOM   4225  H1  WAT   504      21.772 -17.997  27.234  1.00  0.00
ATOM   4226  H2  WAT   504      23.106 -18.144  26.533  1.00  0.00
TER   
ATOM   4227  O   WAT   505      23.473 -16.819  22.522  1.00  0.00
ATOM   4228  H1  WAT   505      24.221 -16.307  22.212  1.00  0.00
ATOM   4229  H2  WAT   505      23.743 -17.141  23.382  1.00  0.00
TER   
ATOM   4230  O   WAT   506      21.746 -14.323  19.504  1.00  0.00
ATOM   4231  H1  WAT   506      20.837 -14.607  19.602  1.00  0.00
ATOM   4232  H2  WAT   506      21.776 -13.903  18.645  1.00  0.00
TER   
ATOM   4233  O   WAT   507      26.978 -10.713  23.274  1.00  0.00
ATOM   4234  H1  WAT   507      26.524 -11.553  23.330  1.00  0.00
ATOM   4235  H2  WAT   507      26.347 -10.076  23.611  1.00  0.00
TER   
ATOM   4236  O   WAT   508      25.921 -19.783  24.504  1.00  0.00
ATOM   4237  H1  WAT   508      25.184 -20.296  24.835  1.00  0.00
ATOM   4238  H2  WAT   508      26.174 -20.223  23.692  1.00  0.00
TER   
ATOM   4239  O   WAT   509      25.421  -8.875  24.209  1.00  0.00
ATOM   4240  H1  WAT   509      25.714  -8.314  23.490  1.00  0.00
ATOM   4241  H2  WAT   509      25.931  -8.582  24.964  1.00  0.00
TER   
ATOM   4242  O   WAT   510      12.315 -16.603  23.486  1.00  0.00
ATOM   4243  H1  WAT   510      12.117 -17.196  22.761  1.00  0.00
ATOM   4244  H2  WAT   510      11.760 -16.907  24.204  1.00  0.00
TER   
ATOM   4245  O   WAT   511      20.295 -16.710  25.605  1.00  0.00
ATOM   4246  H1  WAT   511      20.349 -17.663  25.530  1.00  0.00
ATOM   4247  H2  WAT   511      19.484 -16.554  26.090  1.00  0.00
TER   
ATOM   4248  O   WAT   512      21.444 -12.782  16.843  1.00  0.00
ATOM   4249  H1  WAT   512      21.006 -13.499  16.384  1.00  0.00
ATOM   4250  H2  WAT   512      22.185 -12.555  16.282  1.00  0.00
TER   
ATOM   4251  O   WAT   513      18.234 -18.093  23.364  1.00  0.00
ATOM   4252  H1  WAT   513      17.421 -17.793  23.771  1.00  0.00
ATOM   4253  H2  WAT   513      18.730 -18.487  24.082  1.00  0.00
TER   
ATOM   4254  O   WAT   514      20.385  -8.097  25.298  1.00  0.00
ATOM   4255  H1  WAT   514      20.342  -7.871  24.369  1.00  0.00
ATOM   4256  H2  WAT   514      21.301  -8.330  25.446  1.00  0.00
TER   
ATOM   4257  O   WAT   515      29.561 -14.507  22.901  1.00  0.00
ATOM   4258  H1  WAT   515      29.423 -14.316  21.973  1.00  0.00
ATOM   4259  H2  WAT   515      29.205 -13.745  23.358  1.00  0.00
TER   
ATOM   4260  O   WAT   516      17.725 -20.521  28.981  1.00  0.00
ATOM   4261  H1  WAT   516      18.365 -20.662  28.283  1.00  0.00
ATOM   4262  H2  WAT   516      16.893 -20.807  28.604  1.00  0.00
TER   
ATOM   4263  O   WAT   517      18.501 -11.221  25.094  1.00  0.00
ATOM   4264  H1  WAT   517      19.295 -11.715  24.892  1.00  0.00
ATOM   4265  H2  WAT   517      17.790 -11.749  24.731  1.00  0.00
TER   
ATOM   4266  O   WAT   518      23.321  -8.839  29.445  1.00  0.00
ATOM   4267  H1  WAT   518      23.374  -8.270  30.213  1.00  0.00
ATOM   4268  H2  WAT   518      22.452  -8.669  29.081  1.00  0.00
TER   
ATOM   4269  O   WAT   519      14.810 -17.076  21.170  1.00  0.00
ATOM   4270  H1  WAT   519      13.879 -17.138  21.387  1.00  0.00
ATOM   4271  H2  WAT   519      14.905 -17.599  20.374  1.00  0.00
TER   
ATOM   4272  O   WAT   520      14.728 -20.551  23.758  1.00  0.00
ATOM   4273  H1  WAT   520      14.989 -19.636  23.649  1.00  0.00
ATOM   4274  H2  WAT   520      15.550 -21.018  23.908  1.00  0.00
TER   
ATOM   4275  O   WAT   521      16.201 -19.137  30.928  1.00  0.00
ATOM   4276  H1  WAT   521      16.873 -19.345  30.279  1.00  0.00
ATOM   4277  H2  WAT   521      15.374 -19.335  30.488  1.00  0.00
TER   
ATOM   4278  O   WAT   522      22.280 -14.673  31.004  1.00  0.00
ATOM   4279  H1  WAT   522      23.209 -14.522  30.831  1.00  0.00
ATOM   4280  H2  WAT   522      21.859 -14.584  30.149  1.00  0.00
TER   
ATOM   4281  O   WAT   523      21.078 -10.648  28.774  1.00  0.00
ATOM   4282  H1  WAT   523      20.940 -11.016  29.646  1.00  0.00
ATOM   4283  H2  WAT   523      20.290 -10.133  28.602  1.00  0.00
TER   
ATOM   4284  O   WAT   524      21.673  -5.547  20.116  1.00  0.00
ATOM   4285  H1  WAT   524      21.848  -6.018  20.931  1.00  0.00
ATOM   4286  H2  WAT   524      20.987  -4.920  20.345  1.00  0.00
TER   
ATOM   4287  O   WAT   525      22.629 -11.269  26.163  1.00  0.00
ATOM   4288  H1  WAT   525      22.294 -11.309  27.059  1.00  0.00
ATOM   4289  H2  WAT   525      22.129 -11.935  25.690  1.00  0.00
TER   
ATOM   4290  O   WAT   526      16.603 -15.863  31.688  1.00  0.00
ATOM   4291  H1  WAT   526      16.465 -16.595  32.289  1.00  0.00
ATOM   4292  H2  WAT   526      17.514 -15.952  31.406  1.00  0.00
TER   
ATOM   4293  O   WAT   527      25.565 -13.924  16.436  1.00  0.00
ATOM   4294  H1  WAT   527      24.948 -14.649  16.340  1.00  0.00
ATOM   4295  H2  WAT   527      25.097 -13.163  16.093  1.00  0.00
TER   
ATOM   4296  O   WAT   528      19.232 -16.151  31.176  1.00  0.00
ATOM   4297  H1  WAT   528      19.942 -16.791  31.135  1.00  0.00
ATOM   4298  H2  WAT   528      19.189 -15.899  32.099  1.00  0.00
TER   
ATOM   4299  O   WAT   529      16.239  -2.398  26.890  1.00  0.00
ATOM   4300  H1  WAT   529      16.479  -1.766  27.568  1.00  0.00
ATOM   4301  H2  WAT   529      15.396  -2.749  27.177  1.00  0.00
TER   
ATOM   4302  O   WAT   530      17.355 -19.705  15.559  1.00  0.00
ATOM   4303  H1  WAT   530      16.478 -19.826  15.195  1.00  0.00
ATOM   4304  H2  WAT   530      17.830 -20.497  15.306  1.00  0.00
TER   
ATOM   4305  O   WAT   531       8.875 -14.918  25.653  1.00  0.00
ATOM   4306  H1  WAT   531       9.562 -15.231  25.065  1.00  0.00
ATOM   4307  H2  WAT   531       8.720 -14.013  25.379  1.00  0.00
TER   
ATOM   4308  O   WAT   532      13.678 -20.029  30.081  1.00  0.00
ATOM   4309  H1  WAT   532      13.594 -20.636  29.346  1.00  0.00
ATOM   4310  H2  WAT   532      12.857 -19.538  30.082  1.00  0.00
TER   
ATOM   4311  O   WAT   533      20.752  -6.590  29.295  1.00  0.00
ATOM   4312  H1  WAT   533      20.679  -5.784  29.806  1.00  0.00
ATOM   4313  H2  WAT   533      20.310  -6.391  28.469  1.00  0.00
TER   
ATOM   4314  O   WAT   534      20.541  -7.353  22.805  1.00  0.00
ATOM   4315  H1  WAT   534      19.758  -6.811  22.899  1.00  0.00
ATOM   4316  H2  WAT   534      21.240  -6.835  23.204  1.00  0.00
TER   
ATOM   4317  O   WAT   535      23.851 -21.543  25.448  1.00  0.00
ATOM   4318  H1  WAT   535      24.348 -22.296  25.128  1.00  0.00
ATOM   4319  H2  WAT   535      23.079 -21.507  24.883  1.00  0.00
TER   
ATOM   4320  O   WAT   536      23.212  -6.691  31.450  1.00  0.00
ATOM   4321  H1  WAT   536      23.925  -6.056  31.378  1.00  0.00
ATOM   4322  H2  WAT   536      22.721  -6.595  30.634  1.00  0.00
TER   
ATOM   4323  O   WAT   537      24.934 -12.786  23.022  1.00  0.00
ATOM   4324  H1  WAT   537      23.999 -12.666  22.853  1.00  0.00
ATOM   4325  H2  WAT   537      25.111 -13.689  22.758  1.00  0.00
TER   
ATOM   4326  O   WAT   538      20.434 -19.401  25.175  1.00  0.00
ATOM   4327  H1  WAT   538      20.064 -19.954  25.864  1.00  0.00
ATOM   4328  H2  WAT   538      20.930 -20.006  24.623  1.00  0.00
TER   
ATOM   4329  O   WAT   539      28.321 -16.944  23.557  1.00  0.00
ATOM   4330  H1  WAT   539      28.787 -16.112  23.483  1.00  0.00
ATOM   4331  H2  WAT   539      28.772 -17.410  24.262  1.00  0.00
TER   
ATOM   4332  O   WAT   540      18.263  -8.942  32.271  1.00  0.00
ATOM   4333  H1  WAT   540      18.964  -8.308  32.424  1.00  0.00
ATOM   4334  H2  WAT   540      17.793  -8.600  31.510  1.00  0.00
TER   
ATOM   4335  O   WAT   541      26.389 -10.600  20.556  1.00  0.00
ATOM   4336  H1  WAT   541      26.665 -10.714  21.465  1.00  0.00
ATOM   4337  H2  WAT   541      25.519 -10.998  20.517  1.00  0.00
TER   
ATOM   4338  O   WAT   542      23.024  -6.351  24.199  1.00  0.00
ATOM   4339  H1  WAT   542      23.206  -7.169  24.662  1.00  0.00
ATOM   4340  H2  WAT   542      23.847  -6.135  23.761  1.00  0.00
TER   
ATOM   4341  O   WAT   543      23.358  -7.424  21.461  1.00  0.00
ATOM   4342  H1  WAT   543      23.887  -7.935  20.848  1.00  0.00
ATOM   4343  H2  WAT   543      23.621  -7.740  22.325  1.00  0.00
TER   
ATOM   4344  O   WAT   544      13.860  -9.408  29.204  1.00  0.00
ATOM   4345  H1  WAT   544      14.445 -10.154  29.337  1.00  0.00
ATOM   4346  H2  WAT   544      13.662  -9.098  30.088  1.00  0.00
TER   
ATOM   4347  O   WAT   545      16.714  -6.373  24.220  1.00  0.00
ATOM   4348  H1  WAT   545      16.045  -5.888  23.737  1.00  0.00
ATOM   4349  H2  WAT   545      16.575  -6.126  25.135  1.00  0.00
TER   
ATOM   4350  O   WAT   546       8.452 -16.838  27.924  1.00  0.00
ATOM   4351  H1  WAT   546       8.490 -17.371  28.718  1.00  0.00
ATOM   4352  H2  WAT   546       7.946 -17.364  27.306  1.00  0.00
TER   
ATOM   4353  O   WAT   547      20.854  -4.339  30.819  1.00  0.00
ATOM   4354  H1  WAT   547      21.406  -4.175  31.583  1.00  0.00
ATOM   4355  H2  WAT   547      21.195  -3.748  30.147  1.00  0.00
TER   
ATOM   4356  O   WAT   548      15.831 -21.991  31.421  1.00  0.00
ATOM   4357  H1  WAT   548      15.895 -21.130  31.008  1.00  0.00
ATOM   4358  H2  WAT   548      15.768 -22.604  30.688  1.00  0.00
TER   
ATOM   4359  O   WAT   549      12.083 -18.111  21.000  1.00  0.00
ATOM   4360  H1  WAT   549      12.378 -19.020  20.947  1.00  0.00
ATOM   4361  H2  WAT   549      11.181 -18.132  20.678  1.00  0.00
TER   
ATOM   4362  O   WAT   550      23.991  -6.390  27.805  1.00  0.00
ATOM   4363  H1  WAT   550      23.866  -7.191  27.296  1.00  0.00
ATOM   4364  H2  WAT   550      24.649  -5.896  27.316  1.00  0.00
TER   
ATOM   4365  O   WAT   551      15.612 -20.036  26.983  1.00  0.00
ATOM   4366  H1  WAT   551      14.891 -19.422  26.843  1.00  0.00
ATOM   4367  H2  WAT   551      16.401 -19.500  26.904  1.00  0.00
TER   
ATOM   4368  O   WAT   552      26.055  -8.590  29.433  1.00  0.00
ATOM   4369  H1  WAT   552      25.108  -8.709  29.361  1.00  0.00
ATOM   4370  H2  WAT   552      26.403  -9.477  29.516  1.00  0.00
TER   
ATOM   4371  O   WAT   553      13.811 -20.430  21.124  1.00  0.00
ATOM   4372  H1  WAT   553      13.483 -21.310  20.941  1.00  0.00
ATOM   4373  H2  WAT   553      14.165 -20.485  22.011  1.00  0.00
TER   
ATOM   4374  O   WAT   554      23.059  -8.794  25.633  1.00  0.00
ATOM   4375  H1  WAT   554      22.912  -9.723  25.814  1.00  0.00
ATOM   4376  H2  WAT   554      23.885  -8.772  25.149  1.00  0.00
TER   
ATOM   4377  O   WAT   555      16.926 -20.142  21.491  1.00  0.00
ATOM   4378  H1  WAT   555      17.265 -19.614  20.769  1.00  0.00
ATOM   4379  H2  WAT   555      17.373 -19.804  22.267  1.00  0.00
TER   
ATOM   4380  O   WAT   556      26.663  -7.971  26.720  1.00  0.00
ATOM   4381  H1  WAT   556      27.587  -8.177  26.582  1.00  0.00
ATOM   4382  H2  WAT   556      26.494  -8.220  27.629  1.00  0.00
TER   
ATOM   4383  O   WAT   557      18.912 -21.645  19.691  1.00  0.00
ATOM   4384  H1  WAT   557      19.633 -21.267  19.187  1.00  0.00
ATOM   4385  H2  WAT   557      18.289 -20.926  19.794  1.00  0.00
TER   
ATOM   4386  O   WAT   558      23.055 -20.940  20.627  1.00  0.00
ATOM   4387  H1  WAT   558      23.272 -20.058  20.325  1.00  0.00
ATOM   4388  H2  WAT   558      22.575 -21.332  19.897  1.00  0.00
TER   
ATOM   4389  O   WAT   559      17.795 -17.982  27.204  1.00  0.00
ATOM   4390  H1  WAT   559      17.650 -17.668  28.096  1.00  0.00
ATOM   4391  H2  WAT   559      17.318 -17.363  26.651  1.00  0.00
TER   
ATOM   4392  O   WAT   560      19.655 -20.992  27.252  1.00  0.00
ATOM   4393  H1  WAT   560      19.641 -21.888  26.915  1.00  0.00
ATOM   4394  H2  WAT   560      20.372 -20.985  27.886  1.00  0.00
TER   
ATOM   4395  O   WAT   561      26.452  -7.453  22.076  1.00  0.00
ATOM   4396  H1  WAT   561      26.626  -8.018  21.323  1.00  0.00
ATOM   4397  H2  WAT   561      26.945  -6.653  21.894  1.00  0.00
TER   
ATOM   4398  O   WAT   562      12.270 -15.441  30.142  1.00  0.00
ATOM   4399  H1  WAT   562      11.725 -14.665  30.274  1.00  0.00
ATOM   4400  H2  WAT   562      13.148 -15.094  29.984  1.00  0.00
TER   
ATOM   4401  O   WAT   563      19.059 -22.110  22.520  1.00  0.00
ATOM   4402  H1  WAT   563      19.180 -23.039  22.720  1.00  0.00
ATOM   4403  H2  WAT   563      18.769 -22.096  21.608  1.00  0.00
TER   
ATOM   4404  O   WAT   564      21.928 -24.425  25.657  1.00  0.00
ATOM   4405  H1  WAT   564      21.950 -24.361  24.702  1.00  0.00
ATOM   4406  H2  WAT   564      22.345 -25.264  25.851  1.00  0.00
TER   
ATOM   4407  O   WAT   565      32.306 -14.689  23.695  1.00  0.00
ATOM   4408  H1  WAT   565      32.749 -15.438  23.297  1.00  0.00
ATOM   4409  H2  WAT   565      31.429 -14.698  23.312  1.00  0.00
TER   
ATOM   4410  O   WAT   566      27.440  -8.136  19.176  1.00  0.00
ATOM   4411  H1  WAT   566      28.135  -7.515  19.394  1.00  0.00
ATOM   4412  H2  WAT   566      27.782  -8.987  19.451  1.00  0.00
TER   
ATOM   4413  O   WAT   567      13.057 -16.314  33.035  1.00  0.00
ATOM   4414  H1  WAT   567      12.315 -16.166  33.622  1.00  0.00
ATOM   4415  H2  WAT   567      12.736 -16.054  32.172  1.00  0.00
TER   
ATOM   4416  O   WAT   568      29.339 -10.686  20.704  1.00  0.00
ATOM   4417  H1  WAT   568      29.864 -10.347  19.979  1.00  0.00
ATOM   4418  H2  WAT   568      29.251 -11.621  20.521  1.00  0.00
TER   
ATOM   4419  O   WAT   569      21.001  -6.773  32.833  1.00  0.00
ATOM   4420  H1  WAT   569      21.310  -7.018  33.706  1.00  0.00
ATOM   4421  H2  WAT   569      21.798  -6.568  32.345  1.00  0.00
TER   
ATOM   4422  O   WAT   570      21.023  -4.619  25.064  1.00  0.00
ATOM   4423  H1  WAT   570      20.583  -5.111  25.757  1.00  0.00
ATOM   4424  H2  WAT   570      21.774  -5.162  24.823  1.00  0.00
TER   
ATOM   4425  O   WAT   571      13.502  -8.428  25.066  1.00  0.00
ATOM   4426  H1  WAT   571      14.328  -8.727  24.686  1.00  0.00
ATOM   4427  H2  WAT   571      13.152  -9.197  25.515  1.00  0.00
TER   
ATOM   4428  O   WAT   572      18.470  -9.075  27.136  1.00  0.00
ATOM   4429  H1  WAT   572      17.848  -9.738  26.836  1.00  0.00
ATOM   4430  H2  WAT   572      19.141  -9.049  26.454  1.00  0.00
TER   
ATOM   4431  O   WAT   573      11.703 -10.509  26.025  1.00  0.00
ATOM   4432  H1  WAT   573      10.866 -10.937  25.844  1.00  0.00
ATOM   4433  H2  WAT   573      11.675 -10.316  26.962  1.00  0.00
TER   
ATOM   4434  O   WAT   574      18.032 -10.525  20.612  1.00  0.00
ATOM   4435  H1  WAT   574      18.181  -9.841  19.959  1.00  0.00
ATOM   4436  H2  WAT   574      18.838 -10.544  21.127  1.00  0.00
TER   
ATOM   4437  O   WAT   575      15.787 -14.498  21.618  1.00  0.00
ATOM   4438  H1  WAT   575      15.542 -15.402  21.816  1.00  0.00
ATOM   4439  H2  WAT   575      15.957 -14.497  20.676  1.00  0.00
TER   
ATOM   4440  O   WAT   576      15.057 -18.765  19.117  1.00  0.00
ATOM   4441  H1  WAT   576      14.363 -18.691  18.461  1.00  0.00
ATOM   4442  H2  WAT   576      14.812 -19.529  19.639  1.00  0.00
TER   
ATOM   4443  O   WAT   577      21.531  -8.030  18.083  1.00  0.00
ATOM   4444  H1  WAT   577      20.959  -7.411  17.630  1.00  0.00
ATOM   4445  H2  WAT   577      22.105  -7.480  18.617  1.00  0.00
TER   
ATOM   4446  O   WAT   578      24.751  -7.746  19.214  1.00  0.00
ATOM   4447  H1  WAT   578      25.684  -7.812  19.417  1.00  0.00
ATOM   4448  H2  WAT   578      24.663  -6.911  18.756  1.00  0.00
TER   
ATOM   4449  O   WAT   579      27.380  -8.430  16.174  1.00  0.00
ATOM   4450  H1  WAT   579      27.301  -8.764  17.068  1.00  0.00
ATOM   4451  H2  WAT   579      28.201  -7.937  16.174  1.00  0.00
TER   
ATOM   4452  O   WAT   580      21.916 -16.694  15.425  1.00  0.00
ATOM   4453  H1  WAT   580      22.862 -16.823  15.494  1.00  0.00
ATOM   4454  H2  WAT   580      21.537 -17.432  15.902  1.00  0.00
TER   
ATOM   4455  O   WAT   581      20.100 -18.769  15.360  1.00  0.00
ATOM   4456  H1  WAT   581      19.193 -19.066  15.437  1.00  0.00
ATOM   4457  H2  WAT   581      20.378 -19.066  14.494  1.00  0.00
TER   
ATOM   4458  O   WAT   582      11.018 -17.448  25.810  1.00  0.00
ATOM   4459  H1  WAT   582      10.698 -18.302  25.518  1.00  0.00
ATOM   4460  H2  WAT   582      10.471 -17.233  26.566  1.00  0.00
TER   
ATOM   4461  O   WAT   583      14.796 -14.732  29.527  1.00  0.00
ATOM   4462  H1  WAT   583      15.015 -13.800  29.546  1.00  0.00
ATOM   4463  H2  WAT   583      15.209 -15.091  30.313  1.00  0.00
TER   
ATOM   4464  O   WAT   584      21.716 -24.225  21.515  1.00  0.00
ATOM   4465  H1  WAT   584      20.907 -24.570  21.890  1.00  0.00
ATOM   4466  H2  WAT   584      22.405 -24.534  22.103  1.00  0.00
TER   
ATOM   4467  O   WAT   585      23.646 -25.147  23.137  1.00  0.00
ATOM   4468  H1  WAT   585      24.199 -24.728  23.796  1.00  0.00
ATOM   4469  H2  WAT   585      23.883 -26.074  23.179  1.00  0.00
TER   
ATOM   4470  O   WAT   586      18.870 -21.910  15.501  1.00  0.00
ATOM   4471  H1  WAT   586      19.732 -21.585  15.761  1.00  0.00
ATOM   4472  H2  WAT   586      19.055 -22.697  14.989  1.00  0.00
TER   
ATOM   4473  O   WAT   587      10.887 -13.828  27.780  1.00  0.00
ATOM   4474  H1  WAT   587      10.193 -14.243  27.267  1.00  0.00
ATOM   4475  H2  WAT   587      11.634 -13.786  27.183  1.00  0.00
TER   
ATOM   4476  O   WAT   588      27.023 -23.037  22.645  1.00  0.00
ATOM   4477  H1  WAT   588      26.443 -22.379  22.263  1.00  0.00
ATOM   4478  H2  WAT   588      26.757 -23.860  22.234  1.00  0.00
TER   
ATOM   4479  O   WAT   589      12.801 -13.896  25.656  1.00  0.00
ATOM   4480  H1  WAT   589      12.778 -13.797  24.704  1.00  0.00
ATOM   4481  H2  WAT   589      13.111 -13.050  25.978  1.00  0.00
TER   
ATOM   4482  O   WAT   590      15.459 -11.839  29.771  1.00  0.00
ATOM   4483  H1  WAT   590      16.414 -11.870  29.704  1.00  0.00
ATOM   4484  H2  WAT   590      15.261 -12.299  30.586  1.00  0.00
TER   
ATOM   4485  O   WAT   591      16.049 -13.268  32.338  1.00  0.00
ATOM   4486  H1  WAT   591      16.869 -12.774  32.361  1.00  0.00
ATOM   4487  H2  WAT   591      16.323 -14.185  32.310  1.00  0.00
TER   
ATOM   4488  O   WAT   592      25.806 -20.877  21.701  1.00  0.00
ATOM   4489  H1  WAT   592      24.918 -20.592  21.483  1.00  0.00
ATOM   4490  H2  WAT   592      26.221 -21.038  20.853  1.00  0.00
TER   
ATOM   4491  O   WAT   593      13.814  -6.297  26.788  1.00  0.00
ATOM   4492  H1  WAT   593      13.680  -7.057  26.222  1.00  0.00
ATOM   4493  H2  WAT   593      13.398  -5.572  26.321  1.00  0.00
TER   
ATOM   4494  O   WAT   594      24.950 -11.113  15.795  1.00  0.00
ATOM   4495  H1  WAT   594      25.654 -10.908  16.411  1.00  0.00
ATOM   4496  H2  WAT   594      24.226 -10.545  16.060  1.00  0.00
TER   
ATOM   4497  O   WAT   595      25.780 -15.362  21.916  1.00  0.00
ATOM   4498  H1  WAT   595      25.724 -14.905  21.076  1.00  0.00
ATOM   4499  H2  WAT   595      26.333 -16.123  21.738  1.00  0.00
TER   
ATOM   4500  O   WAT   596      16.971  -5.400  27.000  1.00  0.00
ATOM   4501  H1  WAT   596      16.854  -4.455  26.898  1.00  0.00
ATOM   4502  H2  WAT   596      16.150  -5.702  27.388  1.00  0.00
TER   
ATOM   4503  O   WAT   597      26.859 -10.675  17.845  1.00  0.00
ATOM   4504  H1  WAT   597      27.693 -11.106  17.663  1.00  0.00
ATOM   4505  H2  WAT   597      26.697 -10.846  18.773  1.00  0.00
TER   
ATOM   4506  O   WAT   598      26.513 -14.171  19.211  1.00  0.00
ATOM   4507  H1  WAT   598      26.458 -14.337  18.270  1.00  0.00
ATOM   4508  H2  WAT   598      25.888 -13.464  19.367  1.00  0.00
TER   
ATOM   4509  O   WAT   599      11.303 -18.935  33.037  1.00  0.00
ATOM   4510  H1  WAT   599      11.949 -19.445  33.526  1.00  0.00
ATOM   4511  H2  WAT   599      11.094 -18.198  33.611  1.00  0.00
TER   
ATOM   4512  O   WAT   600      19.823 -24.671  18.789  1.00  0.00
ATOM   4513  H1  WAT   600      19.811 -23.726  18.946  1.00  0.00
ATOM   4514  H2  WAT   600      20.715 -24.854  18.495  1.00  0.00
TER   
ATOM   4515  O   WAT   601      17.997  -4.747  30.215  1.00  0.00
ATOM   4516  H1  WAT   601      18.899  -4.714  30.532  1.00  0.00
ATOM   4517  H2  WAT   601      17.770  -5.677  30.230  1.00  0.00
TER   
ATOM   4518  O   WAT   602      19.752  -5.994  26.876  1.00  0.00
ATOM   4519  H1  WAT   602      18.802  -5.994  26.763  1.00  0.00
ATOM   4520  H2  WAT   602      20.055  -6.740  26.360  1.00  0.00
TER   
ATOM   4521  O   WAT   603      35.487  -0.158  27.941  1.00  0.00
ATOM   4522  H1  WAT   603      36.125  -0.277  27.237  1.00  0.00
ATOM   4523  H2  WAT   603      35.369   0.790  28.000  1.00  0.00
TER   
ATOM   4524  O   WAT   604      32.296  -0.205  27.877  1.00  0.00
ATOM   4525  H1  WAT   604      31.958  -0.321  26.989  1.00  0.00
ATOM   4526  H2  WAT   604      33.165  -0.606  27.857  1.00  0.00
TER   
ATOM   4527  O   WAT   605      28.155   1.649  23.867  1.00  0.00
ATOM   4528  H1  WAT   605      27.591   1.558  23.098  1.00  0.00
ATOM   4529  H2  WAT   605      28.040   0.829  24.347  1.00  0.00
TER   
ATOM   4530  O   WAT   606      25.701   3.144  26.705  1.00  0.00
ATOM   4531  H1  WAT   606      26.494   2.803  26.290  1.00  0.00
ATOM   4532  H2  WAT   606      25.941   3.253  27.625  1.00  0.00
TER   
ATOM   4533  O   WAT   607      33.735   5.316  19.178  1.00  0.00
ATOM   4534  H1  WAT   607      33.084   5.901  18.792  1.00  0.00
ATOM   4535  H2  WAT   607      34.529   5.846  19.238  1.00  0.00
TER   
ATOM   4536  O   WAT   608      27.660   2.405  19.577  1.00  0.00
ATOM   4537  H1  WAT   608      28.434   1.858  19.438  1.00  0.00
ATOM   4538  H2  WAT   608      28.013   3.269  19.788  1.00  0.00
TER   
ATOM   4539  O   WAT   609      30.425   1.110  29.374  1.00  0.00
ATOM   4540  H1  WAT   609      31.021   0.886  28.659  1.00  0.00
ATOM   4541  H2  WAT   609      30.482   0.368  29.976  1.00  0.00
TER   
ATOM   4542  O   WAT   610      29.997  -1.436  17.209  1.00  0.00
ATOM   4543  H1  WAT   610      30.250  -1.958  16.447  1.00  0.00
ATOM   4544  H2  WAT   610      29.060  -1.599  17.311  1.00  0.00
TER   
ATOM   4545  O   WAT   611      35.041  -2.432  25.016  1.00  0.00
ATOM   4546  H1  WAT   611      35.828  -2.851  24.665  1.00  0.00
ATOM   4547  H2  WAT   611      35.305  -1.528  25.184  1.00  0.00
TER   
ATOM   4548  O   WAT   612      35.212   3.005  19.715  1.00  0.00
ATOM   4549  H1  WAT   612      34.577   3.078  20.427  1.00  0.00
ATOM   4550  H2  WAT   612      34.882   3.594  19.037  1.00  0.00
TER   
ATOM   4551  O   WAT   613      29.717   0.467  19.411  1.00  0.00
ATOM   4552  H1  WAT   613      29.600  -0.209  20.079  1.00  0.00
ATOM   4553  H2  WAT   613      29.827  -0.020  18.594  1.00  0.00
TER   
ATOM   4554  O   WAT   614      32.060  -0.072  23.116  1.00  0.00
ATOM   4555  H1  WAT   614      31.696  -0.599  23.827  1.00  0.00
ATOM   4556  H2  WAT   614      32.917  -0.462  22.942  1.00  0.00
TER   
ATOM   4557  O   WAT   615      31.700  -5.043  18.112  1.00  0.00
ATOM   4558  H1  WAT   615      31.868  -4.175  18.479  1.00  0.00
ATOM   4559  H2  WAT   615      31.510  -4.881  17.188  1.00  0.00
TER   
ATOM   4560  O   WAT   616      27.909  -0.130  25.812  1.00  0.00
ATOM   4561  H1  WAT   616      26.984  -0.263  26.020  1.00  0.00
ATOM   4562  H2  WAT   616      28.158   0.649  26.309  1.00  0.00
TER   
ATOM   4563  O   WAT   617      31.679  -2.587  19.097  1.00  0.00
ATOM   4564  H1  WAT   617      31.559  -2.142  19.935  1.00  0.00
ATOM   4565  H2  WAT   617      30.985  -2.239  18.538  1.00  0.00
TER   
ATOM   4566  O   WAT   618      25.270  -0.487  26.647  1.00  0.00
ATOM   4567  H1  WAT   618      25.399  -0.233  27.560  1.00  0.00
ATOM   4568  H2  WAT   618      24.590   0.106  26.327  1.00  0.00
TER   
ATOM   4569  O   WAT   619      29.440  10.183  22.746  1.00  0.00
ATOM   4570  H1  WAT   619      29.362  11.134  22.824  1.00  0.00
ATOM   4571  H2  WAT   619      28.836   9.837  23.403  1.00  0.00
TER   
ATOM   4572  O   WAT   620      31.538   2.605  24.581  1.00  0.00
ATOM   4573  H1  WAT   620      32.001   2.883  23.791  1.00  0.00
ATOM   4574  H2  WAT   620      31.273   1.703  24.398  1.00  0.00
TER   
ATOM   4575  O   WAT   621      28.430   2.152  27.519  1.00  0.00
ATOM   4576  H1  WAT   621      29.000   2.581  26.881  1.00  0.00
ATOM   4577  H2  WAT   621      29.021   1.870  28.217  1.00  0.00
TER   
ATOM   4578  O   WAT   622      30.475  -1.273  21.390  1.00  0.00
ATOM   4579  H1  WAT   622      31.177  -0.821  21.857  1.00  0.00
ATOM   4580  H2  WAT   622      30.143  -1.915  22.018  1.00  0.00
TER   
ATOM   4581  O   WAT   623      24.217  -3.015  26.692  1.00  0.00
ATOM   4582  H1  WAT   623      23.427  -2.759  26.216  1.00  0.00
ATOM   4583  H2  WAT   623      24.708  -2.200  26.797  1.00  0.00
TER   
ATOM   4584  O   WAT   624      26.169  -2.650  23.650  1.00  0.00
ATOM   4585  H1  WAT   624      25.372  -2.538  24.168  1.00  0.00
ATOM   4586  H2  WAT   624      25.941  -2.312  22.784  1.00  0.00
TER   
ATOM   4587  O   WAT   625      22.501  -2.762  29.123  1.00  0.00
ATOM   4588  H1  WAT   625      22.752  -1.877  29.389  1.00  0.00
ATOM   4589  H2  WAT   625      23.037  -2.941  28.351  1.00  0.00
TER   
ATOM   4590  O   WAT   626      31.714   5.541  21.466  1.00  0.00
ATOM   4591  H1  WAT   626      31.578   6.386  21.895  1.00  0.00
ATOM   4592  H2  WAT   626      32.255   5.743  20.703  1.00  0.00
TER   
ATOM   4593  O   WAT   627      25.167   3.059  22.039  1.00  0.00
ATOM   4594  H1  WAT   627      25.679   3.853  22.189  1.00  0.00
ATOM   4595  H2  WAT   627      25.819   2.361  21.972  1.00  0.00
TER   
ATOM   4596  O   WAT   628      26.976   6.175  24.121  1.00  0.00
ATOM   4597  H1  WAT   628      27.153   7.097  23.933  1.00  0.00
ATOM   4598  H2  WAT   628      27.772   5.861  24.551  1.00  0.00
TER   
ATOM   4599  O   WAT   629      26.262  -1.778  33.997  1.00  0.00
ATOM   4600  H1  WAT   629      26.147  -2.680  34.298  1.00  0.00
ATOM   4601  H2  WAT   629      25.406  -1.532  33.646  1.00  0.00
TER   
ATOM   4602  O   WAT   630      23.132   1.388  22.815  1.00  0.00
ATOM   4603  H1  WAT   630      23.969   1.797  22.598  1.00  0.00
ATOM   4604  H2  WAT   630      23.310   0.447  22.785  1.00  0.00
TER   
ATOM   4605  O   WAT   631      35.028  -0.945  18.503  1.00  0.00
ATOM   4606  H1  WAT   631      34.513  -0.175  18.742  1.00  0.00
ATOM   4607  H2  WAT   631      34.756  -1.618  19.127  1.00  0.00
TER   
ATOM   4608  O   WAT   632      32.613  -6.100  23.562  1.00  0.00
ATOM   4609  H1  WAT   632      31.757  -6.489  23.382  1.00  0.00
ATOM   4610  H2  WAT   632      33.026  -6.021  22.702  1.00  0.00
TER   
ATOM   4611  O   WAT   633      30.387  -8.482  26.968  1.00  0.00
ATOM   4612  H1  WAT   633      31.252  -8.677  26.608  1.00  0.00
ATOM   4613  H2  WAT   633      30.455  -8.710  27.895  1.00  0.00
TER   
ATOM   4614  O   WAT   634      34.817  -3.072  20.329  1.00  0.00
ATOM   4615  H1  WAT   634      34.512  -2.758  21.180  1.00  0.00
ATOM   4616  H2  WAT   634      35.770  -2.994  20.372  1.00  0.00
TER   
ATOM   4617  O   WAT   635      33.261   3.087  21.979  1.00  0.00
ATOM   4618  H1  WAT   635      32.734   2.352  21.666  1.00  0.00
ATOM   4619  H2  WAT   635      32.760   3.864  21.733  1.00  0.00
TER   
ATOM   4620  O   WAT   636      27.993  -6.251  24.339  1.00  0.00
ATOM   4621  H1  WAT   636      28.568  -6.474  23.607  1.00  0.00
ATOM   4622  H2  WAT   636      28.580  -6.182  25.092  1.00  0.00
TER   
ATOM   4623  O   WAT   637      28.320  -4.221  18.359  1.00  0.00
ATOM   4624  H1  WAT   637      27.484  -3.883  18.680  1.00  0.00
ATOM   4625  H2  WAT   637      28.181  -4.356  17.422  1.00  0.00
TER   
ATOM   4626  O   WAT   638      30.296  -9.377  23.067  1.00  0.00
ATOM   4627  H1  WAT   638      29.642  -9.692  22.442  1.00  0.00
ATOM   4628  H2  WAT   638      30.254 -10.000  23.793  1.00  0.00
TER   
ATOM   4629  O   WAT   639      31.407   0.905  14.982  1.00  0.00
ATOM   4630  H1  WAT   639      30.499   0.674  15.181  1.00  0.00
ATOM   4631  H2  WAT   639      31.904   0.109  15.169  1.00  0.00
TER   
ATOM   4632  O   WAT   640      34.313   9.615  17.902  1.00  0.00
ATOM   4633  H1  WAT   640      33.640   9.918  18.510  1.00  0.00
ATOM   4634  H2  WAT   640      34.700  10.417  17.552  1.00  0.00
TER   
ATOM   4635  O   WAT   641      33.529  -2.889  27.391  1.00  0.00
ATOM   4636  H1  WAT   641      32.612  -2.667  27.234  1.00  0.00
ATOM   4637  H2  WAT   641      33.945  -2.814  26.533  1.00  0.00
TER   
ATOM   4638  O   WAT   642      34.313  -1.490  22.522  1.00  0.00
ATOM   4639  H1  WAT   642      35.060  -0.978  22.212  1.00  0.00
ATOM   4640  H2  WAT   642      34.582  -1.811  23.382  1.00  0.00
TER   
ATOM   4641  O   WAT   643      32.586   1.006  19.504  1.00  0.00
ATOM   4642  H1  WAT   643      31.677   0.722  19.602  1.00  0.00
ATOM   4643  H2  WAT   643      32.615   1.426  18.645  1.00  0.00
TER   
ATOM   4644  O   WAT   644      23.154  -1.273  23.486  1.00  0.00
ATOM   4645  H1  WAT   644      22.957  -1.866  22.761  1.00  0.00
ATOM   4646  H2  WAT   644      22.599  -1.578  24.204  1.00  0.00
TER   
ATOM   4647  O   WAT   645      31.134  -1.381  25.605  1.00  0.00
ATOM   4648  H1  WAT   645      31.189  -2.334  25.530  1.00  0.00
ATOM   4649  H2  WAT   645      30.323  -1.225  26.090  1.00  0.00
TER   
ATOM   4650  O   WAT   646      32.283   2.547  16.843  1.00  0.00
ATOM   4651  H1  WAT   646      31.845   1.830  16.384  1.00  0.00
ATOM   4652  H2  WAT   646      33.024   2.775  16.282  1.00  0.00
TER   
ATOM   4653  O   WAT   647      29.073  -2.763  23.364  1.00  0.00
ATOM   4654  H1  WAT   647      28.260  -2.464  23.771  1.00  0.00
ATOM   4655  H2  WAT   647      29.569  -3.158  24.082  1.00  0.00
TER   
ATOM   4656  O   WAT   648      31.224   7.232  25.298  1.00  0.00
ATOM   4657  H1  WAT   648      31.182   7.458  24.369  1.00  0.00
ATOM   4658  H2  WAT   648      32.140   6.999  25.446  1.00  0.00
TER   
ATOM   4659  O   WAT   649      28.565  -5.192  28.981  1.00  0.00
ATOM   4660  H1  WAT   649      29.205  -5.333  28.283  1.00  0.00
ATOM   4661  H2  WAT   649      27.732  -5.478  28.604  1.00  0.00
TER   
ATOM   4662  O   WAT   650      29.341   4.109  25.094  1.00  0.00
ATOM   4663  H1  WAT   650      30.135   3.614  24.892  1.00  0.00
ATOM   4664  H2  WAT   650      28.630   3.580  24.731  1.00  0.00
TER   
ATOM   4665  O   WAT   651      25.649  -1.747  21.170  1.00  0.00
ATOM   4666  H1  WAT   651      24.719  -1.809  21.387  1.00  0.00
ATOM   4667  H2  WAT   651      25.745  -2.269  20.374  1.00  0.00
TER   
ATOM   4668  O   WAT   652      25.568  -5.222  23.758  1.00  0.00
ATOM   4669  H1  WAT   652      25.828  -4.307  23.649  1.00  0.00
ATOM   4670  H2  WAT   652      26.389  -5.689  23.908  1.00  0.00
TER   
ATOM   4671  O   WAT   653      27.040  -3.808  30.928  1.00  0.00
ATOM   4672  H1  WAT   653      27.712  -4.016  30.279  1.00  0.00
ATOM   4673  H2  WAT   653      26.213  -4.006  30.488  1.00  0.00
TER   
ATOM   4674  O   WAT   654      32.513   9.782  20.116  1.00  0.00
ATOM   4675  H1  WAT   654      32.688   9.311  20.931  1.00  0.00
ATOM   4676  H2  WAT   654      31.826  10.409  20.345  1.00  0.00
TER   
ATOM   4677  O   WAT   655      33.468   4.060  26.163  1.00  0.00
ATOM   4678  H1  WAT   655      33.133   4.020  27.059  1.00  0.00
ATOM   4679  H2  WAT   655      32.969   3.394  25.690  1.00  0.00
TER   
ATOM   4680  O   WAT   656      27.443  -0.534  31.688  1.00  0.00
ATOM   4681  H1  WAT   656      27.305  -1.265  32.289  1.00  0.00
ATOM   4682  H2  WAT   656      28.353  -0.623  31.406  1.00  0.00
TER   
ATOM   4683  O   WAT   657      30.071  -0.822  31.176  1.00  0.00
ATOM   4684  H1  WAT   657      30.781  -1.462  31.135  1.00  0.00
ATOM   4685  H2  WAT   657      30.028  -0.570  32.099  1.00  0.00
TER   
ATOM   4686  O   WAT   658      28.194  -4.376  15.559  1.00  0.00
ATOM   4687  H1  WAT   658      27.317  -4.497  15.195  1.00  0.00
ATOM   4688  H2  WAT   658      28.670  -5.168  15.306  1.00  0.00
TER   
ATOM   4689  O   WAT   659      19.714   0.412  25.653  1.00  0.00
ATOM   4690  H1  WAT   659      20.401   0.098  25.065  1.00  0.00
ATOM   4691  H2  WAT   659      19.559   1.316  25.379  1.00  0.00
TER   
ATOM   4692  O   WAT   660      24.518  -4.699  30.081  1.00  0.00
ATOM   4693  H1  WAT   660      24.434  -5.307  29.346  1.00  0.00
ATOM   4694  H2  WAT   660      23.696  -4.208  30.082  1.00  0.00
TER   
ATOM   4695  O   WAT   661      31.380   7.977  22.805  1.00  0.00
ATOM   4696  H1  WAT   661      30.597   8.519  22.899  1.00  0.00
ATOM   4697  H2  WAT   661      32.080   8.494  23.204  1.00  0.00
TER   
ATOM   4698  O   WAT   662      34.690  -6.214  25.448  1.00  0.00
ATOM   4699  H1  WAT   662      35.187  -6.967  25.128  1.00  0.00
ATOM   4700  H2  WAT   662      33.919  -6.178  24.883  1.00  0.00
TER   
ATOM   4701  O   WAT   663      35.773   2.543  23.022  1.00  0.00
ATOM   4702  H1  WAT   663      34.839   2.663  22.853  1.00  0.00
ATOM   4703  H2  WAT   663      35.951   1.640  22.758  1.00  0.00
TER   
ATOM   4704  O   WAT   664      31.274  -4.072  25.175  1.00  0.00
ATOM   4705  H1  WAT   664      30.903  -4.625  25.864  1.00  0.00
ATOM   4706  H2  WAT   664      31.770  -4.676  24.623  1.00  0.00
TER   
ATOM   4707  O   WAT   665      33.863   8.978  24.199  1.00  0.00
ATOM   4708  H1  WAT   665      34.046   8.160  24.662  1.00  0.00
ATOM   4709  H2  WAT   665      34.687   9.195  23.761  1.00  0.00
TER   
ATOM   4710  O   WAT   666      34.198   7.905  21.461  1.00  0.00
ATOM   4711  H1  WAT   666      34.726   7.394  20.848  1.00  0.00
ATOM   4712  H2  WAT   666      34.460   7.589  22.325  1.00  0.00
TER   
ATOM   4713  O   WAT   667      24.699   5.921  29.204  1.00  0.00
ATOM   4714  H1  WAT   667      25.285   5.175  29.337  1.00  0.00
ATOM   4715  H2  WAT   667      24.502   6.231  30.088  1.00  0.00
TER   
ATOM   4716  O   WAT   668      27.553   8.956  24.220  1.00  0.00
ATOM   4717  H1  WAT   668      26.884   9.441  23.737  1.00  0.00
ATOM   4718  H2  WAT   668      27.414   9.203  25.135  1.00  0.00
TER   
ATOM   4719  O   WAT   669      19.291  -1.508  27.924  1.00  0.00
ATOM   4720  H1  WAT   669      19.330  -2.042  28.718  1.00  0.00
ATOM   4721  H2  WAT   669      18.785  -2.035  27.306  1.00  0.00
TER   
ATOM   4722  O   WAT   670      26.670  -6.662  31.421  1.00  0.00
ATOM   4723  H1  WAT   670      26.734  -5.800  31.008  1.00  0.00
ATOM   4724  H2  WAT   670      26.607  -7.274  30.688  1.00  0.00
TER   
ATOM   4725  O   WAT   671      22.922  -2.782  21.000  1.00  0.00
ATOM   4726  H1  WAT   671      23.217  -3.691  20.947  1.00  0.00
ATOM   4727  H2  WAT   671      22.021  -2.803  20.678  1.00  0.00
TER   
ATOM   4728  O   WAT   672      26.451  -4.706  26.983  1.00  0.00
ATOM   4729  H1  WAT   672      25.730  -4.093  26.843  1.00  0.00
ATOM   4730  H2  WAT   672      27.241  -4.171  26.904  1.00  0.00
TER   
ATOM   4731  O   WAT   673      24.651  -5.101  21.124  1.00  0.00
ATOM   4732  H1  WAT   673      24.322  -5.981  20.941  1.00  0.00
ATOM   4733  H2  WAT   673      25.005  -5.156  22.011  1.00  0.00
TER   
ATOM   4734  O   WAT   674      33.899   6.535  25.633  1.00  0.00
ATOM   4735  H1  WAT   674      33.751   5.607  25.814  1.00  0.00
ATOM   4736  H2  WAT   674      34.724   6.557  25.149  1.00  0.00
TER   
ATOM   4737  O   WAT   675      27.765  -4.813  21.491  1.00  0.00
ATOM   4738  H1  WAT   675      28.105  -4.285  20.769  1.00  0.00
ATOM   4739  H2  WAT   675      28.212  -4.475  22.267  1.00  0.00
TER   
ATOM   4740  O   WAT   676      29.752  -6.316  19.691  1.00  0.00
ATOM   4741  H1  WAT   676      30.473  -5.938  19.187  1.00  0.00
ATOM   4742  H2  WAT   676      29.128  -5.597  19.794  1.00  0.00
TER   
ATOM   4743  O   WAT   677      33.895  -5.611  20.627  1.00  0.00
ATOM   4744  H1  WAT   677      34.111  -4.729  20.325  1.00  0.00
ATOM   4745  H2  WAT   677      33.414  -6.003  19.897  1.00  0.00
TER   
ATOM   4746  O   WAT   678      28.635  -2.653  27.204  1.00  0.00
ATOM   4747  H1  WAT   678      28.489  -2.339  28.096  1.00  0.00
ATOM   4748  H2  WAT   678      28.157  -2.034  26.651  1.00  0.00
TER   
ATOM   4749  O   WAT   679      30.494  -5.662  27.252  1.00  0.00
ATOM   4750  H1  WAT   679      30.481  -6.558  26.915  1.00  0.00
ATOM   4751  H2  WAT   679      31.212  -5.655  27.886  1.00  0.00
TER   
ATOM   4752  O   WAT   680      23.109  -0.112  30.142  1.00  0.00
ATOM   4753  H1  WAT   680      22.565   0.664  30.274  1.00  0.00
ATOM   4754  H2  WAT   680      23.987   0.235  29.984  1.00  0.00
TER   
ATOM   4755  O   WAT   681      29.898  -6.781  22.520  1.00  0.00
ATOM   4756  H1  WAT   681      30.020  -7.709  22.720  1.00  0.00
ATOM   4757  H2  WAT   681      29.608  -6.767  21.608  1.00  0.00
TER   
ATOM   4758  O   WAT   682      32.767  -9.095  25.657  1.00  0.00
ATOM   4759  H1  WAT   682      32.789  -9.032  24.702  1.00  0.00
ATOM   4760  H2  WAT   682      33.184  -9.935  25.851  1.00  0.00
TER   
ATOM   4761  O   WAT   683      23.896  -0.985  33.035  1.00  0.00
ATOM   4762  H1  WAT   683      23.154  -0.837  33.622  1.00  0.00
ATOM   4763  H2  WAT   683      23.575  -0.724  32.172  1.00  0.00
TER   
ATOM   4764  O   WAT   684      24.342   6.901  25.066  1.00  0.00
ATOM   4765  H1  WAT   684      25.167   6.602  24.686  1.00  0.00
ATOM   4766  H2  WAT   684      23.991   6.132  25.515  1.00  0.00
TER   
ATOM   4767  O   WAT   685      29.310   6.254  27.136  1.00  0.00
ATOM   4768  H1  WAT   685      28.688   5.591  26.836  1.00  0.00
ATOM   4769  H2  WAT   685      29.980   6.280  26.454  1.00  0.00
TER   
ATOM   4770  O   WAT   686      22.542   4.820  26.025  1.00  0.00
ATOM   4771  H1  WAT   686      21.706   4.392  25.844  1.00  0.00
ATOM   4772  H2  WAT   686      22.515   5.013  26.962  1.00  0.00
TER   
ATOM   4773  O   WAT   687      28.871   4.804  20.612  1.00  0.00
ATOM   4774  H1  WAT   687      29.020   5.488  19.959  1.00  0.00
ATOM   4775  H2  WAT   687      29.678   4.785  21.127  1.00  0.00
TER   
ATOM   4776  O   WAT   688      26.626   0.831  21.618  1.00  0.00
ATOM   4777  H1  WAT   688      26.381  -0.073  21.816  1.00  0.00
ATOM   4778  H2  WAT   688      26.796   0.833  20.676  1.00  0.00
TER   
ATOM   4779  O   WAT   689      25.896  -3.436  19.117  1.00  0.00
ATOM   4780  H1  WAT   689      25.203  -3.362  18.461  1.00  0.00
ATOM   4781  H2  WAT   689      25.651  -4.200  19.639  1.00  0.00
TER   
ATOM   4782  O   WAT   690      32.371   7.299  18.083  1.00  0.00
ATOM   4783  H1  WAT   690      31.798   7.918  17.630  1.00  0.00
ATOM   4784  H2  WAT   690      32.944   7.849  18.617  1.00  0.00
TER   
ATOM   4785  O   WAT   691      32.755  -1.365  15.425  1.00  0.00
ATOM   4786  H1  WAT   691      33.701  -1.494  15.494  1.00  0.00
ATOM   4787  H2  WAT   691      32.377  -2.103  15.902  1.00  0.00
TER   
ATOM   4788  O   WAT   692      30.940  -3.440  15.360  1.00  0.00
ATOM   4789  H1  WAT   692      30.033  -3.736  15.437  1.00  0.00
ATOM   4790  H2  WAT   692      31.217  -3.737  14.494  1.00  0.00
TER   
ATOM   4791  O   WAT   693      21.857  -2.119  25.810  1.00  0.00
ATOM   4792  H1  WAT   693      21.538  -2.973  25.518  1.00  0.00
ATOM   4793  H2  WAT   693      21.311  -1.904  26.566  1.00  0.00
TER   
ATOM   4794  O   WAT   694      25.635   0.597  29.527  1.00  0.00
ATOM   4795  H1  WAT   694      25.854   1.529  29.546  1.00  0.00
ATOM   4796  H2  WAT   694      26.048   0.238  30.313  1.00  0.00
TER   
ATOM   4797  O   WAT   695      32.556  -8.896  21.515  1.00  0.00
ATOM   4798  H1  WAT   695      31.746  -9.241  21.890  1.00  0.00
ATOM   4799  H2  WAT   695      33.244  -9.205  22.103  1.00  0.00
TER   
ATOM   4800  O   WAT   696      34.485  -9.818  23.137  1.00  0.00
ATOM   4801  H1  WAT   696      35.038  -9.399  23.796  1.00  0.00
ATOM   4802  H2  WAT   696      34.722 -10.745  23.179  1.00  0.00
TER   
ATOM   4803  O   WAT   697      29.710  -6.581  15.501  1.00  0.00
ATOM   4804  H1  WAT   697      30.571  -6.256  15.761  1.00  0.00
ATOM   4805  H2  WAT   697      29.895  -7.368  14.989  1.00  0.00
TER   
ATOM   4806  O   WAT   698      21.726   1.501  27.780  1.00  0.00
ATOM   4807  H1  WAT   698      21.033   1.087  27.267  1.00  0.00
ATOM   4808  H2  WAT   698      22.474   1.543  27.183  1.00  0.00
TER   
ATOM   4809  O   WAT   699      23.640   1.433  25.656  1.00  0.00
ATOM   4810  H1  WAT   699      23.617   1.532  24.704  1.00  0.00
ATOM   4811  H2  WAT   699      23.950   2.280  25.978  1.00  0.00
TER   
ATOM   4812  O   WAT   700      26.299   3.491  29.771  1.00  0.00
ATOM   4813  H1  WAT   700      27.253   3.459  29.704  1.00  0.00
ATOM   4814  H2  WAT   700      26.100   3.030  30.586  1.00  0.00
TER   
ATOM   4815  O   WAT   701      24.654   9.033  26.788  1.00  0.00
ATOM   4816  H1  WAT   701      24.519   8.273  26.222  1.00  0.00
ATOM   4817  H2  WAT   701      24.237   9.757  26.321  1.00  0.00
TER   
ATOM   4818  O   WAT   702      22.142  -3.605  33.037  1.00  0.00
ATOM   4819  H1  WAT   702      22.788  -4.115  33.526  1.00  0.00
ATOM   4820  H2  WAT   702      21.934  -2.869  33.611  1.00  0.00
TER   
ATOM   4821  O   WAT   703      30.662  -9.341  18.789  1.00  0.00
ATOM   4822  H1  WAT   703      30.650  -8.397  18.946  1.00  0.00
ATOM   4823  H2  WAT   703      31.555  -9.524  18.495  1.00  0.00
TER   
ATOM   4824  O   WAT   704      33.761  12.547  21.000  1.00  0.00
ATOM   4825  H1  WAT   704      34.057  11.638  20.947  1.00  0.00
ATOM   4826  H2  WAT   704      32.860  12.526  20.678  1.00  0.00
TER   
ATOM   4827  O   WAT   705      35.490  10.229  21.124  1.00  0.00
ATOM   4828  H1  WAT   705      35.161   9.348  20.941  1.00  0.00
ATOM   4829  H2  WAT   705      35.844  10.173  22.011  1.00  0.00
TER   
ATOM   4830  O   WAT   706      18.601 -28.140   9.470  1.00  0.00
ATOM   4831  H1  WAT   706      18.523 -27.189   9.549  1.00  0.00
ATOM   4832  H2  WAT   706      17.997 -28.486  10.128  1.00  0.00
TER   
ATOM   4833  O   WAT   707      17.260 -30.630  16.847  1.00  0.00
ATOM   4834  H1  WAT   707      17.811 -30.758  16.074  1.00  0.00
ATOM   4835  H2  WAT   707      16.421 -30.330  16.496  1.00  0.00
TER   
ATOM   4836  O   WAT   708      23.474 -28.708   4.626  1.00  0.00
ATOM   4837  H1  WAT   708      22.800 -28.405   5.235  1.00  0.00
ATOM   4838  H2  WAT   708      23.861 -27.906   4.277  1.00  0.00
TER   
ATOM   4839  O   WAT   709      21.673 -28.540   6.841  1.00  0.00
ATOM   4840  H1  WAT   709      21.848 -29.012   7.656  1.00  0.00
ATOM   4841  H2  WAT   709      20.987 -27.914   7.069  1.00  0.00
TER   
ATOM   4842  O   WAT   710      16.239 -25.392  13.615  1.00  0.00
ATOM   4843  H1  WAT   710      16.479 -24.760  14.293  1.00  0.00
ATOM   4844  H2  WAT   710      15.396 -25.743  13.901  1.00  0.00
TER   
ATOM   4845  O   WAT   711      20.752 -29.584  16.019  1.00  0.00
ATOM   4846  H1  WAT   711      20.679 -28.778  16.531  1.00  0.00
ATOM   4847  H2  WAT   711      20.310 -29.384  15.194  1.00  0.00
TER   
ATOM   4848  O   WAT   712      20.541 -30.346   9.529  1.00  0.00
ATOM   4849  H1  WAT   712      19.758 -29.804   9.623  1.00  0.00
ATOM   4850  H2  WAT   712      21.240 -29.829   9.929  1.00  0.00
TER   
ATOM   4851  O   WAT   713      23.212 -29.685  18.175  1.00  0.00
ATOM   4852  H1  WAT   713      23.925 -29.050  18.102  1.00  0.00
ATOM   4853  H2  WAT   713      22.721 -29.589  17.359  1.00  0.00
TER   
ATOM   4854  O   WAT   714      13.860 -32.402  15.929  1.00  0.00
ATOM   4855  H1  WAT   714      14.445 -33.148  16.061  1.00  0.00
ATOM   4856  H2  WAT   714      13.662 -32.091  16.812  1.00  0.00
TER   
ATOM   4857  O   WAT   715      16.714 -29.367  10.945  1.00  0.00
ATOM   4858  H1  WAT   715      16.045 -28.882  10.461  1.00  0.00
ATOM   4859  H2  WAT   715      16.575 -29.120  11.859  1.00  0.00
TER   
ATOM   4860  O   WAT   716      20.854 -27.332  17.543  1.00  0.00
ATOM   4861  H1  WAT   716      21.406 -27.169  18.308  1.00  0.00
ATOM   4862  H2  WAT   716      21.195 -26.742  16.871  1.00  0.00
TER   
ATOM   4863  O   WAT   717      21.001 -29.767  19.558  1.00  0.00
ATOM   4864  H1  WAT   717      21.310 -30.012  20.430  1.00  0.00
ATOM   4865  H2  WAT   717      21.798 -29.562  19.070  1.00  0.00
TER   
ATOM   4866  O   WAT   718      21.023 -27.613  11.788  1.00  0.00
ATOM   4867  H1  WAT   718      20.583 -28.105  12.482  1.00  0.00
ATOM   4868  H2  WAT   718      21.774 -28.155  11.548  1.00  0.00
TER   
ATOM   4869  O   WAT   719      13.502 -31.422  11.791  1.00  0.00
ATOM   4870  H1  WAT   719      14.328 -31.721  11.411  1.00  0.00
ATOM   4871  H2  WAT   719      13.152 -32.191  12.240  1.00  0.00
TER   
ATOM   4872  O   WAT   720      11.703 -33.503  12.750  1.00  0.00
ATOM   4873  H1  WAT   720      10.866 -33.931  12.568  1.00  0.00
ATOM   4874  H2  WAT   720      11.675 -33.310  13.687  1.00  0.00
TER   
ATOM   4875  O   WAT   721      13.814 -29.290  13.512  1.00  0.00
ATOM   4876  H1  WAT   721      13.680 -30.050  12.946  1.00  0.00
ATOM   4877  H2  WAT   721      13.398 -28.566  13.045  1.00  0.00
TER   
ATOM   4878  O   WAT   722      16.971 -28.393  13.724  1.00  0.00
ATOM   4879  H1  WAT   722      16.854 -27.449  13.622  1.00  0.00
ATOM   4880  H2  WAT   722      16.150 -28.696  14.113  1.00  0.00
TER   
ATOM   4881  O   WAT   723      17.997 -27.741  16.940  1.00  0.00
ATOM   4882  H1  WAT   723      18.899 -27.708  17.256  1.00  0.00
ATOM   4883  H2  WAT   723      17.770 -28.671  16.954  1.00  0.00
TER   
ATOM   4884  O   WAT   724      19.752 -28.987  13.601  1.00  0.00
ATOM   4885  H1  WAT   724      18.802 -28.987  13.487  1.00  0.00
ATOM   4886  H2  WAT   724      20.055 -29.734  13.084  1.00  0.00
TER   
ATOM   4887  O   WAT   725      35.487 -23.151  14.665  1.00  0.00
ATOM   4888  H1  WAT   725      36.125 -23.271  13.962  1.00  0.00
ATOM   4889  H2  WAT   725      35.369 -22.203  14.724  1.00  0.00
TER   
ATOM   4890  O   WAT   726      32.296 -23.199  14.602  1.00  0.00
ATOM   4891  H1  WAT   726      31.958 -23.315  13.714  1.00  0.00
ATOM   4892  H2  WAT   726      33.165 -23.600  14.582  1.00  0.00
TER   
ATOM   4893  O   WAT   727      28.155 -21.345  10.591  1.00  0.00
ATOM   4894  H1  WAT   727      27.591 -21.436   9.823  1.00  0.00
ATOM   4895  H2  WAT   727      28.040 -22.165  11.071  1.00  0.00
TER   
ATOM   4896  O   WAT   728      25.701 -19.850  13.430  1.00  0.00
ATOM   4897  H1  WAT   728      26.494 -20.191  13.014  1.00  0.00
ATOM   4898  H2  WAT   728      25.941 -19.741  14.350  1.00  0.00
TER   
ATOM   4899  O   WAT   729      33.735 -17.678   5.903  1.00  0.00
ATOM   4900  H1  WAT   729      33.084 -17.093   5.516  1.00  0.00
ATOM   4901  H2  WAT   729      34.529 -17.147   5.962  1.00  0.00
TER   
ATOM   4902  O   WAT   730      27.660 -20.589   6.301  1.00  0.00
ATOM   4903  H1  WAT   730      28.434 -21.136   6.163  1.00  0.00
ATOM   4904  H2  WAT   730      28.013 -19.725   6.513  1.00  0.00
TER   
ATOM   4905  O   WAT   731      29.499 -19.261  19.508  1.00  0.00
ATOM   4906  H1  WAT   731      29.208 -18.357  19.393  1.00  0.00
ATOM   4907  H2  WAT   731      30.135 -19.220  20.222  1.00  0.00
TER   
ATOM   4908  O   WAT   732      30.425 -21.884  16.098  1.00  0.00
ATOM   4909  H1  WAT   732      31.021 -22.108  15.384  1.00  0.00
ATOM   4910  H2  WAT   732      30.482 -22.625  16.701  1.00  0.00
TER   
ATOM   4911  O   WAT   733      29.997 -24.430   3.933  1.00  0.00
ATOM   4912  H1  WAT   733      30.250 -24.952   3.172  1.00  0.00
ATOM   4913  H2  WAT   733      29.060 -24.593   4.036  1.00  0.00
TER   
ATOM   4914  O   WAT   734      35.212 -19.989   6.440  1.00  0.00
ATOM   4915  H1  WAT   734      34.577 -19.916   7.152  1.00  0.00
ATOM   4916  H2  WAT   734      34.882 -19.400   5.761  1.00  0.00
TER   
ATOM   4917  O   WAT   735      29.717 -22.527   6.136  1.00  0.00
ATOM   4918  H1  WAT   735      29.600 -23.203   6.804  1.00  0.00
ATOM   4919  H2  WAT   735      29.827 -23.014   5.319  1.00  0.00
TER   
ATOM   4920  O   WAT   736      32.060 -23.066   9.840  1.00  0.00
ATOM   4921  H1  WAT   736      31.696 -23.593  10.552  1.00  0.00
ATOM   4922  H2  WAT   736      32.917 -23.456   9.667  1.00  0.00
TER   
ATOM   4923  O   WAT   737      34.458 -19.575  16.503  1.00  0.00
ATOM   4924  H1  WAT   737      34.158 -18.673  16.395  1.00  0.00
ATOM   4925  H2  WAT   737      34.113 -19.842  17.355  1.00  0.00
TER   
ATOM   4926  O   WAT   738      27.909 -23.124  12.537  1.00  0.00
ATOM   4927  H1  WAT   738      26.984 -23.256  12.744  1.00  0.00
ATOM   4928  H2  WAT   738      28.158 -22.345  13.034  1.00  0.00
TER   
ATOM   4929  O   WAT   739      31.679 -25.581   5.821  1.00  0.00
ATOM   4930  H1  WAT   739      31.559 -25.136   6.660  1.00  0.00
ATOM   4931  H2  WAT   739      30.985 -25.233   5.262  1.00  0.00
TER   
ATOM   4932  O   WAT   740      25.270 -23.481  13.371  1.00  0.00
ATOM   4933  H1  WAT   740      25.399 -23.227  14.285  1.00  0.00
ATOM   4934  H2  WAT   740      24.590 -22.888  13.052  1.00  0.00
TER   
ATOM   4935  O   WAT   741      29.440 -12.811   9.470  1.00  0.00
ATOM   4936  H1  WAT   741      29.362 -11.860   9.549  1.00  0.00
ATOM   4937  H2  WAT   741      28.836 -13.156  10.128  1.00  0.00
TER   
ATOM   4938  O   WAT   742      35.985 -20.127  14.040  1.00  0.00
ATOM   4939  H1  WAT   742      35.356 -19.962  13.338  1.00  0.00
ATOM   4940  H2  WAT   742      35.597 -19.712  14.812  1.00  0.00
TER   
ATOM   4941  O   WAT   743      31.538 -20.389  11.306  1.00  0.00
ATOM   4942  H1  WAT   743      32.001 -20.110  10.516  1.00  0.00
ATOM   4943  H2  WAT   743      31.273 -21.291  11.123  1.00  0.00
TER   
ATOM   4944  O   WAT   744      28.430 -20.842  14.243  1.00  0.00
ATOM   4945  H1  WAT   744      29.000 -20.413  13.605  1.00  0.00
ATOM   4946  H2  WAT   744      29.021 -21.124  14.942  1.00  0.00
TER   
ATOM   4947  O   WAT   745      30.475 -24.267   8.114  1.00  0.00
ATOM   4948  H1  WAT   745      31.177 -23.815   8.582  1.00  0.00
ATOM   4949  H2  WAT   745      30.143 -24.908   8.742  1.00  0.00
TER   
ATOM   4950  O   WAT   746      24.217 -26.008  13.416  1.00  0.00
ATOM   4951  H1  WAT   746      23.427 -25.753  12.940  1.00  0.00
ATOM   4952  H2  WAT   746      24.708 -25.194  13.521  1.00  0.00
TER   
ATOM   4953  O   WAT   747      26.169 -25.644  10.375  1.00  0.00
ATOM   4954  H1  WAT   747      25.372 -25.532  10.893  1.00  0.00
ATOM   4955  H2  WAT   747      25.941 -25.305   9.509  1.00  0.00
TER   
ATOM   4956  O   WAT   748      31.999 -19.120  18.323  1.00  0.00
ATOM   4957  H1  WAT   748      32.064 -18.657  19.159  1.00  0.00
ATOM   4958  H2  WAT   748      31.290 -19.750  18.451  1.00  0.00
TER   
ATOM   4959  O   WAT   749      22.501 -25.755  15.848  1.00  0.00
ATOM   4960  H1  WAT   749      22.752 -24.871  16.113  1.00  0.00
ATOM   4961  H2  WAT   749      23.037 -25.935  15.075  1.00  0.00
TER   
ATOM   4962  O   WAT   750      31.714 -17.453   8.191  1.00  0.00
ATOM   4963  H1  WAT   750      31.578 -16.608   8.619  1.00  0.00
ATOM   4964  H2  WAT   750      32.255 -17.251   7.427  1.00  0.00
TER   
ATOM   4965  O   WAT   751      25.167 -19.935   8.763  1.00  0.00
ATOM   4966  H1  WAT   751      25.679 -19.141   8.914  1.00  0.00
ATOM   4967  H2  WAT   751      25.819 -20.633   8.697  1.00  0.00
TER   
ATOM   4968  O   WAT   752      26.976 -16.819  10.846  1.00  0.00
ATOM   4969  H1  WAT   752      27.153 -15.897  10.658  1.00  0.00
ATOM   4970  H2  WAT   752      27.772 -17.133  11.275  1.00  0.00
TER   
ATOM   4971  O   WAT   753      26.262 -24.772  20.722  1.00  0.00
ATOM   4972  H1  WAT   753      26.147 -25.674  21.023  1.00  0.00
ATOM   4973  H2  WAT   753      25.406 -24.526  20.370  1.00  0.00
TER   
ATOM   4974  O   WAT   754      28.099 -15.301  16.847  1.00  0.00
ATOM   4975  H1  WAT   754      28.650 -15.429  16.074  1.00  0.00
ATOM   4976  H2  WAT   754      27.261 -15.001  16.496  1.00  0.00
TER   
ATOM   4977  O   WAT   755      31.896 -19.036  21.191  1.00  0.00
ATOM   4978  H1  WAT   755      32.429 -19.797  20.961  1.00  0.00
ATOM   4979  H2  WAT   755      31.368 -19.328  21.934  1.00  0.00
TER   
ATOM   4980  O   WAT   756      23.132 -21.606   9.539  1.00  0.00
ATOM   4981  H1  WAT   756      23.969 -21.197   9.323  1.00  0.00
ATOM   4982  H2  WAT   756      23.310 -22.546   9.509  1.00  0.00
TER   
ATOM   4983  O   WAT   757      35.028 -23.939   5.228  1.00  0.00
ATOM   4984  H1  WAT   757      34.513 -23.168   5.467  1.00  0.00
ATOM   4985  H2  WAT   757      34.756 -24.612   5.851  1.00  0.00
TER   
ATOM   4986  O   WAT   758      33.261 -19.907   8.703  1.00  0.00
ATOM   4987  H1  WAT   758      32.734 -20.642   8.390  1.00  0.00
ATOM   4988  H2  WAT   758      32.760 -19.130   8.457  1.00  0.00
TER   
ATOM   4989  O   WAT   759      28.320 -27.215   5.083  1.00  0.00
ATOM   4990  H1  WAT   759      27.484 -26.877   5.404  1.00  0.00
ATOM   4991  H2  WAT   759      28.181 -27.350   4.146  1.00  0.00
TER   
ATOM   4992  O   WAT   760      31.407 -22.089   1.707  1.00  0.00
ATOM   4993  H1  WAT   760      30.499 -22.320   1.906  1.00  0.00
ATOM   4994  H2  WAT   760      31.904 -22.885   1.894  1.00  0.00
TER   
ATOM   4995  O   WAT   761      34.313 -13.379   4.626  1.00  0.00
ATOM   4996  H1  WAT   761      33.640 -13.076   5.235  1.00  0.00
ATOM   4997  H2  WAT   761      34.700 -12.576   4.277  1.00  0.00
TER   
ATOM   4998  O   WAT   762      33.529 -25.883  14.116  1.00  0.00
ATOM   4999  H1  WAT   762      32.612 -25.661  13.958  1.00  0.00
ATOM   5000  H2  WAT   762      33.945 -25.808  13.257  1.00  0.00
TER   
ATOM   5001  O   WAT   763      34.313 -24.484   9.246  1.00  0.00
ATOM   5002  H1  WAT   763      35.060 -23.971   8.937  1.00  0.00
ATOM   5003  H2  WAT   763      34.582 -24.805  10.107  1.00  0.00
TER   
ATOM   5004  O   WAT   764      32.586 -21.988   6.229  1.00  0.00
ATOM   5005  H1  WAT   764      31.677 -22.272   6.326  1.00  0.00
ATOM   5006  H2  WAT   764      32.615 -21.568   5.369  1.00  0.00
TER   
ATOM   5007  O   WAT   765      23.154 -24.267  10.210  1.00  0.00
ATOM   5008  H1  WAT   765      22.957 -24.860   9.486  1.00  0.00
ATOM   5009  H2  WAT   765      22.599 -24.572  10.928  1.00  0.00
TER   
ATOM   5010  O   WAT   766      31.134 -24.375  12.330  1.00  0.00
ATOM   5011  H1  WAT   766      31.189 -25.328  12.254  1.00  0.00
ATOM   5012  H2  WAT   766      30.323 -24.219  12.814  1.00  0.00
TER   
ATOM   5013  O   WAT   767      32.283 -20.447   3.568  1.00  0.00
ATOM   5014  H1  WAT   767      31.845 -21.163   3.108  1.00  0.00
ATOM   5015  H2  WAT   767      33.024 -20.219   3.006  1.00  0.00
TER   
ATOM   5016  O   WAT   768      29.073 -25.757  10.089  1.00  0.00
ATOM   5017  H1  WAT   768      28.260 -25.458  10.496  1.00  0.00
ATOM   5018  H2  WAT   768      29.569 -26.152  10.806  1.00  0.00
TER   
ATOM   5019  O   WAT   769      31.224 -15.761  12.022  1.00  0.00
ATOM   5020  H1  WAT   769      31.182 -15.535  11.093  1.00  0.00
ATOM   5021  H2  WAT   769      32.140 -15.995  12.171  1.00  0.00
TER   
ATOM   5022  O   WAT   770      29.341 -18.885  11.819  1.00  0.00
ATOM   5023  H1  WAT   770      30.135 -19.380  11.617  1.00  0.00
ATOM   5024  H2  WAT   770      28.630 -19.413  11.455  1.00  0.00
TER   
ATOM   5025  O   WAT   771      34.160 -16.503  16.170  1.00  0.00
ATOM   5026  H1  WAT   771      34.214 -15.934  16.938  1.00  0.00
ATOM   5027  H2  WAT   771      33.292 -16.333  15.805  1.00  0.00
TER   
ATOM   5028  O   WAT   772      25.649 -24.741   7.895  1.00  0.00
ATOM   5029  H1  WAT   772      24.719 -24.802   8.112  1.00  0.00
ATOM   5030  H2  WAT   772      25.745 -25.263   7.098  1.00  0.00
TER   
ATOM   5031  O   WAT   773      25.568 -28.215  10.482  1.00  0.00
ATOM   5032  H1  WAT   773      25.828 -27.301  10.373  1.00  0.00
ATOM   5033  H2  WAT   773      26.389 -28.683  10.632  1.00  0.00
TER   
ATOM   5034  O   WAT   774      27.040 -26.802  17.652  1.00  0.00
ATOM   5035  H1  WAT   774      27.712 -27.010  17.004  1.00  0.00
ATOM   5036  H2  WAT   774      26.213 -26.999  17.213  1.00  0.00
TER   
ATOM   5037  O   WAT   775      33.119 -22.337  17.729  1.00  0.00
ATOM   5038  H1  WAT   775      34.048 -22.186  17.555  1.00  0.00
ATOM   5039  H2  WAT   775      32.698 -22.249  16.873  1.00  0.00
TER   
ATOM   5040  O   WAT   776      31.918 -18.312  15.498  1.00  0.00
ATOM   5041  H1  WAT   776      31.779 -18.680  16.371  1.00  0.00
ATOM   5042  H2  WAT   776      31.129 -17.797  15.327  1.00  0.00
TER   
ATOM   5043  O   WAT   777      32.513 -13.211   6.841  1.00  0.00
ATOM   5044  H1  WAT   777      32.688 -13.683   7.656  1.00  0.00
ATOM   5045  H2  WAT   777      31.826 -12.585   7.069  1.00  0.00
TER   
ATOM   5046  O   WAT   778      33.468 -18.934  12.887  1.00  0.00
ATOM   5047  H1  WAT   778      33.133 -18.974  13.783  1.00  0.00
ATOM   5048  H2  WAT   778      32.969 -19.600  12.414  1.00  0.00
TER   
ATOM   5049  O   WAT   779      27.443 -23.527  18.413  1.00  0.00
ATOM   5050  H1  WAT   779      27.305 -24.259  19.014  1.00  0.00
ATOM   5051  H2  WAT   779      28.353 -23.616  18.131  1.00  0.00
TER   
ATOM   5052  O   WAT   780      30.071 -23.815  17.901  1.00  0.00
ATOM   5053  H1  WAT   780      30.781 -24.456  17.860  1.00  0.00
ATOM   5054  H2  WAT   780      30.028 -23.564  18.824  1.00  0.00
TER   
ATOM   5055  O   WAT   781      27.079 -10.062  13.615  1.00  0.00
ATOM   5056  H1  WAT   781      27.318  -9.431  14.293  1.00  0.00
ATOM   5057  H2  WAT   781      26.236 -10.414  13.901  1.00  0.00
TER   
ATOM   5058  O   WAT   782      28.194 -27.370   2.283  1.00  0.00
ATOM   5059  H1  WAT   782      27.317 -27.491   1.919  1.00  0.00
ATOM   5060  H2  WAT   782      28.670 -28.161   2.031  1.00  0.00
TER   
ATOM   5061  O   WAT   783      19.714 -22.582  12.377  1.00  0.00
ATOM   5062  H1  WAT   783      20.401 -22.896  11.789  1.00  0.00
ATOM   5063  H2  WAT   783      19.559 -21.678  12.104  1.00  0.00
TER   
ATOM   5064  O   WAT   784      24.518 -27.693  16.806  1.00  0.00
ATOM   5065  H1  WAT   784      24.434 -28.301  16.071  1.00  0.00
ATOM   5066  H2  WAT   784      23.696 -27.202  16.807  1.00  0.00
TER   
ATOM   5067  O   WAT   785      31.592 -14.254  16.019  1.00  0.00
ATOM   5068  H1  WAT   785      31.519 -13.449  16.531  1.00  0.00
ATOM   5069  H2  WAT   785      31.149 -14.055  15.194  1.00  0.00
TER   
ATOM   5070  O   WAT   786      31.380 -15.017   9.529  1.00  0.00
ATOM   5071  H1  WAT   786      30.597 -14.475   9.623  1.00  0.00
ATOM   5072  H2  WAT   786      32.080 -14.500   9.929  1.00  0.00
TER   
ATOM   5073  O   WAT   787      34.051 -14.356  18.175  1.00  0.00
ATOM   5074  H1  WAT   787      34.764 -13.721  18.102  1.00  0.00
ATOM   5075  H2  WAT   787      33.560 -14.259  17.359  1.00  0.00
TER   
ATOM   5076  O   WAT   788      35.773 -20.451   9.747  1.00  0.00
ATOM   5077  H1  WAT   788      34.839 -20.331   9.577  1.00  0.00
ATOM   5078  H2  WAT   788      35.951 -21.353   9.483  1.00  0.00
TER   
ATOM   5079  O   WAT   789      29.103 -16.606  18.995  1.00  0.00
ATOM   5080  H1  WAT   789      29.804 -15.973  19.148  1.00  0.00
ATOM   5081  H2  WAT   789      28.632 -16.265  18.235  1.00  0.00
TER   
ATOM   5082  O   WAT   790      33.863 -14.016  10.924  1.00  0.00
ATOM   5083  H1  WAT   790      34.046 -14.834  11.386  1.00  0.00
ATOM   5084  H2  WAT   790      34.687 -13.799  10.486  1.00  0.00
TER   
ATOM   5085  O   WAT   791      34.198 -15.089   8.185  1.00  0.00
ATOM   5086  H1  WAT   791      34.726 -15.600   7.572  1.00  0.00
ATOM   5087  H2  WAT   791      34.460 -15.405   9.050  1.00  0.00
TER   
ATOM   5088  O   WAT   792      24.699 -17.073  15.929  1.00  0.00
ATOM   5089  H1  WAT   792      25.285 -17.818  16.061  1.00  0.00
ATOM   5090  H2  WAT   792      24.502 -16.762  16.812  1.00  0.00
TER   
ATOM   5091  O   WAT   793      27.553 -14.038  10.945  1.00  0.00
ATOM   5092  H1  WAT   793      26.884 -13.553  10.461  1.00  0.00
ATOM   5093  H2  WAT   793      27.414 -13.791  11.859  1.00  0.00
TER   
ATOM   5094  O   WAT   794      19.291 -24.502  14.649  1.00  0.00
ATOM   5095  H1  WAT   794      19.330 -25.036  15.443  1.00  0.00
ATOM   5096  H2  WAT   794      18.785 -25.029  14.030  1.00  0.00
TER   
ATOM   5097  O   WAT   795      31.694 -12.003  17.543  1.00  0.00
ATOM   5098  H1  WAT   795      32.246 -11.840  18.308  1.00  0.00
ATOM   5099  H2  WAT   795      32.034 -11.413  16.871  1.00  0.00
TER   
ATOM   5100  O   WAT   796      22.922 -25.776   7.724  1.00  0.00
ATOM   5101  H1  WAT   796      23.217 -26.685   7.671  1.00  0.00
ATOM   5102  H2  WAT   796      22.021 -25.797   7.403  1.00  0.00
TER   
ATOM   5103  O   WAT   797      34.831 -14.055  14.529  1.00  0.00
ATOM   5104  H1  WAT   797      34.706 -14.856  14.021  1.00  0.00
ATOM   5105  H2  WAT   797      35.488 -13.560  14.041  1.00  0.00
TER   
ATOM   5106  O   WAT   798      26.451 -27.700  13.707  1.00  0.00
ATOM   5107  H1  WAT   798      25.730 -27.087  13.568  1.00  0.00
ATOM   5108  H2  WAT   798      27.241 -27.164  13.629  1.00  0.00
TER   
ATOM   5109  O   WAT   799      24.651 -28.094   7.848  1.00  0.00
ATOM   5110  H1  WAT   799      24.322 -28.975   7.666  1.00  0.00
ATOM   5111  H2  WAT   799      25.005 -28.150   8.736  1.00  0.00
TER   
ATOM   5112  O   WAT   800      33.899 -16.459  12.358  1.00  0.00
ATOM   5113  H1  WAT   800      33.751 -17.387  12.539  1.00  0.00
ATOM   5114  H2  WAT   800      34.724 -16.437  11.874  1.00  0.00
TER   
ATOM   5115  O   WAT   801      27.765 -27.807   8.216  1.00  0.00
ATOM   5116  H1  WAT   801      28.105 -27.278   7.494  1.00  0.00
ATOM   5117  H2  WAT   801      28.212 -27.469   8.992  1.00  0.00
TER   
ATOM   5118  O   WAT   802      28.635 -25.646  13.928  1.00  0.00
ATOM   5119  H1  WAT   802      28.489 -25.332  14.821  1.00  0.00
ATOM   5120  H2  WAT   802      28.157 -25.028  13.375  1.00  0.00
TER   
ATOM   5121  O   WAT   803      23.109 -23.106  16.867  1.00  0.00
ATOM   5122  H1  WAT   803      22.565 -22.330  16.999  1.00  0.00
ATOM   5123  H2  WAT   803      23.987 -22.759  16.709  1.00  0.00
TER   
ATOM   5124  O   WAT   804      23.896 -23.979  19.760  1.00  0.00
ATOM   5125  H1  WAT   804      23.154 -23.831  20.346  1.00  0.00
ATOM   5126  H2  WAT   804      23.575 -23.718  18.897  1.00  0.00
TER   
ATOM   5127  O   WAT   805      31.840 -14.437  19.558  1.00  0.00
ATOM   5128  H1  WAT   805      32.149 -14.682  20.430  1.00  0.00
ATOM   5129  H2  WAT   805      32.638 -14.233  19.070  1.00  0.00
TER   
ATOM   5130  O   WAT   806      31.862 -12.284  11.788  1.00  0.00
ATOM   5131  H1  WAT   806      31.423 -12.776  12.482  1.00  0.00
ATOM   5132  H2  WAT   806      32.613 -12.826  11.548  1.00  0.00
TER   
ATOM   5133  O   WAT   807      24.342 -16.092  11.791  1.00  0.00
ATOM   5134  H1  WAT   807      25.167 -16.392  11.411  1.00  0.00
ATOM   5135  H2  WAT   807      23.991 -16.862  12.240  1.00  0.00
TER   
ATOM   5136  O   WAT   808      29.310 -16.740  13.861  1.00  0.00
ATOM   5137  H1  WAT   808      28.688 -17.403  13.561  1.00  0.00
ATOM   5138  H2  WAT   808      29.980 -16.714  13.178  1.00  0.00
TER   
ATOM   5139  O   WAT   809      22.542 -18.174  12.750  1.00  0.00
ATOM   5140  H1  WAT   809      21.706 -18.602  12.568  1.00  0.00
ATOM   5141  H2  WAT   809      22.515 -17.981  13.687  1.00  0.00
TER   
ATOM   5142  O   WAT   810      28.871 -18.189   7.337  1.00  0.00
ATOM   5143  H1  WAT   810      29.020 -17.506   6.683  1.00  0.00
ATOM   5144  H2  WAT   810      29.678 -18.209   7.852  1.00  0.00
TER   
ATOM   5145  O   WAT   811      26.626 -22.163   8.343  1.00  0.00
ATOM   5146  H1  WAT   811      26.381 -23.067   8.541  1.00  0.00
ATOM   5147  H2  WAT   811      26.796 -22.161   7.401  1.00  0.00
TER   
ATOM   5148  O   WAT   812      25.896 -26.430   5.841  1.00  0.00
ATOM   5149  H1  WAT   812      25.203 -26.356   5.185  1.00  0.00
ATOM   5150  H2  WAT   812      25.651 -27.194   6.363  1.00  0.00
TER   
ATOM   5151  O   WAT   813      32.371 -15.695   4.808  1.00  0.00
ATOM   5152  H1  WAT   813      31.798 -15.076   4.355  1.00  0.00
ATOM   5153  H2  WAT   813      32.944 -15.145   5.342  1.00  0.00
TER   
ATOM   5154  O   WAT   814      32.755 -24.358   2.149  1.00  0.00
ATOM   5155  H1  WAT   814      33.701 -24.488   2.218  1.00  0.00
ATOM   5156  H2  WAT   814      32.377 -25.097   2.626  1.00  0.00
TER   
ATOM   5157  O   WAT   815      30.940 -26.433   2.085  1.00  0.00
ATOM   5158  H1  WAT   815      30.033 -26.730   2.161  1.00  0.00
ATOM   5159  H2  WAT   815      31.217 -26.730   1.218  1.00  0.00
TER   
ATOM   5160  O   WAT   816      21.857 -25.113  12.535  1.00  0.00
ATOM   5161  H1  WAT   816      21.538 -25.966  12.242  1.00  0.00
ATOM   5162  H2  WAT   816      21.311 -24.898  13.291  1.00  0.00
TER   
ATOM   5163  O   WAT   817      25.635 -22.397  16.252  1.00  0.00
ATOM   5164  H1  WAT   817      25.854 -21.465  16.270  1.00  0.00
ATOM   5165  H2  WAT   817      26.048 -22.756  17.037  1.00  0.00
TER   
ATOM   5166  O   WAT   818      21.726 -21.493  14.504  1.00  0.00
ATOM   5167  H1  WAT   818      21.033 -21.907  13.991  1.00  0.00
ATOM   5168  H2  WAT   818      22.474 -21.450  13.907  1.00  0.00
TER   
ATOM   5169  O   WAT   819      23.640 -21.561  12.381  1.00  0.00
ATOM   5170  H1  WAT   819      23.617 -21.462  11.429  1.00  0.00
ATOM   5171  H2  WAT   819      23.950 -20.714  12.702  1.00  0.00
TER   
ATOM   5172  O   WAT   820      26.299 -19.503  16.495  1.00  0.00
ATOM   5173  H1  WAT   820      27.253 -19.535  16.428  1.00  0.00
ATOM   5174  H2  WAT   820      26.100 -19.964  17.310  1.00  0.00
TER   
ATOM   5175  O   WAT   821      26.889 -20.933  19.062  1.00  0.00
ATOM   5176  H1  WAT   821      27.708 -20.439  19.086  1.00  0.00
ATOM   5177  H2  WAT   821      27.162 -21.850  19.034  1.00  0.00
TER   
ATOM   5178  O   WAT   822      24.654 -13.961  13.512  1.00  0.00
ATOM   5179  H1  WAT   822      24.519 -14.721  12.946  1.00  0.00
ATOM   5180  H2  WAT   822      24.237 -13.237  13.045  1.00  0.00
TER   
ATOM   5181  O   WAT   823      27.811 -13.064  13.724  1.00  0.00
ATOM   5182  H1  WAT   823      27.694 -12.120  13.622  1.00  0.00
ATOM   5183  H2  WAT   823      26.990 -13.367  14.113  1.00  0.00
TER   
ATOM   5184  O   WAT   824      22.142 -26.599  19.762  1.00  0.00
ATOM   5185  H1  WAT   824      22.788 -27.109  20.250  1.00  0.00
ATOM   5186  H2  WAT   824      21.934 -25.862  20.336  1.00  0.00
TER   
ATOM   5187  O   WAT   825      28.836 -12.411  16.940  1.00  0.00
ATOM   5188  H1  WAT   825      29.739 -12.379  17.256  1.00  0.00
ATOM   5189  H2  WAT   825      28.610 -13.341  16.954  1.00  0.00
TER   
ATOM   5190  O   WAT   826      30.591 -13.658  13.601  1.00  0.00
ATOM   5191  H1  WAT   826      29.641 -13.658  13.487  1.00  0.00
ATOM   5192  H2  WAT   826      30.895 -14.405  13.084  1.00  0.00
TER   
ATOM   5193  O   WAT   827      35.056 -10.679  13.416  1.00  0.00
ATOM   5194  H1  WAT   827      34.266 -10.423  12.940  1.00  0.00
ATOM   5195  H2  WAT   827      35.548  -9.864  13.521  1.00  0.00
TER   
ATOM   5196  O   WAT   828      33.340 -10.426  15.848  1.00  0.00
ATOM   5197  H1  WAT   828      33.591  -9.541  16.113  1.00  0.00
ATOM   5198  H2  WAT   828      33.876 -10.606  15.075  1.00  0.00
TER   
ATOM   5199  O   WAT   829      33.971  -6.277   9.539  1.00  0.00
ATOM   5200  H1  WAT   829      34.809  -5.867   9.323  1.00  0.00
ATOM   5201  H2  WAT   829      34.149  -7.217   9.509  1.00  0.00
TER   
ATOM   5202  O   WAT   830      33.994  -8.938  10.210  1.00  0.00
ATOM   5203  H1  WAT   830      33.796  -9.531   9.486  1.00  0.00
ATOM   5204  H2  WAT   830      33.438  -9.243  10.928  1.00  0.00
TER   
ATOM   5205  O   WAT   831      30.554  -7.253  12.377  1.00  0.00
ATOM   5206  H1  WAT   831      31.241  -7.567  11.789  1.00  0.00
ATOM   5207  H2  WAT   831      30.398  -6.349  12.104  1.00  0.00
TER   
ATOM   5208  O   WAT   832      35.357 -12.364  16.806  1.00  0.00
ATOM   5209  H1  WAT   832      35.273 -12.971  16.071  1.00  0.00
ATOM   5210  H2  WAT   832      34.535 -11.873  16.807  1.00  0.00
TER   
ATOM   5211  O   WAT   833      35.539  -1.744  15.929  1.00  0.00
ATOM   5212  H1  WAT   833      36.124  -2.489  16.061  1.00  0.00
ATOM   5213  H2  WAT   833      35.341  -1.433  16.812  1.00  0.00
TER   
ATOM   5214  O   WAT   834      30.130  -9.173  14.649  1.00  0.00
ATOM   5215  H1  WAT   834      30.169  -9.707  15.443  1.00  0.00
ATOM   5216  H2  WAT   834      29.625  -9.699  14.030  1.00  0.00
TER   
ATOM   5217  O   WAT   835      33.761 -10.447   7.724  1.00  0.00
ATOM   5218  H1  WAT   835      34.057 -11.355   7.671  1.00  0.00
ATOM   5219  H2  WAT   835      32.860 -10.468   7.403  1.00  0.00
TER   
ATOM   5220  O   WAT   836      35.490 -12.765   7.848  1.00  0.00
ATOM   5221  H1  WAT   836      35.161 -13.645   7.666  1.00  0.00
ATOM   5222  H2  WAT   836      35.844 -12.820   8.736  1.00  0.00
TER   
ATOM   5223  O   WAT   837      33.949  -7.777  16.867  1.00  0.00
ATOM   5224  H1  WAT   837      33.404  -7.001  16.999  1.00  0.00
ATOM   5225  H2  WAT   837      34.827  -7.430  16.709  1.00  0.00
TER   
ATOM   5226  O   WAT   838      34.735  -8.650  19.760  1.00  0.00
ATOM   5227  H1  WAT   838      33.993  -8.501  20.346  1.00  0.00
ATOM   5228  H2  WAT   838      34.415  -8.389  18.897  1.00  0.00
TER   
ATOM   5229  O   WAT   839      35.181  -0.763  11.791  1.00  0.00
ATOM   5230  H1  WAT   839      36.007  -1.063  11.411  1.00  0.00
ATOM   5231  H2  WAT   839      34.830  -1.532  12.240  1.00  0.00
TER   
ATOM   5232  O   WAT   840      33.382  -2.845  12.750  1.00  0.00
ATOM   5233  H1  WAT   840      32.545  -3.272  12.568  1.00  0.00
ATOM   5234  H2  WAT   840      33.354  -2.651  13.687  1.00  0.00
TER   
ATOM   5235  O   WAT   841      32.697  -9.784  12.535  1.00  0.00
ATOM   5236  H1  WAT   841      32.377 -10.637  12.242  1.00  0.00
ATOM   5237  H2  WAT   841      32.150  -9.569  13.291  1.00  0.00
TER   
ATOM   5238  O   WAT   842      32.566  -6.163  14.504  1.00  0.00
ATOM   5239  H1  WAT   842      31.872  -6.578  13.991  1.00  0.00
ATOM   5240  H2  WAT   842      33.313  -6.121  13.907  1.00  0.00
TER   
ATOM   5241  O   WAT   843      34.479  -6.232  12.381  1.00  0.00
ATOM   5242  H1  WAT   843      34.456  -6.133  11.429  1.00  0.00
ATOM   5243  H2  WAT   843      34.789  -5.385  12.702  1.00  0.00
TER   
ATOM   5244  O   WAT   844      35.493   1.368  13.512  1.00  0.00
ATOM   5245  H1  WAT   844      35.359   0.608  12.946  1.00  0.00
ATOM   5246  H2  WAT   844      35.076   2.092  13.045  1.00  0.00
TER   
ATOM   5247  O   WAT   845      32.981 -11.270  19.762  1.00  0.00
ATOM   5248  H1  WAT   845      33.627 -11.780  20.250  1.00  0.00
ATOM   5249  H2  WAT   845      32.773 -10.533  20.336  1.00  0.00
TER   
ATOM   5250  O   WAT   846      35.539 -24.737   2.653  1.00  0.00
ATOM   5251  H1  WAT   846      36.124 -25.483   2.786  1.00  0.00
ATOM   5252  H2  WAT   846      35.341 -24.427   3.537  1.00  0.00
TER   
ATOM   5253  O   WAT   847      35.181 -23.757  -1.485  1.00  0.00
ATOM   5254  H1  WAT   847      36.007 -24.057  -1.865  1.00  0.00
ATOM   5255  H2  WAT   847      34.830 -24.526  -1.036  1.00  0.00
TER   
ATOM   5256  O   WAT   848      33.382 -25.838  -0.526  1.00  0.00
ATOM   5257  H1  WAT   848      32.545 -26.266  -0.707  1.00  0.00
ATOM   5258  H2  WAT   848      33.354 -25.645   0.411  1.00  0.00
TER   
ATOM   5259  O   WAT   849      35.493 -21.626   0.237  1.00  0.00
ATOM   5260  H1  WAT   849      35.359 -22.386  -0.329  1.00  0.00
ATOM   5261  H2  WAT   849      35.076 -20.902  -0.230  1.00  0.00
TER   
ATOM   5262  O   WAT   850     -20.462  -2.349  32.454  1.00  0.00
ATOM   5263  H1  WAT   850     -21.113  -1.763  32.067  1.00  0.00
ATOM   5264  H2  WAT   850     -19.668  -1.818  32.513  1.00  0.00
TER   
ATOM   5265  O   WAT   851     -14.195  -5.856  33.714  1.00  0.00
ATOM   5266  H1  WAT   851     -14.972  -6.195  33.270  1.00  0.00
ATOM   5267  H2  WAT   851     -13.516  -5.851  33.040  1.00  0.00
TER   
ATOM   5268  O   WAT   852     -22.790  -6.760  28.258  1.00  0.00
ATOM   5269  H1  WAT   852     -23.697  -6.991  28.457  1.00  0.00
ATOM   5270  H2  WAT   852     -22.293  -7.556  28.445  1.00  0.00
TER   
ATOM   5271  O   WAT   853     -19.883   1.950  31.177  1.00  0.00
ATOM   5272  H1  WAT   853     -20.557   2.253  31.786  1.00  0.00
ATOM   5273  H2  WAT   853     -19.497   2.753  30.828  1.00  0.00
TER   
ATOM   5274  O   WAT   854     -21.914  -5.118  30.119  1.00  0.00
ATOM   5275  H1  WAT   854     -22.352  -5.834  29.659  1.00  0.00
ATOM   5276  H2  WAT   854     -21.173  -4.890  29.557  1.00  0.00
TER   
ATOM   5277  O   WAT   855     -21.684   2.118  33.392  1.00  0.00
ATOM   5278  H1  WAT   855     -21.509   1.647  34.206  1.00  0.00
ATOM   5279  H2  WAT   855     -22.371   2.744  33.620  1.00  0.00
TER   
ATOM   5280  O   WAT   856     -17.793  -6.259  29.712  1.00  0.00
ATOM   5281  H1  WAT   856     -18.410  -6.985  29.615  1.00  0.00
ATOM   5282  H2  WAT   856     -18.261  -5.498  29.369  1.00  0.00
TER   
ATOM   5283  O   WAT   857     -16.969  -2.935  33.831  1.00  0.00
ATOM   5284  H1  WAT   857     -16.693  -3.050  34.741  1.00  0.00
ATOM   5285  H2  WAT   857     -17.838  -3.334  33.792  1.00  0.00
TER   
ATOM   5286  O   WAT   858     -19.999   0.240  34.736  1.00  0.00
ATOM   5287  H1  WAT   858     -19.470  -0.271  34.123  1.00  0.00
ATOM   5288  H2  WAT   858     -19.736  -0.076  35.601  1.00  0.00
TER   
ATOM   5289  O   WAT   859     -16.905   0.212  35.351  1.00  0.00
ATOM   5290  H1  WAT   859     -16.732  -0.354  34.599  1.00  0.00
ATOM   5291  H2  WAT   859     -16.412   1.012  35.169  1.00  0.00
TER   
ATOM   5292  O   WAT   860     -15.918  -0.472  32.451  1.00  0.00
ATOM   5293  H1  WAT   860     -15.223   0.149  32.670  1.00  0.00
ATOM   5294  H2  WAT   860     -15.575  -1.322  32.726  1.00  0.00
TER   
ATOM   5295  O   WAT   861     -14.019  -3.022  33.980  1.00  0.00
ATOM   5296  H1  WAT   861     -13.493  -2.683  33.255  1.00  0.00
ATOM   5297  H2  WAT   861     -14.106  -3.957  33.796  1.00  0.00
TER   
ATOM   5298  O   WAT   862     -21.826  -0.365  31.359  1.00  0.00
ATOM   5299  H1  WAT   862     -22.399   0.254  30.906  1.00  0.00
ATOM   5300  H2  WAT   862     -21.253   0.185  31.893  1.00  0.00
TER   
ATOM   5301  O   WAT   863     -18.606  -0.082  32.490  1.00  0.00
ATOM   5302  H1  WAT   863     -17.673  -0.147  32.693  1.00  0.00
ATOM   5303  H2  WAT   863     -18.694   0.754  32.031  1.00  0.00
TER   
ATOM   5304  O   WAT   864     -15.978  -0.765  29.450  1.00  0.00
ATOM   5305  H1  WAT   864     -16.056  -1.099  30.344  1.00  0.00
ATOM   5306  H2  WAT   864     -15.157  -0.273  29.449  1.00  0.00
TER   
ATOM   5307  O   WAT   865     -21.442  -9.029  28.700  1.00  0.00
ATOM   5308  H1  WAT   865     -20.496  -9.159  28.769  1.00  0.00
ATOM   5309  H2  WAT   865     -21.820  -9.768  29.177  1.00  0.00
TER   
ATOM   5310  O   WAT   866     -18.407  -3.448  29.071  1.00  0.00
ATOM   5311  H1  WAT   866     -17.704  -3.243  29.687  1.00  0.00
ATOM   5312  H2  WAT   866     -19.131  -2.881  29.336  1.00  0.00
TER   
ATOM   5313  O   WAT   867     -16.499  -3.010  31.121  1.00  0.00
ATOM   5314  H1  WAT   867     -15.664  -3.442  30.939  1.00  0.00
ATOM   5315  H2  WAT   867     -16.660  -3.182  32.048  1.00  0.00
TER   
ATOM   5316  O   WAT   868     -16.844  -6.507  32.486  1.00  0.00
ATOM   5317  H1  WAT   868     -16.899  -6.672  31.545  1.00  0.00
ATOM   5318  H2  WAT   868     -17.469  -5.799  32.643  1.00  0.00
TER   
ATOM   5319  O   WAT   869      -7.870   7.507  41.216  1.00  0.00
ATOM   5320  H1  WAT   869      -7.232   7.388  40.513  1.00  0.00
ATOM   5321  H2  WAT   869      -7.988   8.455  41.275  1.00  0.00
TER   
ATOM   5322  O   WAT   870     -11.061   7.460  41.152  1.00  0.00
ATOM   5323  H1  WAT   870     -11.399   7.344  40.264  1.00  0.00
ATOM   5324  H2  WAT   870     -10.192   7.059  41.133  1.00  0.00
TER   
ATOM   5325  O   WAT   871     -15.203   9.313  37.142  1.00  0.00
ATOM   5326  H1  WAT   871     -15.766   9.222  36.374  1.00  0.00
ATOM   5327  H2  WAT   871     -15.317   8.493  37.622  1.00  0.00
TER   
ATOM   5328  O   WAT   872      -9.623  12.980  32.454  1.00  0.00
ATOM   5329  H1  WAT   872     -10.274  13.566  32.067  1.00  0.00
ATOM   5330  H2  WAT   872      -8.828  13.511  32.513  1.00  0.00
TER   
ATOM   5331  O   WAT   873     -15.697  10.069  32.852  1.00  0.00
ATOM   5332  H1  WAT   873     -14.924   9.522  32.714  1.00  0.00
ATOM   5333  H2  WAT   873     -15.344  10.934  33.064  1.00  0.00
TER   
ATOM   5334  O   WAT   874     -12.933   8.775  42.649  1.00  0.00
ATOM   5335  H1  WAT   874     -12.337   8.550  41.935  1.00  0.00
ATOM   5336  H2  WAT   874     -12.875   8.033  43.252  1.00  0.00
TER   
ATOM   5337  O   WAT   875     -13.360   6.229  30.484  1.00  0.00
ATOM   5338  H1  WAT   875     -13.108   5.707  29.722  1.00  0.00
ATOM   5339  H2  WAT   875     -14.298   6.065  30.587  1.00  0.00
TER   
ATOM   5340  O   WAT   876      -8.316   5.232  38.292  1.00  0.00
ATOM   5341  H1  WAT   876      -7.530   4.814  37.941  1.00  0.00
ATOM   5342  H2  WAT   876      -8.052   6.137  38.460  1.00  0.00
TER   
ATOM   5343  O   WAT   877      -8.145  10.669  32.990  1.00  0.00
ATOM   5344  H1  WAT   877      -8.780  10.743  33.703  1.00  0.00
ATOM   5345  H2  WAT   877      -8.475  11.259  32.312  1.00  0.00
TER   
ATOM   5346  O   WAT   878      -2.915   5.170  39.195  1.00  0.00
ATOM   5347  H1  WAT   878      -2.183   4.600  39.429  1.00  0.00
ATOM   5348  H2  WAT   878      -3.671   4.782  39.636  1.00  0.00
TER   
ATOM   5349  O   WAT   879     -13.641   8.131  32.687  1.00  0.00
ATOM   5350  H1  WAT   879     -13.757   7.456  33.355  1.00  0.00
ATOM   5351  H2  WAT   879     -13.531   7.645  31.870  1.00  0.00
TER   
ATOM   5352  O   WAT   880     -11.298   7.592  36.391  1.00  0.00
ATOM   5353  H1  WAT   880     -11.662   7.065  37.103  1.00  0.00
ATOM   5354  H2  WAT   880     -10.441   7.202  36.218  1.00  0.00
TER   
ATOM   5355  O   WAT   881     -11.657   2.621  31.387  1.00  0.00
ATOM   5356  H1  WAT   881     -11.490   3.489  31.754  1.00  0.00
ATOM   5357  H2  WAT   881     -11.847   2.784  30.464  1.00  0.00
TER   
ATOM   5358  O   WAT   882     -15.448   7.534  39.088  1.00  0.00
ATOM   5359  H1  WAT   882     -16.373   7.402  39.295  1.00  0.00
ATOM   5360  H2  WAT   882     -15.200   8.314  39.585  1.00  0.00
TER   
ATOM   5361  O   WAT   883      -5.500   3.601  40.734  1.00  0.00
ATOM   5362  H1  WAT   883      -6.408   3.533  40.440  1.00  0.00
ATOM   5363  H2  WAT   883      -5.551   4.078  41.562  1.00  0.00
TER   
ATOM   5364  O   WAT   884     -11.678   5.077  32.372  1.00  0.00
ATOM   5365  H1  WAT   884     -11.798   5.523  33.211  1.00  0.00
ATOM   5366  H2  WAT   884     -12.373   5.426  31.813  1.00  0.00
TER   
ATOM   5367  O   WAT   885     -13.917  17.847  36.021  1.00  0.00
ATOM   5368  H1  WAT   885     -13.995  18.798  36.100  1.00  0.00
ATOM   5369  H2  WAT   885     -14.521  17.502  36.679  1.00  0.00
TER   
ATOM   5370  O   WAT   886      -3.634   1.803  42.511  1.00  0.00
ATOM   5371  H1  WAT   886      -4.276   2.096  41.865  1.00  0.00
ATOM   5372  H2  WAT   886      -4.138   1.688  43.317  1.00  0.00
TER   
ATOM   5373  O   WAT   887      -5.980   5.549  33.200  1.00  0.00
ATOM   5374  H1  WAT   887      -5.068   5.782  33.025  1.00  0.00
ATOM   5375  H2  WAT   887      -6.489   6.133  32.638  1.00  0.00
TER   
ATOM   5376  O   WAT   888      -3.494  11.467  37.946  1.00  0.00
ATOM   5377  H1  WAT   888      -4.179  11.847  37.396  1.00  0.00
ATOM   5378  H2  WAT   888      -3.409  12.077  38.679  1.00  0.00
TER   
ATOM   5379  O   WAT   889     -11.820  10.269  37.856  1.00  0.00
ATOM   5380  H1  WAT   889     -11.356  10.548  37.067  1.00  0.00
ATOM   5381  H2  WAT   889     -12.084   9.368  37.674  1.00  0.00
TER   
ATOM   5382  O   WAT   890     -14.927   9.816  40.794  1.00  0.00
ATOM   5383  H1  WAT   890     -14.357  10.245  40.156  1.00  0.00
ATOM   5384  H2  WAT   890     -14.337   9.535  41.493  1.00  0.00
TER   
ATOM   5385  O   WAT   891     -12.883   6.392  34.665  1.00  0.00
ATOM   5386  H1  WAT   891     -12.181   6.844  35.133  1.00  0.00
ATOM   5387  H2  WAT   891     -13.215   5.750  35.293  1.00  0.00
TER   
ATOM   5388  O   WAT   892     -17.189   5.014  36.925  1.00  0.00
ATOM   5389  H1  WAT   892     -17.986   5.126  37.444  1.00  0.00
ATOM   5390  H2  WAT   892     -17.416   5.353  36.060  1.00  0.00
TER   
ATOM   5391  O   WAT   893     -11.644  13.206  34.742  1.00  0.00
ATOM   5392  H1  WAT   893     -11.779  14.051  35.170  1.00  0.00
ATOM   5393  H2  WAT   893     -11.103  13.408  33.978  1.00  0.00
TER   
ATOM   5394  O   WAT   894     -18.191  10.723  35.314  1.00  0.00
ATOM   5395  H1  WAT   894     -17.678  11.518  35.465  1.00  0.00
ATOM   5396  H2  WAT   894     -17.538  10.026  35.248  1.00  0.00
TER   
ATOM   5397  O   WAT   895     -16.381  13.840  37.397  1.00  0.00
ATOM   5398  H1  WAT   895     -16.205  14.762  37.209  1.00  0.00
ATOM   5399  H2  WAT   895     -15.586  13.526  37.826  1.00  0.00
TER   
ATOM   5400  O   WAT   896     -20.226   9.052  36.090  1.00  0.00
ATOM   5401  H1  WAT   896     -19.388   9.462  35.874  1.00  0.00
ATOM   5402  H2  WAT   896     -20.048   8.112  36.060  1.00  0.00
TER   
ATOM   5403  O   WAT   897      -8.329   6.720  31.779  1.00  0.00
ATOM   5404  H1  WAT   897      -8.845   7.490  32.018  1.00  0.00
ATOM   5405  H2  WAT   897      -8.602   6.046  32.402  1.00  0.00
TER   
ATOM   5406  O   WAT   898     -10.745   1.565  36.837  1.00  0.00
ATOM   5407  H1  WAT   898     -11.600   1.175  36.658  1.00  0.00
ATOM   5408  H2  WAT   898     -10.332   1.644  35.977  1.00  0.00
TER   
ATOM   5409  O   WAT   899      -3.356   9.473  33.714  1.00  0.00
ATOM   5410  H1  WAT   899      -4.133   9.134  33.270  1.00  0.00
ATOM   5411  H2  WAT   899      -2.677   9.478  33.040  1.00  0.00
TER   
ATOM   5412  O   WAT   900      -8.541   4.592  33.605  1.00  0.00
ATOM   5413  H1  WAT   900      -8.846   4.907  34.456  1.00  0.00
ATOM   5414  H2  WAT   900      -7.588   4.670  33.647  1.00  0.00
TER   
ATOM   5415  O   WAT   901     -10.096  10.751  35.254  1.00  0.00
ATOM   5416  H1  WAT   901     -10.624  10.017  34.941  1.00  0.00
ATOM   5417  H2  WAT   901     -10.597  11.529  35.008  1.00  0.00
TER   
ATOM   5418  O   WAT   902     -15.364   1.413  37.615  1.00  0.00
ATOM   5419  H1  WAT   902     -14.790   1.191  36.882  1.00  0.00
ATOM   5420  H2  WAT   902     -14.777   1.482  38.368  1.00  0.00
TER   
ATOM   5421  O   WAT   903      -6.306   7.301  38.421  1.00  0.00
ATOM   5422  H1  WAT   903      -5.793   7.934  38.923  1.00  0.00
ATOM   5423  H2  WAT   903      -5.656   6.701  38.055  1.00  0.00
TER   
ATOM   5424  O   WAT   904     -15.037   3.444  31.634  1.00  0.00
ATOM   5425  H1  WAT   904     -15.874   3.781  31.955  1.00  0.00
ATOM   5426  H2  WAT   904     -15.177   3.309  30.697  1.00  0.00
TER   
ATOM   5427  O   WAT   905     -13.062  -1.713  36.342  1.00  0.00
ATOM   5428  H1  WAT   905     -13.715  -2.028  35.718  1.00  0.00
ATOM   5429  H2  WAT   905     -13.104  -2.335  37.068  1.00  0.00
TER   
ATOM   5430  O   WAT   906     -11.951   8.569  28.258  1.00  0.00
ATOM   5431  H1  WAT   906     -12.858   8.338  28.457  1.00  0.00
ATOM   5432  H2  WAT   906     -11.454   7.773  28.445  1.00  0.00
TER   
ATOM   5433  O   WAT   907      -9.044  17.279  31.177  1.00  0.00
ATOM   5434  H1  WAT   907      -9.718  17.582  31.786  1.00  0.00
ATOM   5435  H2  WAT   907      -8.657  18.082  30.828  1.00  0.00
TER   
ATOM   5436  O   WAT   908      -9.828   4.776  40.667  1.00  0.00
ATOM   5437  H1  WAT   908     -10.746   4.997  40.509  1.00  0.00
ATOM   5438  H2  WAT   908      -9.412   4.850  39.808  1.00  0.00
TER   
ATOM   5439  O   WAT   909      -9.045   6.175  35.797  1.00  0.00
ATOM   5440  H1  WAT   909      -8.297   6.687  35.488  1.00  0.00
ATOM   5441  H2  WAT   909      -8.775   5.853  36.658  1.00  0.00
TER   
ATOM   5442  O   WAT   910     -10.772   8.671  32.780  1.00  0.00
ATOM   5443  H1  WAT   910     -11.681   8.387  32.877  1.00  0.00
ATOM   5444  H2  WAT   910     -10.742   9.091  31.920  1.00  0.00
TER   
ATOM   5445  O   WAT   911      -5.540  12.281  36.549  1.00  0.00
ATOM   5446  H1  WAT   911      -5.994  11.440  36.606  1.00  0.00
ATOM   5447  H2  WAT   911      -6.171  12.917  36.887  1.00  0.00
TER   
ATOM   5448  O   WAT   912      -6.597   3.210  37.779  1.00  0.00
ATOM   5449  H1  WAT   912      -7.334   2.698  38.110  1.00  0.00
ATOM   5450  H2  WAT   912      -6.344   2.771  36.967  1.00  0.00
TER   
ATOM   5451  O   WAT   913      -7.097  14.119  37.484  1.00  0.00
ATOM   5452  H1  WAT   913      -6.804  14.679  36.765  1.00  0.00
ATOM   5453  H2  WAT   913      -6.587  14.412  38.239  1.00  0.00
TER   
ATOM   5454  O   WAT   914      -6.496  -4.012  38.373  1.00  0.00
ATOM   5455  H1  WAT   914      -6.190  -4.872  38.086  1.00  0.00
ATOM   5456  H2  WAT   914      -5.770  -3.420  38.173  1.00  0.00
TER   
ATOM   5457  O   WAT   915     -20.203   6.391  36.761  1.00  0.00
ATOM   5458  H1  WAT   915     -20.401   5.798  36.037  1.00  0.00
ATOM   5459  H2  WAT   915     -20.759   6.086  37.479  1.00  0.00
TER   
ATOM   5460  O   WAT   916     -12.224   6.283  38.881  1.00  0.00
ATOM   5461  H1  WAT   916     -12.169   5.331  38.805  1.00  0.00
ATOM   5462  H2  WAT   916     -13.034   6.439  39.365  1.00  0.00
TER   
ATOM   5463  O   WAT   917     -11.074  10.211  30.119  1.00  0.00
ATOM   5464  H1  WAT   917     -11.512   9.495  29.659  1.00  0.00
ATOM   5465  H2  WAT   917     -10.333  10.439  29.557  1.00  0.00
TER   
ATOM   5466  O   WAT   918     -14.284   4.901  36.640  1.00  0.00
ATOM   5467  H1  WAT   918     -15.097   5.201  37.046  1.00  0.00
ATOM   5468  H2  WAT   918     -13.788   4.507  37.357  1.00  0.00
TER   
ATOM   5469  O   WAT   919     -12.133  14.897  38.573  1.00  0.00
ATOM   5470  H1  WAT   919     -12.176  15.123  37.644  1.00  0.00
ATOM   5471  H2  WAT   919     -11.217  14.663  38.722  1.00  0.00
TER   
ATOM   5472  O   WAT   920      -2.957   8.487  36.176  1.00  0.00
ATOM   5473  H1  WAT   920      -3.095   8.677  35.248  1.00  0.00
ATOM   5474  H2  WAT   920      -3.313   9.249  36.633  1.00  0.00
TER   
ATOM   5475  O   WAT   921     -14.017  11.773  38.370  1.00  0.00
ATOM   5476  H1  WAT   921     -13.223  11.278  38.168  1.00  0.00
ATOM   5477  H2  WAT   921     -14.728  11.245  38.006  1.00  0.00
TER   
ATOM   5478  O   WAT   922     -17.709   5.918  34.446  1.00  0.00
ATOM   5479  H1  WAT   922     -18.639   5.856  34.663  1.00  0.00
ATOM   5480  H2  WAT   922     -17.613   5.395  33.649  1.00  0.00
TER   
ATOM   5481  O   WAT   923     -17.790   2.443  37.033  1.00  0.00
ATOM   5482  H1  WAT   923     -17.529   3.358  36.924  1.00  0.00
ATOM   5483  H2  WAT   923     -16.968   1.975  37.183  1.00  0.00
TER   
ATOM   5484  O   WAT   924     -10.845  17.447  33.392  1.00  0.00
ATOM   5485  H1  WAT   924     -10.670  16.976  34.206  1.00  0.00
ATOM   5486  H2  WAT   924     -11.532  18.074  33.620  1.00  0.00
TER   
ATOM   5487  O   WAT   925      -9.889  11.724  39.438  1.00  0.00
ATOM   5488  H1  WAT   925     -10.224  11.684  40.334  1.00  0.00
ATOM   5489  H2  WAT   925     -10.389  11.059  38.965  1.00  0.00
TER   
ATOM   5490  O   WAT   926      -6.953   9.070  29.712  1.00  0.00
ATOM   5491  H1  WAT   926      -7.570   8.345  29.615  1.00  0.00
ATOM   5492  H2  WAT   926      -7.422   9.831  29.369  1.00  0.00
TER   
ATOM   5493  O   WAT   927     -15.163   3.288  28.834  1.00  0.00
ATOM   5494  H1  WAT   927     -16.040   3.167  28.470  1.00  0.00
ATOM   5495  H2  WAT   927     -14.688   2.497  28.582  1.00  0.00
TER   
ATOM   5496  O   WAT   928     -11.977  15.641  36.080  1.00  0.00
ATOM   5497  H1  WAT   928     -12.760  16.183  36.174  1.00  0.00
ATOM   5498  H2  WAT   928     -11.278  16.158  36.480  1.00  0.00
TER   
ATOM   5499  O   WAT   929      -8.667   1.451  38.724  1.00  0.00
ATOM   5500  H1  WAT   929      -8.170   0.698  38.404  1.00  0.00
ATOM   5501  H2  WAT   929      -9.439   1.487  38.158  1.00  0.00
TER   
ATOM   5502  O   WAT   930      -7.584  10.208  36.298  1.00  0.00
ATOM   5503  H1  WAT   930      -8.519  10.328  36.128  1.00  0.00
ATOM   5504  H2  WAT   930      -7.407   9.305  36.034  1.00  0.00
TER   
ATOM   5505  O   WAT   931     -12.084   3.592  38.451  1.00  0.00
ATOM   5506  H1  WAT   931     -12.454   3.039  39.139  1.00  0.00
ATOM   5507  H2  WAT   931     -11.588   2.988  37.898  1.00  0.00
TER   
ATOM   5508  O   WAT   932      -4.197   6.049  36.833  1.00  0.00
ATOM   5509  H1  WAT   932      -3.731   6.882  36.759  1.00  0.00
ATOM   5510  H2  WAT   932      -3.746   5.584  37.537  1.00  0.00
TER   
ATOM   5511  O   WAT   933      -6.129  12.394  33.831  1.00  0.00
ATOM   5512  H1  WAT   933      -5.854  12.280  34.741  1.00  0.00
ATOM   5513  H2  WAT   933      -6.999  11.996  33.792  1.00  0.00
TER   
ATOM   5514  O   WAT   934      -9.494  16.642  37.474  1.00  0.00
ATOM   5515  H1  WAT   934      -9.312  15.825  37.937  1.00  0.00
ATOM   5516  H2  WAT   934      -8.671  16.859  37.037  1.00  0.00
TER   
ATOM   5517  O   WAT   935      -9.160  15.569  34.736  1.00  0.00
ATOM   5518  H1  WAT   935      -8.631  15.059  34.123  1.00  0.00
ATOM   5519  H2  WAT   935      -8.897  15.254  35.601  1.00  0.00
TER   
ATOM   5520  O   WAT   936     -20.436   4.883  34.275  1.00  0.00
ATOM   5521  H1  WAT   936     -20.140   3.974  34.222  1.00  0.00
ATOM   5522  H2  WAT   936     -21.337   4.861  33.953  1.00  0.00
TER   
ATOM   5523  O   WAT   937     -18.707   2.564  34.399  1.00  0.00
ATOM   5524  H1  WAT   937     -19.035   1.684  34.217  1.00  0.00
ATOM   5525  H2  WAT   937     -18.353   2.509  35.287  1.00  0.00
TER   
ATOM   5526  O   WAT   938      -9.459  14.200  38.909  1.00  0.00
ATOM   5527  H1  WAT   938      -9.606  13.271  39.090  1.00  0.00
ATOM   5528  H2  WAT   938      -8.633  14.222  38.424  1.00  0.00
TER   
ATOM   5529  O   WAT   939     -15.593   2.851  34.767  1.00  0.00
ATOM   5530  H1  WAT   939     -15.253   3.380  34.045  1.00  0.00
ATOM   5531  H2  WAT   939     -15.145   3.189  35.543  1.00  0.00
TER   
ATOM   5532  O   WAT   940     -13.606   1.349  32.966  1.00  0.00
ATOM   5533  H1  WAT   940     -12.885   1.727  32.463  1.00  0.00
ATOM   5534  H2  WAT   940     -14.229   2.068  33.070  1.00  0.00
TER   
ATOM   5535  O   WAT   941      -9.463   2.053  33.902  1.00  0.00
ATOM   5536  H1  WAT   941      -9.246   2.936  33.601  1.00  0.00
ATOM   5537  H2  WAT   941      -9.943   1.662  33.173  1.00  0.00
TER   
ATOM   5538  O   WAT   942      -6.066  15.541  35.351  1.00  0.00
ATOM   5539  H1  WAT   942      -5.892  14.976  34.599  1.00  0.00
ATOM   5540  H2  WAT   942      -5.573  16.341  35.169  1.00  0.00
TER   
ATOM   5541  O   WAT   943     -13.459   0.884  35.796  1.00  0.00
ATOM   5542  H1  WAT   943     -13.338  -0.045  35.995  1.00  0.00
ATOM   5543  H2  WAT   943     -13.749   0.897  34.884  1.00  0.00
TER   
ATOM   5544  O   WAT   944      -0.212   8.305  36.971  1.00  0.00
ATOM   5545  H1  WAT   944       0.231   7.555  36.572  1.00  0.00
ATOM   5546  H2  WAT   944      -1.089   8.296  36.588  1.00  0.00
TER   
ATOM   5547  O   WAT   945      -5.078  14.858  32.451  1.00  0.00
ATOM   5548  H1  WAT   945      -4.383  15.478  32.670  1.00  0.00
ATOM   5549  H2  WAT   945      -4.736  14.007  32.726  1.00  0.00
TER   
ATOM   5550  O   WAT   946      -3.179  12.308  33.980  1.00  0.00
ATOM   5551  H1  WAT   946      -2.654  12.646  33.255  1.00  0.00
ATOM   5552  H2  WAT   946      -3.267  11.372  33.796  1.00  0.00
TER   
ATOM   5553  O   WAT   947     -14.486  12.469  33.887  1.00  0.00
ATOM   5554  H1  WAT   947     -14.338  13.153  33.234  1.00  0.00
ATOM   5555  H2  WAT   947     -13.680  12.450  34.402  1.00  0.00
TER   
ATOM   5556  O   WAT   948     -16.731   8.496  34.894  1.00  0.00
ATOM   5557  H1  WAT   948     -16.977   7.592  35.092  1.00  0.00
ATOM   5558  H2  WAT   948     -16.562   8.497  33.952  1.00  0.00
TER   
ATOM   5559  O   WAT   949     -17.462   4.228  32.392  1.00  0.00
ATOM   5560  H1  WAT   949     -18.155   4.303  31.736  1.00  0.00
ATOM   5561  H2  WAT   949     -17.706   3.464  32.914  1.00  0.00
TER   
ATOM   5562  O   WAT   950     -10.987  14.964  31.359  1.00  0.00
ATOM   5563  H1  WAT   950     -11.559  15.583  30.906  1.00  0.00
ATOM   5564  H2  WAT   950     -10.414  15.514  31.893  1.00  0.00
TER   
ATOM   5565  O   WAT   951      -7.767  15.248  32.490  1.00  0.00
ATOM   5566  H1  WAT   951      -6.834  15.182  32.693  1.00  0.00
ATOM   5567  H2  WAT   951      -7.855  16.083  32.031  1.00  0.00
TER   
ATOM   5568  O   WAT   952      -5.138  14.564  29.450  1.00  0.00
ATOM   5569  H1  WAT   952      -5.217  14.230  30.344  1.00  0.00
ATOM   5570  H2  WAT   952      -4.317  15.056  29.449  1.00  0.00
TER   
ATOM   5571  O   WAT   953     -10.602   6.300  28.700  1.00  0.00
ATOM   5572  H1  WAT   953      -9.656   6.171  28.769  1.00  0.00
ATOM   5573  H2  WAT   953     -10.981   5.561  29.177  1.00  0.00
TER   
ATOM   5574  O   WAT   954      -4.630  -2.034  38.663  1.00  0.00
ATOM   5575  H1  WAT   954      -4.827  -2.343  39.547  1.00  0.00
ATOM   5576  H2  WAT   954      -4.020  -1.308  38.793  1.00  0.00
TER   
ATOM   5577  O   WAT   955     -12.418   4.225  28.636  1.00  0.00
ATOM   5578  H1  WAT   955     -13.325   3.928  28.712  1.00  0.00
ATOM   5579  H2  WAT   955     -12.140   3.928  27.769  1.00  0.00
TER   
ATOM   5580  O   WAT   956     -10.802  -1.231  34.790  1.00  0.00
ATOM   5581  H1  WAT   956     -11.612  -1.577  35.166  1.00  0.00
ATOM   5582  H2  WAT   956     -10.113  -1.541  35.379  1.00  0.00
TER   
ATOM   5583  O   WAT   957      -8.873  -2.154  36.413  1.00  0.00
ATOM   5584  H1  WAT   957      -8.320  -1.734  37.072  1.00  0.00
ATOM   5585  H2  WAT   957      -8.636  -3.080  36.455  1.00  0.00
TER   
ATOM   5586  O   WAT   958     -13.648   1.084  28.777  1.00  0.00
ATOM   5587  H1  WAT   958     -12.786   1.409  29.037  1.00  0.00
ATOM   5588  H2  WAT   958     -13.463   0.297  28.264  1.00  0.00
TER   
ATOM   5589  O   WAT   959      -5.495  -0.044  35.920  1.00  0.00
ATOM   5590  H1  WAT   959      -6.075   0.615  35.538  1.00  0.00
ATOM   5591  H2  WAT   959      -5.761  -0.866  35.509  1.00  0.00
TER   
ATOM   5592  O   WAT   960      -7.044  -0.643  38.123  1.00  0.00
ATOM   5593  H1  WAT   960      -6.544  -0.531  37.314  1.00  0.00
ATOM   5594  H2  WAT   960      -6.401  -0.947  38.763  1.00  0.00
TER   
ATOM   5595  O   WAT   961      -6.712   2.116  34.976  1.00  0.00
ATOM   5596  H1  WAT   961      -7.600   2.401  34.758  1.00  0.00
ATOM   5597  H2  WAT   961      -6.297   1.956  34.129  1.00  0.00
TER   
ATOM   5598  O   WAT   962      -3.361   2.141  38.692  1.00  0.00
ATOM   5599  H1  WAT   962      -2.585   2.631  38.964  1.00  0.00
ATOM   5600  H2  WAT   962      -4.086   2.567  39.149  1.00  0.00
TER   
ATOM   5601  O   WAT   963      -0.924   2.854  39.749  1.00  0.00
ATOM   5602  H1  WAT   963      -0.329   2.613  39.038  1.00  0.00
ATOM   5603  H2  WAT   963      -0.851   2.135  40.376  1.00  0.00
TER   
ATOM   5604  O   WAT   964      -7.568  11.881  29.071  1.00  0.00
ATOM   5605  H1  WAT   964      -6.864  12.086  29.687  1.00  0.00
ATOM   5606  H2  WAT   964      -8.292  12.449  29.336  1.00  0.00
TER   
ATOM   5607  O   WAT   965      -6.738   7.632  35.191  1.00  0.00
ATOM   5608  H1  WAT   965      -6.795   8.089  34.352  1.00  0.00
ATOM   5609  H2  WAT   965      -6.185   6.871  35.013  1.00  0.00
TER   
ATOM   5610  O   WAT   966      -2.928   3.421  36.016  1.00  0.00
ATOM   5611  H1  WAT   966      -3.184   3.021  36.847  1.00  0.00
ATOM   5612  H2  WAT   966      -3.552   4.135  35.891  1.00  0.00
TER   
ATOM   5613  O   WAT   967       1.384   6.161  38.523  1.00  0.00
ATOM   5614  H1  WAT   967       0.824   6.230  39.296  1.00  0.00
ATOM   5615  H2  WAT   967       0.778   5.985  37.803  1.00  0.00
TER   
ATOM   5616  O   WAT   968      -5.659  12.319  31.121  1.00  0.00
ATOM   5617  H1  WAT   968      -4.825  11.887  30.939  1.00  0.00
ATOM   5618  H2  WAT   968      -5.821  12.147  32.048  1.00  0.00
TER   
ATOM   5619  O   WAT   969      -6.005   8.822  32.486  1.00  0.00
ATOM   5620  H1  WAT   969      -6.060   8.657  31.545  1.00  0.00
ATOM   5621  H2  WAT   969      -6.630   9.530  32.643  1.00  0.00
TER   
ATOM   5622  O   WAT   970     -12.695  -1.677  32.065  1.00  0.00
ATOM   5623  H1  WAT   970     -12.707  -0.733  32.222  1.00  0.00
ATOM   5624  H2  WAT   970     -11.803  -1.860  31.771  1.00  0.00
TER   
ATOM   5625  O   WAT   971      -8.880  -5.083  36.320  1.00  0.00
ATOM   5626  H1  WAT   971      -9.647  -5.637  36.465  1.00  0.00
ATOM   5627  H2  WAT   971      -8.469  -5.010  37.181  1.00  0.00
TER   
ATOM   5628  O   WAT   972      -2.521  21.558  30.484  1.00  0.00
ATOM   5629  H1  WAT   972      -2.268  21.036  29.722  1.00  0.00
ATOM   5630  H2  WAT   972      -3.459  21.394  30.587  1.00  0.00
TER   
ATOM   5631  O   WAT   973      -0.818  17.951  31.387  1.00  0.00
ATOM   5632  H1  WAT   973      -0.650  18.819  31.754  1.00  0.00
ATOM   5633  H2  WAT   973      -1.008  18.113  30.464  1.00  0.00
TER   
ATOM   5634  O   WAT   974      -4.198  18.773  31.634  1.00  0.00
ATOM   5635  H1  WAT   974      -5.034  19.110  31.955  1.00  0.00
ATOM   5636  H2  WAT   974      -4.337  18.638  30.697  1.00  0.00
TER   
ATOM   5637  O   WAT   975      -2.223  13.617  36.342  1.00  0.00
ATOM   5638  H1  WAT   975      -2.876  13.302  35.718  1.00  0.00
ATOM   5639  H2  WAT   975      -2.265  12.994  37.068  1.00  0.00
TER   
ATOM   5640  O   WAT   976      -1.111  23.899  28.258  1.00  0.00
ATOM   5641  H1  WAT   976      -2.019  23.667  28.457  1.00  0.00
ATOM   5642  H2  WAT   976      -0.614  23.102  28.445  1.00  0.00
TER   
ATOM   5643  O   WAT   977      -6.869  21.247  34.446  1.00  0.00
ATOM   5644  H1  WAT   977      -7.799  21.185  34.663  1.00  0.00
ATOM   5645  H2  WAT   977      -6.773  20.724  33.649  1.00  0.00
TER   
ATOM   5646  O   WAT   978      -4.324  18.618  28.834  1.00  0.00
ATOM   5647  H1  WAT   978      -5.201  18.497  28.470  1.00  0.00
ATOM   5648  H2  WAT   978      -3.848  17.826  28.582  1.00  0.00
TER   
ATOM   5649  O   WAT   979      -9.596  20.212  34.275  1.00  0.00
ATOM   5650  H1  WAT   979      -9.301  19.303  34.222  1.00  0.00
ATOM   5651  H2  WAT   979     -10.497  20.191  33.953  1.00  0.00
TER   
ATOM   5652  O   WAT   980      -7.867  17.893  34.399  1.00  0.00
ATOM   5653  H1  WAT   980      -8.196  17.013  34.217  1.00  0.00
ATOM   5654  H2  WAT   980      -7.513  17.838  35.287  1.00  0.00
TER   
ATOM   5655  O   WAT   981      -2.766  16.678  32.966  1.00  0.00
ATOM   5656  H1  WAT   981      -2.046  17.056  32.463  1.00  0.00
ATOM   5657  H2  WAT   981      -3.390  17.397  33.070  1.00  0.00
TER   
ATOM   5658  O   WAT   982      -2.620  16.213  35.796  1.00  0.00
ATOM   5659  H1  WAT   982      -2.498  15.284  35.995  1.00  0.00
ATOM   5660  H2  WAT   982      -2.910  16.227  34.884  1.00  0.00
TER   
ATOM   5661  O   WAT   983      -6.622  19.558  32.392  1.00  0.00
ATOM   5662  H1  WAT   983      -7.315  19.632  31.736  1.00  0.00
ATOM   5663  H2  WAT   983      -6.867  18.794  32.914  1.00  0.00
TER   
ATOM   5664  O   WAT   984       0.237  21.629  28.700  1.00  0.00
ATOM   5665  H1  WAT   984       1.183  21.500  28.769  1.00  0.00
ATOM   5666  H2  WAT   984      -0.141  20.891  29.177  1.00  0.00
TER   
ATOM   5667  O   WAT   985      -1.579  19.554  28.636  1.00  0.00
ATOM   5668  H1  WAT   985      -2.485  19.257  28.712  1.00  0.00
ATOM   5669  H2  WAT   985      -1.301  19.257  27.769  1.00  0.00
TER   
ATOM   5670  O   WAT   986       0.038  14.098  34.790  1.00  0.00
ATOM   5671  H1  WAT   986      -0.772  13.752  35.166  1.00  0.00
ATOM   5672  H2  WAT   986       0.726  13.789  35.379  1.00  0.00
TER   
ATOM   5673  O   WAT   987      -2.809  16.413  28.777  1.00  0.00
ATOM   5674  H1  WAT   987      -1.947  16.738  29.037  1.00  0.00
ATOM   5675  H2  WAT   987      -2.624  15.626  28.264  1.00  0.00
TER   
ATOM   5676  O   WAT   988      -1.856  13.652  32.065  1.00  0.00
ATOM   5677  H1  WAT   988      -1.868  14.597  32.222  1.00  0.00
ATOM   5678  H2  WAT   988      -0.963  13.469  31.771  1.00  0.00
TER   
ATOM   5679  O   WAT   989       1.960  10.247  36.320  1.00  0.00
ATOM   5680  H1  WAT   989       1.193   9.693  36.465  1.00  0.00
ATOM   5681  H2  WAT   989       2.371  10.319  37.181  1.00  0.00
TER   
ATOM   5682  O   WAT   990     -20.462 -25.343  19.178  1.00  0.00
ATOM   5683  H1  WAT   990     -21.113 -24.757  18.792  1.00  0.00
ATOM   5684  H2  WAT   990     -19.668 -24.812  19.238  1.00  0.00
TER   
ATOM   5685  O   WAT   991     -14.195 -28.850  20.439  1.00  0.00
ATOM   5686  H1  WAT   991     -14.972 -29.189  19.994  1.00  0.00
ATOM   5687  H2  WAT   991     -13.516 -28.845  19.764  1.00  0.00
TER   
ATOM   5688  O   WAT   992     -22.790 -29.754  14.982  1.00  0.00
ATOM   5689  H1  WAT   992     -23.697 -29.985  15.181  1.00  0.00
ATOM   5690  H2  WAT   992     -22.293 -30.550  15.169  1.00  0.00
TER   
ATOM   5691  O   WAT   993     -19.883 -21.044  17.902  1.00  0.00
ATOM   5692  H1  WAT   993     -20.557 -20.741  18.510  1.00  0.00
ATOM   5693  H2  WAT   993     -19.497 -20.241  17.552  1.00  0.00
TER   
ATOM   5694  O   WAT   994     -21.914 -28.111  16.843  1.00  0.00
ATOM   5695  H1  WAT   994     -22.352 -28.828  16.384  1.00  0.00
ATOM   5696  H2  WAT   994     -21.173 -27.884  16.282  1.00  0.00
TER   
ATOM   5697  O   WAT   995     -21.684 -20.876  20.116  1.00  0.00
ATOM   5698  H1  WAT   995     -21.509 -21.347  20.931  1.00  0.00
ATOM   5699  H2  WAT   995     -22.371 -20.249  20.345  1.00  0.00
TER   
ATOM   5700  O   WAT   996     -17.793 -29.253  16.436  1.00  0.00
ATOM   5701  H1  WAT   996     -18.410 -29.978  16.340  1.00  0.00
ATOM   5702  H2  WAT   996     -18.261 -28.492  16.093  1.00  0.00
TER   
ATOM   5703  O   WAT   997     -16.969 -25.929  20.556  1.00  0.00
ATOM   5704  H1  WAT   997     -16.693 -26.043  21.465  1.00  0.00
ATOM   5705  H2  WAT   997     -17.838 -26.327  20.517  1.00  0.00
TER   
ATOM   5706  O   WAT   998     -19.999 -22.754  21.461  1.00  0.00
ATOM   5707  H1  WAT   998     -19.470 -23.264  20.848  1.00  0.00
ATOM   5708  H2  WAT   998     -19.736 -23.069  22.325  1.00  0.00
TER   
ATOM   5709  O   WAT   999     -16.905 -22.782  22.076  1.00  0.00
ATOM   5710  H1  WAT   999     -16.732 -23.347  21.323  1.00  0.00
ATOM   5711  H2  WAT   999     -16.412 -21.982  21.894  1.00  0.00
TER   
ATOM   5712  O   WAT  1000     -15.918 -23.465  19.176  1.00  0.00
ATOM   5713  H1  WAT  1000     -15.223 -22.845  19.394  1.00  0.00
ATOM   5714  H2  WAT  1000     -15.575 -24.316  19.451  1.00  0.00
TER   
ATOM   5715  O   WAT  1001     -14.019 -26.015  20.704  1.00  0.00
ATOM   5716  H1  WAT  1001     -13.493 -25.677  19.979  1.00  0.00
ATOM   5717  H2  WAT  1001     -14.106 -26.951  20.521  1.00  0.00
TER   
ATOM   5718  O   WAT  1002     -21.826 -23.359  18.083  1.00  0.00
ATOM   5719  H1  WAT  1002     -22.399 -22.740  17.630  1.00  0.00
ATOM   5720  H2  WAT  1002     -21.253 -22.809  18.617  1.00  0.00
TER   
ATOM   5721  O   WAT  1003     -18.606 -23.075  19.214  1.00  0.00
ATOM   5722  H1  WAT  1003     -17.673 -23.141  19.417  1.00  0.00
ATOM   5723  H2  WAT  1003     -18.694 -22.240  18.756  1.00  0.00
TER   
ATOM   5724  O   WAT  1004     -15.978 -23.759  16.174  1.00  0.00
ATOM   5725  H1  WAT  1004     -16.056 -24.093  17.068  1.00  0.00
ATOM   5726  H2  WAT  1004     -15.157 -23.267  16.174  1.00  0.00
TER   
ATOM   5727  O   WAT  1005     -21.442 -32.023  15.425  1.00  0.00
ATOM   5728  H1  WAT  1005     -20.496 -32.152  15.494  1.00  0.00
ATOM   5729  H2  WAT  1005     -21.820 -32.762  15.902  1.00  0.00
TER   
ATOM   5730  O   WAT  1006     -18.407 -26.442  15.795  1.00  0.00
ATOM   5731  H1  WAT  1006     -17.704 -26.237  16.411  1.00  0.00
ATOM   5732  H2  WAT  1006     -19.131 -25.874  16.060  1.00  0.00
TER   
ATOM   5733  O   WAT  1007     -16.499 -26.004  17.845  1.00  0.00
ATOM   5734  H1  WAT  1007     -15.664 -26.436  17.663  1.00  0.00
ATOM   5735  H2  WAT  1007     -16.660 -26.176  18.773  1.00  0.00
TER   
ATOM   5736  O   WAT  1008     -16.844 -29.501  19.211  1.00  0.00
ATOM   5737  H1  WAT  1008     -16.899 -29.666  18.270  1.00  0.00
ATOM   5738  H2  WAT  1008     -17.469 -28.793  19.367  1.00  0.00
TER   
ATOM   5739  O   WAT  1009      -7.870 -15.487  27.941  1.00  0.00
ATOM   5740  H1  WAT  1009      -7.232 -15.606  27.237  1.00  0.00
ATOM   5741  H2  WAT  1009      -7.988 -14.539  28.000  1.00  0.00
TER   
ATOM   5742  O   WAT  1010     -11.061 -15.534  27.877  1.00  0.00
ATOM   5743  H1  WAT  1010     -11.399 -15.650  26.989  1.00  0.00
ATOM   5744  H2  WAT  1010     -10.192 -15.935  27.857  1.00  0.00
TER   
ATOM   5745  O   WAT  1011     -15.203 -13.681  23.867  1.00  0.00
ATOM   5746  H1  WAT  1011     -15.766 -13.772  23.098  1.00  0.00
ATOM   5747  H2  WAT  1011     -15.317 -14.501  24.347  1.00  0.00
TER   
ATOM   5748  O   WAT  1012     -17.656 -12.185  26.705  1.00  0.00
ATOM   5749  H1  WAT  1012     -16.864 -12.526  26.290  1.00  0.00
ATOM   5750  H2  WAT  1012     -17.416 -12.076  27.625  1.00  0.00
TER   
ATOM   5751  O   WAT  1013      -9.623 -10.013  19.178  1.00  0.00
ATOM   5752  H1  WAT  1013     -10.274  -9.428  18.792  1.00  0.00
ATOM   5753  H2  WAT  1013      -8.828  -9.483  19.238  1.00  0.00
TER   
ATOM   5754  O   WAT  1014     -15.697 -12.925  19.577  1.00  0.00
ATOM   5755  H1  WAT  1014     -14.924 -13.472  19.438  1.00  0.00
ATOM   5756  H2  WAT  1014     -15.344 -12.060  19.788  1.00  0.00
TER   
ATOM   5757  O   WAT  1015     -12.933 -14.219  29.374  1.00  0.00
ATOM   5758  H1  WAT  1015     -12.337 -14.444  28.659  1.00  0.00
ATOM   5759  H2  WAT  1015     -12.875 -14.961  29.976  1.00  0.00
TER   
ATOM   5760  O   WAT  1016     -13.360 -16.765  17.209  1.00  0.00
ATOM   5761  H1  WAT  1016     -13.108 -17.287  16.447  1.00  0.00
ATOM   5762  H2  WAT  1016     -14.298 -16.929  17.311  1.00  0.00
TER   
ATOM   5763  O   WAT  1017      -8.316 -17.762  25.016  1.00  0.00
ATOM   5764  H1  WAT  1017      -7.530 -18.180  24.665  1.00  0.00
ATOM   5765  H2  WAT  1017      -8.052 -16.857  25.184  1.00  0.00
TER   
ATOM   5766  O   WAT  1018      -8.145 -12.324  19.715  1.00  0.00
ATOM   5767  H1  WAT  1018      -8.780 -12.251  20.427  1.00  0.00
ATOM   5768  H2  WAT  1018      -8.475 -11.735  19.037  1.00  0.00
TER   
ATOM   5769  O   WAT  1019      -2.915 -17.824  25.919  1.00  0.00
ATOM   5770  H1  WAT  1019      -2.183 -18.394  26.153  1.00  0.00
ATOM   5771  H2  WAT  1019      -3.671 -18.212  26.360  1.00  0.00
TER   
ATOM   5772  O   WAT  1020     -13.641 -14.862  19.411  1.00  0.00
ATOM   5773  H1  WAT  1020     -13.757 -15.538  20.079  1.00  0.00
ATOM   5774  H2  WAT  1020     -13.531 -15.349  18.594  1.00  0.00
TER   
ATOM   5775  O   WAT  1021     -11.298 -15.401  23.116  1.00  0.00
ATOM   5776  H1  WAT  1021     -11.662 -15.928  23.827  1.00  0.00
ATOM   5777  H2  WAT  1021     -10.441 -15.792  22.942  1.00  0.00
TER   
ATOM   5778  O   WAT  1022     -11.657 -20.372  18.112  1.00  0.00
ATOM   5779  H1  WAT  1022     -11.490 -19.504  18.479  1.00  0.00
ATOM   5780  H2  WAT  1022     -11.847 -20.210  17.188  1.00  0.00
TER   
ATOM   5781  O   WAT  1023      -8.900 -11.911  29.778  1.00  0.00
ATOM   5782  H1  WAT  1023      -9.199 -11.008  29.670  1.00  0.00
ATOM   5783  H2  WAT  1023      -9.244 -12.178  30.631  1.00  0.00
TER   
ATOM   5784  O   WAT  1024     -15.448 -15.459  25.812  1.00  0.00
ATOM   5785  H1  WAT  1024     -16.373 -15.592  26.020  1.00  0.00
ATOM   5786  H2  WAT  1024     -15.200 -14.680  26.309  1.00  0.00
TER   
ATOM   5787  O   WAT  1025      -5.500 -19.392  27.458  1.00  0.00
ATOM   5788  H1  WAT  1025      -6.408 -19.461  27.164  1.00  0.00
ATOM   5789  H2  WAT  1025      -5.551 -18.915  28.286  1.00  0.00
TER   
ATOM   5790  O   WAT  1026     -11.678 -17.917  19.097  1.00  0.00
ATOM   5791  H1  WAT  1026     -11.798 -17.471  19.935  1.00  0.00
ATOM   5792  H2  WAT  1026     -12.373 -17.568  18.538  1.00  0.00
TER   
ATOM   5793  O   WAT  1027     -18.087 -15.816  26.647  1.00  0.00
ATOM   5794  H1  WAT  1027     -17.958 -15.563  27.560  1.00  0.00
ATOM   5795  H2  WAT  1027     -18.768 -15.223  26.327  1.00  0.00
TER   
ATOM   5796  O   WAT  1028     -13.917  -5.146  22.746  1.00  0.00
ATOM   5797  H1  WAT  1028     -13.995  -4.196  22.824  1.00  0.00
ATOM   5798  H2  WAT  1028     -14.521  -5.492  23.403  1.00  0.00
TER   
ATOM   5799  O   WAT  1029      -3.634 -21.191  29.236  1.00  0.00
ATOM   5800  H1  WAT  1029      -4.276 -20.898  28.590  1.00  0.00
ATOM   5801  H2  WAT  1029      -4.138 -21.306  30.041  1.00  0.00
TER   
ATOM   5802  O   WAT  1030      -5.980 -17.445  19.925  1.00  0.00
ATOM   5803  H1  WAT  1030      -5.068 -17.212  19.749  1.00  0.00
ATOM   5804  H2  WAT  1030      -6.489 -16.861  19.362  1.00  0.00
TER   
ATOM   5805  O   WAT  1031      -7.373 -12.462  27.316  1.00  0.00
ATOM   5806  H1  WAT  1031      -8.002 -12.297  26.614  1.00  0.00
ATOM   5807  H2  WAT  1031      -7.760 -12.048  28.087  1.00  0.00
TER   
ATOM   5808  O   WAT  1032      -3.494 -11.527  24.670  1.00  0.00
ATOM   5809  H1  WAT  1032      -4.179 -11.147  24.120  1.00  0.00
ATOM   5810  H2  WAT  1032      -3.409 -10.917  25.404  1.00  0.00
TER   
ATOM   5811  O   WAT  1033      -6.239 -13.881  31.270  1.00  0.00
ATOM   5812  H1  WAT  1033      -6.027 -13.237  30.593  1.00  0.00
ATOM   5813  H2  WAT  1033      -6.286 -14.714  30.802  1.00  0.00
TER   
ATOM   5814  O   WAT  1034     -11.820 -12.725  24.581  1.00  0.00
ATOM   5815  H1  WAT  1034     -11.356 -12.446  23.791  1.00  0.00
ATOM   5816  H2  WAT  1034     -12.084 -13.626  24.398  1.00  0.00
TER   
ATOM   5817  O   WAT  1035     -14.927 -13.177  27.519  1.00  0.00
ATOM   5818  H1  WAT  1035     -14.357 -12.749  26.881  1.00  0.00
ATOM   5819  H2  WAT  1035     -14.337 -13.459  28.217  1.00  0.00
TER   
ATOM   5820  O   WAT  1036     -12.883 -16.602  21.390  1.00  0.00
ATOM   5821  H1  WAT  1036     -12.181 -16.150  21.857  1.00  0.00
ATOM   5822  H2  WAT  1036     -13.215 -17.244  22.018  1.00  0.00
TER   
ATOM   5823  O   WAT  1037      -5.124 -11.003  29.442  1.00  0.00
ATOM   5824  H1  WAT  1037      -4.302 -11.405  29.160  1.00  0.00
ATOM   5825  H2  WAT  1037      -5.128 -11.106  30.394  1.00  0.00
TER   
ATOM   5826  O   WAT  1038     -17.189 -17.979  23.650  1.00  0.00
ATOM   5827  H1  WAT  1038     -17.986 -17.868  24.168  1.00  0.00
ATOM   5828  H2  WAT  1038     -17.416 -17.641  22.784  1.00  0.00
TER   
ATOM   5829  O   WAT  1039     -11.358 -11.455  31.598  1.00  0.00
ATOM   5830  H1  WAT  1039     -11.294 -10.993  32.434  1.00  0.00
ATOM   5831  H2  WAT  1039     -12.067 -12.085  31.726  1.00  0.00
TER   
ATOM   5832  O   WAT  1040       2.967 -14.659  25.791  1.00  0.00
ATOM   5833  H1  WAT  1040       2.213 -15.229  25.635  1.00  0.00
ATOM   5834  H2  WAT  1040       3.101 -14.693  26.738  1.00  0.00
TER   
ATOM   5835  O   WAT  1041     -11.644  -9.788  21.466  1.00  0.00
ATOM   5836  H1  WAT  1041     -11.779  -8.943  21.895  1.00  0.00
ATOM   5837  H2  WAT  1041     -11.103  -9.586  20.703  1.00  0.00
TER   
ATOM   5838  O   WAT  1042     -18.191 -12.271  22.039  1.00  0.00
ATOM   5839  H1  WAT  1042     -17.678 -11.476  22.189  1.00  0.00
ATOM   5840  H2  WAT  1042     -17.538 -12.968  21.972  1.00  0.00
TER   
ATOM   5841  O   WAT  1043     -16.381  -9.154  24.121  1.00  0.00
ATOM   5842  H1  WAT  1043     -16.205  -8.232  23.933  1.00  0.00
ATOM   5843  H2  WAT  1043     -15.586  -9.468  24.551  1.00  0.00
TER   
ATOM   5844  O   WAT  1044     -15.258  -7.636  30.122  1.00  0.00
ATOM   5845  H1  WAT  1044     -14.707  -7.764  29.350  1.00  0.00
ATOM   5846  H2  WAT  1044     -16.097  -7.337  29.772  1.00  0.00
TER   
ATOM   5847  O   WAT  1045      -7.919  -8.885  33.624  1.00  0.00
ATOM   5848  H1  WAT  1045      -7.937  -8.065  33.132  1.00  0.00
ATOM   5849  H2  WAT  1045      -6.997  -9.010  33.849  1.00  0.00
TER   
ATOM   5850  O   WAT  1046     -20.226 -13.942  22.815  1.00  0.00
ATOM   5851  H1  WAT  1046     -19.388 -13.532  22.598  1.00  0.00
ATOM   5852  H2  WAT  1046     -20.048 -14.882  22.785  1.00  0.00
TER   
ATOM   5853  O   WAT  1047      -8.329 -16.274  18.503  1.00  0.00
ATOM   5854  H1  WAT  1047      -8.845 -15.504  18.742  1.00  0.00
ATOM   5855  H2  WAT  1047      -8.602 -16.948  19.127  1.00  0.00
TER   
ATOM   5856  O   WAT  1048     -10.745 -21.429  23.562  1.00  0.00
ATOM   5857  H1  WAT  1048     -11.600 -21.819  23.382  1.00  0.00
ATOM   5858  H2  WAT  1048     -10.332 -21.350  22.702  1.00  0.00
TER   
ATOM   5859  O   WAT  1049      -3.356 -13.521  20.439  1.00  0.00
ATOM   5860  H1  WAT  1049      -4.133 -13.860  19.994  1.00  0.00
ATOM   5861  H2  WAT  1049      -2.677 -13.516  19.764  1.00  0.00
TER   
ATOM   5862  O   WAT  1050      -8.541 -18.401  20.329  1.00  0.00
ATOM   5863  H1  WAT  1050      -8.846 -18.087  21.180  1.00  0.00
ATOM   5864  H2  WAT  1050      -7.588 -18.323  20.372  1.00  0.00
TER   
ATOM   5865  O   WAT  1051     -10.096 -12.242  21.979  1.00  0.00
ATOM   5866  H1  WAT  1051     -10.624 -12.977  21.666  1.00  0.00
ATOM   5867  H2  WAT  1051     -10.597 -11.465  21.733  1.00  0.00
TER   
ATOM   5868  O   WAT  1052      -5.117 -14.048  27.095  1.00  0.00
ATOM   5869  H1  WAT  1052      -5.774 -13.358  27.183  1.00  0.00
ATOM   5870  H2  WAT  1052      -4.313 -13.658  27.439  1.00  0.00
TER   
ATOM   5871  O   WAT  1053     -15.364 -21.580  24.339  1.00  0.00
ATOM   5872  H1  WAT  1053     -14.790 -21.803  23.607  1.00  0.00
ATOM   5873  H2  WAT  1053     -14.777 -21.512  25.092  1.00  0.00
TER   
ATOM   5874  O   WAT  1054      -6.306 -15.693  25.146  1.00  0.00
ATOM   5875  H1  WAT  1054      -5.793 -15.060  25.648  1.00  0.00
ATOM   5876  H2  WAT  1054      -5.656 -16.293  24.780  1.00  0.00
TER   
ATOM   5877  O   WAT  1055     -15.037 -19.550  18.359  1.00  0.00
ATOM   5878  H1  WAT  1055     -15.874 -19.213  18.680  1.00  0.00
ATOM   5879  H2  WAT  1055     -15.177 -19.685  17.422  1.00  0.00
TER   
ATOM   5880  O   WAT  1056     -13.062 -24.706  23.067  1.00  0.00
[truncated: 1,389,173 more chars]
