# Supplementary material for: Structural basis of synthetic agonist activation of the nuclear receptor REV-ERB
Source: Nat Commun. 2022 Nov 21;13:7131. doi: 10.1038/s41467-022-34892-4 (PMC9681850; doi:10.1038/s41467-022-34892-4)
Supplement: Supplementary file 5 — Supplementary Data 2 [file 41467_2022_34892_MOESM5_ESM.txt]

CRYST1   69.421   69.421   69.421 109.47 109.47 109.47 P 1           1
ATOM      1  N   THR     1      25.313  66.303  52.982  1.00  0.00           N  
ATOM      2  H1  THR     1      24.577  66.057  53.629  1.00  0.00           H  
ATOM      3  H2  THR     1      24.812  66.443  52.116  1.00  0.00           H  
ATOM      4  H3  THR     1      25.860  67.106  53.257  1.00  0.00           H  
ATOM      5  CA  THR     1      26.203  65.069  52.899  1.00  0.00           C  
ATOM      6  HA  THR     1      26.806  65.113  53.806  1.00  0.00           H  
ATOM      7  CB  THR     1      25.509  63.752  52.873  1.00  0.00           C  
ATOM      8  HB  THR     1      26.084  62.943  52.423  1.00  0.00           H  
ATOM      9  CG2 THR     1      25.070  63.195  54.248  1.00  0.00           C  
ATOM     10 HG21 THR     1      24.691  62.212  53.968  1.00  0.00           H  
ATOM     11 HG22 THR     1      25.914  63.133  54.935  1.00  0.00           H  
ATOM     12 HG23 THR     1      24.335  63.907  54.623  1.00  0.00           H  
ATOM     13  OG1 THR     1      24.306  63.827  52.078  1.00  0.00           O  
ATOM     14  HG1 THR     1      24.367  63.857  51.121  1.00  0.00           H  
ATOM     15  C   THR     1      27.133  65.203  51.726  1.00  0.00           C  
ATOM     16  O   THR     1      26.984  66.060  50.872  1.00  0.00           O  
ATOM     17  N   HIE     2      28.153  64.351  51.633  1.00  0.00           N  
ATOM     18  H   HIE     2      28.217  63.602  52.308  1.00  0.00           H  
ATOM     19  CA  HIE     2      29.389  64.658  50.881  1.00  0.00           C  
ATOM     20  HA  HIE     2      29.111  65.010  49.888  1.00  0.00           H  
ATOM     21  CB  HIE     2      30.242  65.759  51.533  1.00  0.00           C  
ATOM     22  HB2 HIE     2      30.932  66.180  50.802  1.00  0.00           H  
ATOM     23  HB3 HIE     2      29.661  66.646  51.785  1.00  0.00           H  
ATOM     24  CG  HIE     2      30.996  65.282  52.749  1.00  0.00           C  
ATOM     25  ND1 HIE     2      30.546  65.049  54.074  1.00  0.00           N  
ATOM     26  CE1 HIE     2      31.586  64.522  54.720  1.00  0.00           C  
ATOM     27  HE1 HIE     2      31.681  64.241  55.759  1.00  0.00           H  
ATOM     28  NE2 HIE     2      32.634  64.381  53.926  1.00  0.00           N  
ATOM     29  HE2 HIE     2      33.474  63.947  54.281  1.00  0.00           H  
ATOM     30  CD2 HIE     2      32.334  64.883  52.693  1.00  0.00           C  
ATOM     31  HD2 HIE     2      33.009  64.974  51.855  1.00  0.00           H  
ATOM     32  C   HIE     2      30.187  63.336  50.661  1.00  0.00           C  
ATOM     33  O   HIE     2      29.808  62.262  51.114  1.00  0.00           O  
ATOM     34  N   ARG     3      31.196  63.345  49.748  1.00  0.00           N  
ATOM     35  H   ARG     3      31.165  64.143  49.130  1.00  0.00           H  
ATOM     36  CA  ARG     3      32.199  62.261  49.708  1.00  0.00           C  
ATOM     37  HA  ARG     3      32.196  61.725  50.657  1.00  0.00           H  
ATOM     38  CB  ARG     3      31.834  61.290  48.549  1.00  0.00           C  
ATOM     39  HB2 ARG     3      32.530  60.453  48.508  1.00  0.00           H  
ATOM     40  HB3 ARG     3      30.823  60.922  48.728  1.00  0.00           H  
ATOM     41  CG  ARG     3      31.892  61.955  47.181  1.00  0.00           C  
ATOM     42  HG2 ARG     3      31.308  62.875  47.152  1.00  0.00           H  
ATOM     43  HG3 ARG     3      32.931  62.162  46.924  1.00  0.00           H  
ATOM     44  CD  ARG     3      31.305  60.993  46.133  1.00  0.00           C  
ATOM     45  HD2 ARG     3      31.632  59.957  46.228  1.00  0.00           H  
ATOM     46  HD3 ARG     3      30.222  61.098  46.200  1.00  0.00           H  
ATOM     47  NE  ARG     3      31.620  61.584  44.791  1.00  0.00           N  
ATOM     48  HE  ARG     3      30.894  62.132  44.353  1.00  0.00           H  
ATOM     49  CZ  ARG     3      32.814  61.597  44.152  1.00  0.00           C  
ATOM     50  NH1 ARG     3      33.864  60.893  44.526  1.00  0.00           N  
ATOM     51 HH11 ARG     3      33.706  60.300  45.328  1.00  0.00           H  
ATOM     52 HH12 ARG     3      34.724  60.782  44.009  1.00  0.00           H  
ATOM     53  NH2 ARG     3      33.013  62.362  43.067  1.00  0.00           N  
ATOM     54 HH21 ARG     3      32.318  63.007  42.719  1.00  0.00           H  
ATOM     55 HH22 ARG     3      33.927  62.424  42.642  1.00  0.00           H  
ATOM     56  C   ARG     3      33.639  62.722  49.485  1.00  0.00           C  
ATOM     57  O   ARG     3      33.926  63.783  48.953  1.00  0.00           O  
ATOM     58  N   LEU     4      34.594  61.951  50.044  1.00  0.00           N  
ATOM     59  H   LEU     4      34.160  61.183  50.534  1.00  0.00           H  
ATOM     60  CA  LEU     4      36.061  62.132  50.022  1.00  0.00           C  
ATOM     61  HA  LEU     4      36.319  63.142  49.705  1.00  0.00           H  
ATOM     62  CB  LEU     4      36.553  61.748  51.445  1.00  0.00           C  
ATOM     63  HB2 LEU     4      36.087  60.806  51.733  1.00  0.00           H  
ATOM     64  HB3 LEU     4      37.633  61.623  51.521  1.00  0.00           H  
ATOM     65  CG  LEU     4      36.217  62.766  52.579  1.00  0.00           C  
ATOM     66  HG  LEU     4      35.133  62.886  52.586  1.00  0.00           H  
ATOM     67  CD1 LEU     4      36.789  62.432  53.911  1.00  0.00           C  
ATOM     68 HD11 LEU     4      37.779  61.978  53.881  1.00  0.00           H  
ATOM     69 HD12 LEU     4      36.581  63.173  54.683  1.00  0.00           H  
ATOM     70 HD13 LEU     4      36.238  61.573  54.294  1.00  0.00           H  
ATOM     71  CD2 LEU     4      36.751  64.166  52.295  1.00  0.00           C  
ATOM     72 HD21 LEU     4      36.698  64.796  53.183  1.00  0.00           H  
ATOM     73 HD22 LEU     4      37.703  64.132  51.765  1.00  0.00           H  
ATOM     74 HD23 LEU     4      36.030  64.502  51.549  1.00  0.00           H  
ATOM     75  C   LEU     4      36.664  61.196  48.995  1.00  0.00           C  
ATOM     76  O   LEU     4      36.324  60.021  48.784  1.00  0.00           O  
ATOM     77  N   ILE     5      37.758  61.736  48.417  1.00  0.00           N  
ATOM     78  H   ILE     5      38.005  62.668  48.720  1.00  0.00           H  
ATOM     79  CA  ILE     5      38.763  61.058  47.553  1.00  0.00           C  
ATOM     80  HA  ILE     5      38.916  60.015  47.829  1.00  0.00           H  
ATOM     81  CB  ILE     5      38.191  60.917  46.068  1.00  0.00           C  
ATOM     82  HB  ILE     5      37.149  60.600  46.126  1.00  0.00           H  
ATOM     83  CG2 ILE     5      38.123  62.378  45.459  1.00  0.00           C  
ATOM     84 HG21 ILE     5      37.616  62.442  44.496  1.00  0.00           H  
ATOM     85 HG22 ILE     5      37.423  63.033  45.978  1.00  0.00           H  
ATOM     86 HG23 ILE     5      39.072  62.916  45.450  1.00  0.00           H  
ATOM     87  CG1 ILE     5      39.073  59.980  45.226  1.00  0.00           C  
ATOM     88 HG12 ILE     5      40.042  60.463  45.103  1.00  0.00           H  
ATOM     89 HG13 ILE     5      39.345  59.072  45.765  1.00  0.00           H  
ATOM     90  CD1 ILE     5      38.498  59.715  43.831  1.00  0.00           C  
ATOM     91 HD11 ILE     5      39.098  58.895  43.438  1.00  0.00           H  
ATOM     92 HD12 ILE     5      37.438  59.462  43.814  1.00  0.00           H  
ATOM     93 HD13 ILE     5      38.543  60.620  43.225  1.00  0.00           H  
ATOM     94  C   ILE     5      40.120  61.807  47.718  1.00  0.00           C  
ATOM     95  O   ILE     5      40.210  62.993  47.921  1.00  0.00           O  
ATOM     96  N   THR     6      41.255  61.141  47.553  1.00  0.00           N  
ATOM     97  H   THR     6      41.313  60.158  47.326  1.00  0.00           H  
ATOM     98  CA  THR     6      42.647  61.805  47.464  1.00  0.00           C  
ATOM     99  HA  THR     6      42.923  62.473  48.280  1.00  0.00           H  
ATOM    100  CB  THR     6      43.676  60.673  47.509  1.00  0.00           C  
ATOM    101  HB  THR     6      43.414  59.945  46.742  1.00  0.00           H  
ATOM    102  CG2 THR     6      45.175  61.014  47.450  1.00  0.00           C  
ATOM    103 HG21 THR     6      45.771  60.145  47.173  1.00  0.00           H  
ATOM    104 HG22 THR     6      45.341  61.690  46.611  1.00  0.00           H  
ATOM    105 HG23 THR     6      45.406  61.468  48.414  1.00  0.00           H  
ATOM    106  OG1 THR     6      43.479  60.034  48.762  1.00  0.00           O  
ATOM    107  HG1 THR     6      42.628  59.603  48.660  1.00  0.00           H  
ATOM    108  C   THR     6      42.812  62.442  46.069  1.00  0.00           C  
ATOM    109  O   THR     6      42.331  61.902  45.061  1.00  0.00           O  
ATOM    110  N   LEU     7      43.579  63.539  46.026  1.00  0.00           N  
ATOM    111  H   LEU     7      43.844  64.039  46.863  1.00  0.00           H  
ATOM    112  CA  LEU     7      43.676  64.373  44.826  1.00  0.00           C  
ATOM    113  HA  LEU     7      42.662  64.710  44.607  1.00  0.00           H  
ATOM    114  CB  LEU     7      44.606  65.543  45.234  1.00  0.00           C  
ATOM    115  HB2 LEU     7      44.057  66.066  46.016  1.00  0.00           H  
ATOM    116  HB3 LEU     7      45.549  65.238  45.688  1.00  0.00           H  
ATOM    117  CG  LEU     7      44.827  66.474  44.031  1.00  0.00           C  
ATOM    118  HG  LEU     7      45.209  65.880  43.201  1.00  0.00           H  
ATOM    119  CD1 LEU     7      43.527  67.221  43.615  1.00  0.00           C  
ATOM    120 HD11 LEU     7      43.839  68.005  42.924  1.00  0.00           H  
ATOM    121 HD12 LEU     7      42.861  66.517  43.117  1.00  0.00           H  
ATOM    122 HD13 LEU     7      43.009  67.755  44.411  1.00  0.00           H  
ATOM    123  CD2 LEU     7      45.796  67.568  44.409  1.00  0.00           C  
ATOM    124 HD21 LEU     7      46.733  67.202  44.828  1.00  0.00           H  
ATOM    125 HD22 LEU     7      46.008  68.091  43.476  1.00  0.00           H  
ATOM    126 HD23 LEU     7      45.333  68.190  45.175  1.00  0.00           H  
ATOM    127  C   LEU     7      44.117  63.465  43.644  1.00  0.00           C  
ATOM    128  O   LEU     7      43.377  63.325  42.647  1.00  0.00           O  
ATOM    129  N   ALA     8      45.288  62.845  43.821  1.00  0.00           N  
ATOM    130  H   ALA     8      45.800  63.072  44.662  1.00  0.00           H  
ATOM    131  CA  ALA     8      45.986  61.919  42.865  1.00  0.00           C  
ATOM    132  HA  ALA     8      46.093  62.428  41.907  1.00  0.00           H  
ATOM    133  CB  ALA     8      47.348  61.661  43.482  1.00  0.00           C  
ATOM    134  HB1 ALA     8      47.857  62.611  43.646  1.00  0.00           H  
ATOM    135  HB2 ALA     8      47.223  61.064  44.385  1.00  0.00           H  
ATOM    136  HB3 ALA     8      48.058  61.234  42.773  1.00  0.00           H  
ATOM    137  C   ALA     8      45.200  60.650  42.481  1.00  0.00           C  
ATOM    138  O   ALA     8      45.397  60.185  41.333  1.00  0.00           O  
ATOM    139  N   ASP     9      44.312  60.086  43.331  1.00  0.00           N  
ATOM    140  H   ASP     9      44.111  60.506  44.227  1.00  0.00           H  
ATOM    141  CA  ASP     9      43.494  58.924  42.953  1.00  0.00           C  
ATOM    142  HA  ASP     9      44.097  58.182  42.430  1.00  0.00           H  
ATOM    143  CB  ASP     9      42.873  58.382  44.186  1.00  0.00           C  
ATOM    144  HB2 ASP     9      42.243  59.114  44.690  1.00  0.00           H  
ATOM    145  HB3 ASP     9      42.187  57.611  43.836  1.00  0.00           H  
ATOM    146  CG  ASP     9      43.739  57.720  45.229  1.00  0.00           C  
ATOM    147  OD1 ASP     9      44.974  57.539  45.034  1.00  0.00           O  
ATOM    148  OD2 ASP     9      43.169  57.292  46.263  1.00  0.00           O  
ATOM    149  C   ASP     9      42.269  59.331  42.063  1.00  0.00           C  
ATOM    150  O   ASP     9      41.981  58.631  41.131  1.00  0.00           O  
ATOM    151  N   HIE    10      41.618  60.546  42.291  1.00  0.00           N  
ATOM    152  H   HIE    10      41.911  61.030  43.128  1.00  0.00           H  
ATOM    153  CA  HIE    10      40.724  61.047  41.233  1.00  0.00           C  
ATOM    154  HA  HIE    10      39.892  60.348  41.140  1.00  0.00           H  
ATOM    155  CB  HIE    10      40.255  62.432  41.697  1.00  0.00           C  
ATOM    156  HB2 HIE    10      39.834  62.412  42.702  1.00  0.00           H  
ATOM    157  HB3 HIE    10      41.077  63.145  41.759  1.00  0.00           H  
ATOM    158  CG  HIE    10      39.243  63.038  40.730  1.00  0.00           C  
ATOM    159  ND1 HIE    10      38.920  64.396  40.718  1.00  0.00           N  
ATOM    160  CE1 HIE    10      37.992  64.611  39.851  1.00  0.00           C  
ATOM    161  HE1 HIE    10      37.587  65.579  39.590  1.00  0.00           H  
ATOM    162  NE2 HIE    10      37.495  63.440  39.537  1.00  0.00           N  
ATOM    163  HE2 HIE    10      36.843  63.377  38.768  1.00  0.00           H  
ATOM    164  CD2 HIE    10      38.320  62.422  39.968  1.00  0.00           C  
ATOM    165  HD2 HIE    10      38.213  61.351  39.880  1.00  0.00           H  
ATOM    166  C   HIE    10      41.381  61.241  39.896  1.00  0.00           C  
ATOM    167  O   HIE    10      40.839  60.666  38.934  1.00  0.00           O  
ATOM    168  N   ILE    11      42.595  61.783  39.842  1.00  0.00           N  
ATOM    169  H   ILE    11      43.080  62.086  40.674  1.00  0.00           H  
ATOM    170  CA  ILE    11      43.437  61.914  38.561  1.00  0.00           C  
ATOM    171  HA  ILE    11      42.818  62.491  37.874  1.00  0.00           H  
ATOM    172  CB  ILE    11      44.697  62.728  38.812  1.00  0.00           C  
ATOM    173  HB  ILE    11      45.297  62.259  39.592  1.00  0.00           H  
ATOM    174  CG2 ILE    11      45.730  62.925  37.753  1.00  0.00           C  
ATOM    175 HG21 ILE    11      46.611  63.318  38.260  1.00  0.00           H  
ATOM    176 HG22 ILE    11      45.989  61.974  37.287  1.00  0.00           H  
ATOM    177 HG23 ILE    11      45.446  63.707  37.049  1.00  0.00           H  
ATOM    178  CG1 ILE    11      44.383  64.139  39.369  1.00  0.00           C  
ATOM    179 HG12 ILE    11      43.914  64.782  38.626  1.00  0.00           H  
ATOM    180 HG13 ILE    11      43.630  64.015  40.147  1.00  0.00           H  
ATOM    181  CD1 ILE    11      45.503  64.890  40.016  1.00  0.00           C  
ATOM    182 HD11 ILE    11      45.173  65.746  40.605  1.00  0.00           H  
ATOM    183 HD12 ILE    11      46.086  64.228  40.657  1.00  0.00           H  
ATOM    184 HD13 ILE    11      46.225  65.278  39.298  1.00  0.00           H  
ATOM    185  C   ILE    11      43.595  60.486  37.919  1.00  0.00           C  
ATOM    186  O   ILE    11      43.366  60.396  36.735  1.00  0.00           O  
ATOM    187  N   ALA    12      44.034  59.501  38.741  1.00  0.00           N  
ATOM    188  H   ALA    12      44.206  59.747  39.705  1.00  0.00           H  
ATOM    189  CA  ALA    12      44.300  58.107  38.353  1.00  0.00           C  
ATOM    190  HA  ALA    12      45.057  58.102  37.569  1.00  0.00           H  
ATOM    191  CB  ALA    12      44.943  57.387  39.521  1.00  0.00           C  
ATOM    192  HB1 ALA    12      45.202  56.353  39.293  1.00  0.00           H  
ATOM    193  HB2 ALA    12      45.915  57.836  39.727  1.00  0.00           H  
ATOM    194  HB3 ALA    12      44.241  57.367  40.354  1.00  0.00           H  
ATOM    195  C   ALA    12      43.049  57.460  37.690  1.00  0.00           C  
ATOM    196  O   ALA    12      43.041  56.765  36.665  1.00  0.00           O  
ATOM    197  N   GLN    13      41.800  57.689  38.230  1.00  0.00           N  
ATOM    198  H   GLN    13      41.806  58.291  39.041  1.00  0.00           H  
ATOM    199  CA  GLN    13      40.542  57.147  37.820  1.00  0.00           C  
ATOM    200  HA  GLN    13      40.634  56.085  37.592  1.00  0.00           H  
ATOM    201  CB  GLN    13      39.531  57.352  38.958  1.00  0.00           C  
ATOM    202  HB2 GLN    13      39.554  58.366  39.357  1.00  0.00           H  
ATOM    203  HB3 GLN    13      38.522  57.241  38.559  1.00  0.00           H  
ATOM    204  CG  GLN    13      39.868  56.277  40.041  1.00  0.00           C  
ATOM    205  HG2 GLN    13      39.566  55.287  39.698  1.00  0.00           H  
ATOM    206  HG3 GLN    13      40.948  56.274  40.195  1.00  0.00           H  
ATOM    207  CD  GLN    13      39.154  56.580  41.321  1.00  0.00           C  
ATOM    208  OE1 GLN    13      38.033  57.102  41.244  1.00  0.00           O  
ATOM    209  NE2 GLN    13      39.594  56.147  42.450  1.00  0.00           N  
ATOM    210 HE21 GLN    13      39.095  56.310  43.313  1.00  0.00           H  
ATOM    211 HE22 GLN    13      40.471  55.664  42.583  1.00  0.00           H  
ATOM    212  C   GLN    13      40.013  57.850  36.561  1.00  0.00           C  
ATOM    213  O   GLN    13      39.504  57.230  35.653  1.00  0.00           O  
ATOM    214  N   ILE    14      40.275  59.216  36.436  1.00  0.00           N  
ATOM    215  H   ILE    14      40.647  59.731  37.221  1.00  0.00           H  
ATOM    216  CA  ILE    14      40.005  59.989  35.175  1.00  0.00           C  
ATOM    217  HA  ILE    14      38.957  59.868  34.901  1.00  0.00           H  
ATOM    218  CB  ILE    14      40.250  61.559  35.226  1.00  0.00           C  
ATOM    219  HB  ILE    14      41.315  61.652  35.440  1.00  0.00           H  
ATOM    220  CG2 ILE    14      39.833  62.251  33.850  1.00  0.00           C  
ATOM    221 HG21 ILE    14      40.227  61.636  33.041  1.00  0.00           H  
ATOM    222 HG22 ILE    14      38.751  62.176  33.748  1.00  0.00           H  
ATOM    223 HG23 ILE    14      40.155  63.290  33.771  1.00  0.00           H  
ATOM    224  CG1 ILE    14      39.269  62.165  36.337  1.00  0.00           C  
ATOM    225 HG12 ILE    14      38.315  62.337  35.838  1.00  0.00           H  
ATOM    226 HG13 ILE    14      39.136  61.460  37.158  1.00  0.00           H  
ATOM    227  CD1 ILE    14      39.764  63.430  37.009  1.00  0.00           C  
ATOM    228 HD11 ILE    14      40.239  64.068  36.264  1.00  0.00           H  
ATOM    229 HD12 ILE    14      38.979  64.049  37.443  1.00  0.00           H  
ATOM    230 HD13 ILE    14      40.508  63.199  37.772  1.00  0.00           H  
ATOM    231  C   ILE    14      40.951  59.444  34.073  1.00  0.00           C  
ATOM    232  O   ILE    14      40.546  59.157  32.919  1.00  0.00           O  
ATOM    233  N   ILE    15      42.228  59.215  34.422  1.00  0.00           N  
ATOM    234  H   ILE    15      42.627  59.385  35.334  1.00  0.00           H  
ATOM    235  CA  ILE    15      43.207  58.643  33.452  1.00  0.00           C  
ATOM    236  HA  ILE    15      43.237  59.281  32.569  1.00  0.00           H  
ATOM    237  CB  ILE    15      44.651  58.636  34.003  1.00  0.00           C  
ATOM    238  HB  ILE    15      44.572  58.392  35.063  1.00  0.00           H  
ATOM    239  CG2 ILE    15      45.732  57.792  33.290  1.00  0.00           C  
ATOM    240 HG21 ILE    15      45.871  57.891  32.213  1.00  0.00           H  
ATOM    241 HG22 ILE    15      46.660  57.783  33.862  1.00  0.00           H  
ATOM    242 HG23 ILE    15      45.453  56.749  33.440  1.00  0.00           H  
ATOM    243  CG1 ILE    15      45.258  60.048  33.987  1.00  0.00           C  
ATOM    244 HG12 ILE    15      45.624  60.207  32.972  1.00  0.00           H  
ATOM    245 HG13 ILE    15      44.515  60.800  34.252  1.00  0.00           H  
ATOM    246  CD1 ILE    15      46.311  60.265  34.962  1.00  0.00           C  
ATOM    247 HD11 ILE    15      46.039  59.873  35.942  1.00  0.00           H  
ATOM    248 HD12 ILE    15      47.162  59.627  34.719  1.00  0.00           H  
ATOM    249 HD13 ILE    15      46.522  61.334  34.930  1.00  0.00           H  
ATOM    250  C   ILE    15      42.763  57.248  32.978  1.00  0.00           C  
ATOM    251  O   ILE    15      42.912  56.888  31.839  1.00  0.00           O  
ATOM    252  N   THR    16      42.403  56.378  33.869  1.00  0.00           N  
ATOM    253  H   THR    16      42.453  56.604  34.852  1.00  0.00           H  
ATOM    254  CA  THR    16      42.111  55.011  33.602  1.00  0.00           C  
ATOM    255  HA  THR    16      42.962  54.627  33.039  1.00  0.00           H  
ATOM    256  CB  THR    16      41.872  54.280  34.950  1.00  0.00           C  
ATOM    257  HB  THR    16      41.074  54.804  35.476  1.00  0.00           H  
ATOM    258  CG2 THR    16      41.692  52.753  34.817  1.00  0.00           C  
ATOM    259 HG21 THR    16      42.589  52.251  34.454  1.00  0.00           H  
ATOM    260 HG22 THR    16      41.394  52.411  35.808  1.00  0.00           H  
ATOM    261 HG23 THR    16      40.921  52.475  34.099  1.00  0.00           H  
ATOM    262  OG1 THR    16      42.935  54.306  35.887  1.00  0.00           O  
ATOM    263  HG1 THR    16      42.972  55.241  36.098  1.00  0.00           H  
ATOM    264  C   THR    16      40.931  54.895  32.665  1.00  0.00           C  
ATOM    265  O   THR    16      41.024  54.228  31.623  1.00  0.00           O  
ATOM    266  N   GLN    17      39.896  55.577  33.002  1.00  0.00           N  
ATOM    267  H   GLN    17      39.714  56.001  33.901  1.00  0.00           H  
ATOM    268  CA  GLN    17      38.818  55.705  32.112  1.00  0.00           C  
ATOM    269  HA  GLN    17      38.452  54.697  31.917  1.00  0.00           H  
ATOM    270  CB  GLN    17      37.574  56.391  32.738  1.00  0.00           C  
ATOM    271  HB2 GLN    17      37.332  56.005  33.728  1.00  0.00           H  
ATOM    272  HB3 GLN    17      37.825  57.433  32.933  1.00  0.00           H  
ATOM    273  CG  GLN    17      36.293  56.161  31.914  1.00  0.00           C  
ATOM    274  HG2 GLN    17      36.552  56.679  30.990  1.00  0.00           H  
ATOM    275  HG3 GLN    17      36.144  55.098  31.725  1.00  0.00           H  
ATOM    276  CD  GLN    17      35.049  56.819  32.434  1.00  0.00           C  
ATOM    277  OE1 GLN    17      34.173  56.223  33.047  1.00  0.00           O  
ATOM    278  NE2 GLN    17      34.870  58.054  32.054  1.00  0.00           N  
ATOM    279 HE21 GLN    17      34.026  58.574  32.245  1.00  0.00           H  
ATOM    280 HE22 GLN    17      35.553  58.494  31.454  1.00  0.00           H  
ATOM    281  C   GLN    17      39.166  56.342  30.791  1.00  0.00           C  
ATOM    282  O   GLN    17      38.867  55.730  29.767  1.00  0.00           O  
ATOM    283  N   ASP    18      39.760  57.539  30.740  1.00  0.00           N  
ATOM    284  H   ASP    18      40.080  58.008  31.576  1.00  0.00           H  
ATOM    285  CA  ASP    18      39.645  58.494  29.611  1.00  0.00           C  
ATOM    286  HA  ASP    18      38.878  58.055  28.974  1.00  0.00           H  
ATOM    287  CB  ASP    18      39.116  59.901  30.066  1.00  0.00           C  
ATOM    288  HB2 ASP    18      39.877  60.378  30.684  1.00  0.00           H  
ATOM    289  HB3 ASP    18      39.048  60.617  29.247  1.00  0.00           H  
ATOM    290  CG  ASP    18      37.808  59.926  30.873  1.00  0.00           C  
ATOM    291  OD1 ASP    18      37.723  60.706  31.830  1.00  0.00           O  
ATOM    292  OD2 ASP    18      36.792  59.296  30.467  1.00  0.00           O  
ATOM    293  C   ASP    18      40.885  58.708  28.771  1.00  0.00           C  
ATOM    294  O   ASP    18      40.849  59.378  27.788  1.00  0.00           O  
ATOM    295  N   PHE    19      42.053  58.234  29.287  1.00  0.00           N  
ATOM    296  H   PHE    19      42.123  57.888  30.233  1.00  0.00           H  
ATOM    297  CA  PHE    19      43.267  58.104  28.419  1.00  0.00           C  
ATOM    298  HA  PHE    19      43.345  58.906  27.685  1.00  0.00           H  
ATOM    299  CB  PHE    19      44.615  58.084  29.228  1.00  0.00           C  
ATOM    300  HB2 PHE    19      44.863  58.984  29.791  1.00  0.00           H  
ATOM    301  HB3 PHE    19      44.649  57.256  29.935  1.00  0.00           H  
ATOM    302  CG  PHE    19      45.850  57.965  28.283  1.00  0.00           C  
ATOM    303  CD1 PHE    19      46.125  58.935  27.361  1.00  0.00           C  
ATOM    304  HD1 PHE    19      45.432  59.756  27.242  1.00  0.00           H  
ATOM    305  CE1 PHE    19      47.322  58.892  26.683  1.00  0.00           C  
ATOM    306  HE1 PHE    19      47.630  59.681  26.013  1.00  0.00           H  
ATOM    307  CZ  PHE    19      48.199  57.818  26.833  1.00  0.00           C  
ATOM    308  HZ  PHE    19      49.046  57.790  26.163  1.00  0.00           H  
ATOM    309  CE2 PHE    19      47.932  56.771  27.743  1.00  0.00           C  
ATOM    310  HE2 PHE    19      48.538  55.884  27.856  1.00  0.00           H  
ATOM    311  CD2 PHE    19      46.686  56.825  28.399  1.00  0.00           C  
ATOM    312  HD2 PHE    19      46.444  56.015  29.071  1.00  0.00           H  
ATOM    313  C   PHE    19      43.130  56.806  27.648  1.00  0.00           C  
ATOM    314  O   PHE    19      42.558  55.881  28.158  1.00  0.00           O  
ATOM    315  N   ALA    20      43.648  56.802  26.379  1.00  0.00           N  
ATOM    316  H   ALA    20      44.049  57.636  25.975  1.00  0.00           H  
ATOM    317  CA  ALA    20      43.707  55.652  25.517  1.00  0.00           C  
ATOM    318  HA  ALA    20      43.744  54.837  26.239  1.00  0.00           H  
ATOM    319  CB  ALA    20      42.441  55.659  24.620  1.00  0.00           C  
ATOM    320  HB1 ALA    20      42.469  54.871  23.868  1.00  0.00           H  
ATOM    321  HB2 ALA    20      41.625  55.458  25.314  1.00  0.00           H  
ATOM    322  HB3 ALA    20      42.276  56.604  24.103  1.00  0.00           H  
ATOM    323  C   ALA    20      44.936  55.661  24.620  1.00  0.00           C  
ATOM    324  O   ALA    20      45.770  54.734  24.773  1.00  0.00           O  
ATOM    325  OXT ALA    20      45.063  56.533  23.710  1.00  0.00           O  
TER     326      ALA    20 
ATOM    326  N   GLY    21      25.217  75.053  39.596  1.00  0.00           N  
ATOM    327  H1  GLY    21      25.727  74.301  39.154  1.00  0.00           H  
ATOM    328  H2  GLY    21      24.856  75.515  38.774  1.00  0.00           H  
ATOM    329  H3  GLY    21      24.514  74.834  40.287  1.00  0.00           H  
ATOM    330  CA  GLY    21      26.153  75.956  40.305  1.00  0.00           C  
ATOM    331  HA2 GLY    21      26.575  75.569  41.233  1.00  0.00           H  
ATOM    332  HA3 GLY    21      26.972  76.169  39.618  1.00  0.00           H  
ATOM    333  C   GLY    21      25.335  77.193  40.737  1.00  0.00           C  
ATOM    334  O   GLY    21      25.381  78.182  39.999  1.00  0.00           O  
ATOM    335  N   ARG    22      24.634  77.129  41.895  1.00  0.00           N  
ATOM    336  H   ARG    22      24.710  76.380  42.568  1.00  0.00           H  
ATOM    337  CA  ARG    22      23.566  78.096  42.179  1.00  0.00           C  
ATOM    338  HA  ARG    22      22.823  77.931  41.398  1.00  0.00           H  
ATOM    339  CB  ARG    22      22.823  77.837  43.560  1.00  0.00           C  
ATOM    340  HB2 ARG    22      23.583  77.812  44.341  1.00  0.00           H  
ATOM    341  HB3 ARG    22      22.127  78.653  43.757  1.00  0.00           H  
ATOM    342  CG  ARG    22      22.173  76.460  43.668  1.00  0.00           C  
ATOM    343  HG2 ARG    22      21.298  76.449  43.019  1.00  0.00           H  
ATOM    344  HG3 ARG    22      22.867  75.707  43.293  1.00  0.00           H  
ATOM    345  CD  ARG    22      21.781  76.191  45.114  1.00  0.00           C  
ATOM    346  HD2 ARG    22      22.662  76.202  45.755  1.00  0.00           H  
ATOM    347  HD3 ARG    22      20.983  76.852  45.452  1.00  0.00           H  
ATOM    348  NE  ARG    22      21.272  74.819  45.262  1.00  0.00           N  
ATOM    349  HE  ARG    22      20.282  74.679  45.126  1.00  0.00           H  
ATOM    350  CZ  ARG    22      21.965  73.711  45.317  1.00  0.00           C  
ATOM    351  NH1 ARG    22      23.233  73.576  45.470  1.00  0.00           N  
ATOM    352 HH11 ARG    22      23.879  74.346  45.369  1.00  0.00           H  
ATOM    353 HH12 ARG    22      23.641  72.657  45.377  1.00  0.00           H  
ATOM    354  NH2 ARG    22      21.398  72.572  45.013  1.00  0.00           N  
ATOM    355 HH21 ARG    22      20.449  72.604  44.668  1.00  0.00           H  
ATOM    356 HH22 ARG    22      21.837  71.682  45.201  1.00  0.00           H  
ATOM    357  C   ARG    22      24.133  79.566  42.153  1.00  0.00           C  
ATOM    358  O   ARG    22      25.224  79.789  42.691  1.00  0.00           O  
ATOM    359  N   SER    23      23.518  80.617  41.593  1.00  0.00           N  
ATOM    360  H   SER    23      22.607  80.483  41.177  1.00  0.00           H  
ATOM    361  CA  SER    23      23.974  81.988  41.548  1.00  0.00           C  
ATOM    362  HA  SER    23      24.985  82.066  41.147  1.00  0.00           H  
ATOM    363  CB  SER    23      23.025  82.884  40.752  1.00  0.00           C  
ATOM    364  HB2 SER    23      22.002  82.780  41.112  1.00  0.00           H  
ATOM    365  HB3 SER    23      23.273  83.945  40.703  1.00  0.00           H  
ATOM    366  OG  SER    23      22.900  82.408  39.446  1.00  0.00           O  
ATOM    367  HG  SER    23      23.078  83.131  38.840  1.00  0.00           H  
ATOM    368  C   SER    23      24.095  82.524  42.961  1.00  0.00           C  
ATOM    369  O   SER    23      23.231  82.300  43.799  1.00  0.00           O  
ATOM    370  N   GLY    24      25.173  83.289  43.231  1.00  0.00           N  
ATOM    371  H   GLY    24      25.858  83.313  42.489  1.00  0.00           H  
ATOM    372  CA  GLY    24      25.437  84.132  44.472  1.00  0.00           C  
ATOM    373  HA2 GLY    24      25.320  85.187  44.223  1.00  0.00           H  
ATOM    374  HA3 GLY    24      24.731  83.891  45.267  1.00  0.00           H  
ATOM    375  C   GLY    24      26.849  84.102  45.175  1.00  0.00           C  
ATOM    376  O   GLY    24      26.964  84.646  46.272  1.00  0.00           O  
ATOM    377  N   ARG    25      27.879  83.465  44.583  1.00  0.00           N  
ATOM    378  H   ARG    25      27.642  83.142  43.656  1.00  0.00           H  
ATOM    379  CA  ARG    25      29.192  83.219  45.075  1.00  0.00           C  
ATOM    380  HA  ARG    25      29.672  82.472  44.443  1.00  0.00           H  
ATOM    381  CB  ARG    25      30.086  84.566  45.077  1.00  0.00           C  
ATOM    382  HB2 ARG    25      29.555  85.229  45.760  1.00  0.00           H  
ATOM    383  HB3 ARG    25      31.057  84.441  45.555  1.00  0.00           H  
ATOM    384  CG  ARG    25      30.017  85.074  43.611  1.00  0.00           C  
ATOM    385  HG2 ARG    25      30.418  84.360  42.892  1.00  0.00           H  
ATOM    386  HG3 ARG    25      28.958  85.173  43.370  1.00  0.00           H  
ATOM    387  CD  ARG    25      30.694  86.446  43.492  1.00  0.00           C  
ATOM    388  HD2 ARG    25      30.285  86.866  42.573  1.00  0.00           H  
ATOM    389  HD3 ARG    25      30.468  87.080  44.349  1.00  0.00           H  
ATOM    390  NE  ARG    25      32.124  86.488  43.345  1.00  0.00           N  
ATOM    391  HE  ARG    25      32.617  86.326  44.211  1.00  0.00           H  
ATOM    392  CZ  ARG    25      32.900  86.331  42.266  1.00  0.00           C  
ATOM    393  NH1 ARG    25      32.351  86.125  41.072  1.00  0.00           N  
ATOM    394 HH11 ARG    25      31.392  86.368  40.866  1.00  0.00           H  
ATOM    395 HH12 ARG    25      32.964  86.109  40.269  1.00  0.00           H  
ATOM    396  NH2 ARG    25      34.220  86.283  42.289  1.00  0.00           N  
ATOM    397 HH21 ARG    25      34.663  86.289  43.197  1.00  0.00           H  
ATOM    398 HH22 ARG    25      34.703  86.284  41.402  1.00  0.00           H  
ATOM    399  C   ARG    25      29.324  82.602  46.409  1.00  0.00           C  
ATOM    400  O   ARG    25      30.292  82.811  47.113  1.00  0.00           O  
ATOM    401  N   THR    26      28.426  81.766  46.982  1.00  0.00           N  
ATOM    402  H   THR    26      27.556  81.581  46.503  1.00  0.00           H  
ATOM    403  CA  THR    26      28.672  80.871  48.118  1.00  0.00           C  
ATOM    404  HA  THR    26      29.000  81.527  48.924  1.00  0.00           H  
ATOM    405  CB  THR    26      27.343  80.157  48.597  1.00  0.00           C  
ATOM    406  HB  THR    26      27.517  79.450  49.409  1.00  0.00           H  
ATOM    407  CG2 THR    26      26.273  81.166  48.979  1.00  0.00           C  
ATOM    408 HG21 THR    26      25.812  81.645  48.114  1.00  0.00           H  
ATOM    409 HG22 THR    26      25.536  80.619  49.567  1.00  0.00           H  
ATOM    410 HG23 THR    26      26.724  81.910  49.636  1.00  0.00           H  
ATOM    411  OG1 THR    26      26.816  79.428  47.567  1.00  0.00           O  
ATOM    412  HG1 THR    26      26.395  80.034  46.952  1.00  0.00           H  
ATOM    413  C   THR    26      29.789  79.889  47.759  1.00  0.00           C  
ATOM    414  O   THR    26      29.846  79.339  46.614  1.00  0.00           O  
ATOM    415  N   VAL    27      30.584  79.616  48.781  1.00  0.00           N  
ATOM    416  H   VAL    27      30.195  79.775  49.700  1.00  0.00           H  
ATOM    417  CA  VAL    27      31.837  78.795  48.564  1.00  0.00           C  
ATOM    418  HA  VAL    27      32.437  79.240  47.770  1.00  0.00           H  
ATOM    419  CB  VAL    27      32.700  78.987  49.857  1.00  0.00           C  
ATOM    420  HB  VAL    27      32.210  78.551  50.728  1.00  0.00           H  
ATOM    421  CG1 VAL    27      33.958  78.196  49.832  1.00  0.00           C  
ATOM    422 HG11 VAL    27      34.565  78.428  48.957  1.00  0.00           H  
ATOM    423 HG12 VAL    27      34.465  78.422  50.771  1.00  0.00           H  
ATOM    424 HG13 VAL    27      33.736  77.129  49.793  1.00  0.00           H  
ATOM    425  CG2 VAL    27      32.988  80.485  50.097  1.00  0.00           C  
ATOM    426 HG21 VAL    27      33.866  80.609  50.731  1.00  0.00           H  
ATOM    427 HG22 VAL    27      33.206  81.066  49.201  1.00  0.00           H  
ATOM    428 HG23 VAL    27      32.177  81.007  50.605  1.00  0.00           H  
ATOM    429  C   VAL    27      31.558  77.330  48.232  1.00  0.00           C  
ATOM    430  O   VAL    27      32.263  76.741  47.406  1.00  0.00           O  
ATOM    431  N   GLN    28      30.394  76.803  48.717  1.00  0.00           N  
ATOM    432  H   GLN    28      29.784  77.258  49.380  1.00  0.00           H  
ATOM    433  CA  GLN    28      29.732  75.549  48.243  1.00  0.00           C  
ATOM    434  HA  GLN    28      30.385  74.751  48.596  1.00  0.00           H  
ATOM    435  CB  GLN    28      28.402  75.179  49.031  1.00  0.00           C  
ATOM    436  HB2 GLN    28      27.620  75.929  48.911  1.00  0.00           H  
ATOM    437  HB3 GLN    28      28.113  74.208  48.630  1.00  0.00           H  
ATOM    438  CG  GLN    28      28.735  74.999  50.549  1.00  0.00           C  
ATOM    439  HG2 GLN    28      27.976  74.342  50.975  1.00  0.00           H  
ATOM    440  HG3 GLN    28      29.707  74.533  50.707  1.00  0.00           H  
ATOM    441  CD  GLN    28      28.645  76.311  51.352  1.00  0.00           C  
ATOM    442  OE1 GLN    28      28.551  77.400  50.762  1.00  0.00           O  
ATOM    443  NE2 GLN    28      28.642  76.287  52.651  1.00  0.00           N  
ATOM    444 HE21 GLN    28      28.615  77.158  53.161  1.00  0.00           H  
ATOM    445 HE22 GLN    28      28.379  75.417  53.089  1.00  0.00           H  
ATOM    446  C   GLN    28      29.469  75.537  46.693  1.00  0.00           C  
ATOM    447  O   GLN    28      29.672  74.541  46.025  1.00  0.00           O  
ATOM    448  N   GLU    29      29.189  76.690  46.006  1.00  0.00           N  
ATOM    449  H   GLU    29      29.158  77.564  46.511  1.00  0.00           H  
ATOM    450  CA  GLU    29      29.073  76.763  44.549  1.00  0.00           C  
ATOM    451  HA  GLU    29      28.728  75.834  44.096  1.00  0.00           H  
ATOM    452  CB  GLU    29      27.943  77.722  44.198  1.00  0.00           C  
ATOM    453  HB2 GLU    29      28.261  78.723  44.487  1.00  0.00           H  
ATOM    454  HB3 GLU    29      27.783  77.739  43.119  1.00  0.00           H  
ATOM    455  CG  GLU    29      26.647  77.461  44.937  1.00  0.00           C  
ATOM    456  HG2 GLU    29      26.863  77.483  46.006  1.00  0.00           H  
ATOM    457  HG3 GLU    29      25.980  78.286  44.685  1.00  0.00           H  
ATOM    458  CD  GLU    29      26.059  76.064  44.593  1.00  0.00           C  
ATOM    459  OE1 GLU    29      26.359  75.452  43.540  1.00  0.00           O  
ATOM    460  OE2 GLU    29      25.196  75.621  45.396  1.00  0.00           O  
ATOM    461  C   GLU    29      30.369  77.127  43.796  1.00  0.00           C  
ATOM    462  O   GLU    29      30.493  76.703  42.690  1.00  0.00           O  
ATOM    463  N   ILE    30      31.302  77.798  44.507  1.00  0.00           N  
ATOM    464  H   ILE    30      31.054  78.378  45.295  1.00  0.00           H  
ATOM    465  CA  ILE    30      32.552  78.061  43.853  1.00  0.00           C  
ATOM    466  HA  ILE    30      32.339  78.571  42.913  1.00  0.00           H  
ATOM    467  CB  ILE    30      33.364  79.103  44.687  1.00  0.00           C  
ATOM    468  HB  ILE    30      33.483  78.734  45.706  1.00  0.00           H  
ATOM    469  CG2 ILE    30      34.740  79.406  44.025  1.00  0.00           C  
ATOM    470 HG21 ILE    30      35.292  80.036  44.722  1.00  0.00           H  
ATOM    471 HG22 ILE    30      35.267  78.482  43.788  1.00  0.00           H  
ATOM    472 HG23 ILE    30      34.488  79.875  43.074  1.00  0.00           H  
ATOM    473  CG1 ILE    30      32.612  80.428  44.818  1.00  0.00           C  
ATOM    474 HG12 ILE    30      32.296  80.755  43.827  1.00  0.00           H  
ATOM    475 HG13 ILE    30      31.674  80.168  45.307  1.00  0.00           H  
ATOM    476  CD1 ILE    30      33.213  81.655  45.608  1.00  0.00           C  
ATOM    477 HD11 ILE    30      32.592  82.521  45.380  1.00  0.00           H  
ATOM    478 HD12 ILE    30      33.252  81.367  46.659  1.00  0.00           H  
ATOM    479 HD13 ILE    30      34.228  81.951  45.344  1.00  0.00           H  
ATOM    480  C   ILE    30      33.437  76.834  43.629  1.00  0.00           C  
ATOM    481  O   ILE    30      34.065  76.737  42.581  1.00  0.00           O  
ATOM    482  N   TRP    31      33.313  75.891  44.535  1.00  0.00           N  
ATOM    483  H   TRP    31      32.846  76.116  45.401  1.00  0.00           H  
ATOM    484  CA  TRP    31      33.763  74.470  44.385  1.00  0.00           C  
ATOM    485  HA  TRP    31      34.803  74.505  44.061  1.00  0.00           H  
ATOM    486  CB  TRP    31      33.802  73.693  45.751  1.00  0.00           C  
ATOM    487  HB2 TRP    31      34.282  74.282  46.533  1.00  0.00           H  
ATOM    488  HB3 TRP    31      32.811  73.440  46.129  1.00  0.00           H  
ATOM    489  CG  TRP    31      34.531  72.443  45.646  1.00  0.00           C  
ATOM    490  CD1 TRP    31      34.002  71.238  45.492  1.00  0.00           C  
ATOM    491  HD1 TRP    31      32.941  71.038  45.470  1.00  0.00           H  
ATOM    492  NE1 TRP    31      35.053  70.313  45.492  1.00  0.00           N  
ATOM    493  HE1 TRP    31      34.942  69.330  45.290  1.00  0.00           H  
ATOM    494  CE2 TRP    31      36.281  70.899  45.755  1.00  0.00           C  
ATOM    495  CZ2 TRP    31      37.573  70.309  45.857  1.00  0.00           C  
ATOM    496  HZ2 TRP    31      37.754  69.246  45.931  1.00  0.00           H  
ATOM    497  CH2 TRP    31      38.563  71.270  45.956  1.00  0.00           C  
ATOM    498  HH2 TRP    31      39.565  71.007  46.263  1.00  0.00           H  
ATOM    499  CZ3 TRP    31      38.396  72.664  45.848  1.00  0.00           C  
ATOM    500  HZ3 TRP    31      39.240  73.322  45.996  1.00  0.00           H  
ATOM    501  CE3 TRP    31      37.075  73.220  45.701  1.00  0.00           C  
ATOM    502  HE3 TRP    31      36.928  74.290  45.710  1.00  0.00           H  
ATOM    503  CD2 TRP    31      35.963  72.323  45.678  1.00  0.00           C  
ATOM    504  C   TRP    31      32.968  73.746  43.270  1.00  0.00           C  
ATOM    505  O   TRP    31      33.441  72.723  42.757  1.00  0.00           O  
ATOM    506  N   GLU    32      31.792  74.276  42.774  1.00  0.00           N  
ATOM    507  H   GLU    32      31.389  75.060  43.267  1.00  0.00           H  
ATOM    508  CA  GLU    32      31.081  73.646  41.604  1.00  0.00           C  
ATOM    509  HA  GLU    32      31.222  72.565  41.623  1.00  0.00           H  
ATOM    510  CB  GLU    32      29.516  74.018  41.679  1.00  0.00           C  
ATOM    511  HB2 GLU    32      29.206  73.976  42.723  1.00  0.00           H  
ATOM    512  HB3 GLU    32      29.298  74.967  41.189  1.00  0.00           H  
ATOM    513  CG  GLU    32      28.675  73.004  40.976  1.00  0.00           C  
ATOM    514  HG2 GLU    32      27.603  73.161  41.096  1.00  0.00           H  
ATOM    515  HG3 GLU    32      29.041  73.064  39.951  1.00  0.00           H  
ATOM    516  CD  GLU    32      28.940  71.602  41.504  1.00  0.00           C  
ATOM    517  OE1 GLU    32      29.618  70.860  40.806  1.00  0.00           O  
ATOM    518  OE2 GLU    32      28.487  71.380  42.661  1.00  0.00           O  
ATOM    519  C   GLU    32      31.736  74.190  40.241  1.00  0.00           C  
ATOM    520  O   GLU    32      32.001  73.413  39.300  1.00  0.00           O  
ATOM    521  N   ASP    33      32.225  75.460  40.211  1.00  0.00           N  
ATOM    522  H   ASP    33      31.962  76.008  41.018  1.00  0.00           H  
ATOM    523  CA  ASP    33      32.970  75.981  39.097  1.00  0.00           C  
ATOM    524  HA  ASP    33      32.551  75.638  38.151  1.00  0.00           H  
ATOM    525  CB  ASP    33      32.964  77.509  39.001  1.00  0.00           C  
ATOM    526  HB2 ASP    33      33.301  77.910  39.957  1.00  0.00           H  
ATOM    527  HB3 ASP    33      33.622  77.734  38.162  1.00  0.00           H  
ATOM    528  CG  ASP    33      31.596  78.113  38.671  1.00  0.00           C  
ATOM    529  OD1 ASP    33      31.539  79.348  38.665  1.00  0.00           O  
ATOM    530  OD2 ASP    33      30.579  77.370  38.562  1.00  0.00           O  
ATOM    531  C   ASP    33      34.382  75.443  39.103  1.00  0.00           C  
ATOM    532  O   ASP    33      34.844  75.054  38.009  1.00  0.00           O  
ATOM    533  N   PHE    34      35.017  75.283  40.307  1.00  0.00           N  
ATOM    534  H   PHE    34      34.400  75.465  41.086  1.00  0.00           H  
ATOM    535  CA  PHE    34      36.240  74.552  40.530  1.00  0.00           C  
ATOM    536  HA  PHE    34      36.936  75.162  39.954  1.00  0.00           H  
ATOM    537  CB  PHE    34      36.728  74.461  42.007  1.00  0.00           C  
ATOM    538  HB2 PHE    34      36.831  75.374  42.592  1.00  0.00           H  
ATOM    539  HB3 PHE    34      35.814  74.108  42.484  1.00  0.00           H  
ATOM    540  CG  PHE    34      37.892  73.632  42.318  1.00  0.00           C  
ATOM    541  CD1 PHE    34      39.180  74.049  42.068  1.00  0.00           C  
ATOM    542  HD1 PHE    34      39.317  75.085  41.794  1.00  0.00           H  
ATOM    543  CE1 PHE    34      40.240  73.178  42.141  1.00  0.00           C  
ATOM    544  HE1 PHE    34      41.194  73.590  41.847  1.00  0.00           H  
ATOM    545  CZ  PHE    34      40.030  71.866  42.463  1.00  0.00           C  
ATOM    546  HZ  PHE    34      40.922  71.259  42.512  1.00  0.00           H  
ATOM    547  CE2 PHE    34      38.751  71.395  42.707  1.00  0.00           C  
ATOM    548  HE2 PHE    34      38.535  70.341  42.793  1.00  0.00           H  
ATOM    549  CD2 PHE    34      37.659  72.297  42.669  1.00  0.00           C  
ATOM    550  HD2 PHE    34      36.645  71.991  42.879  1.00  0.00           H  
ATOM    551  C   PHE    34      36.113  73.109  39.848  1.00  0.00           C  
ATOM    552  O   PHE    34      36.924  72.660  39.097  1.00  0.00           O  
ATOM    553  N   SER    35      35.036  72.350  40.232  1.00  0.00           N  
ATOM    554  H   SER    35      34.548  72.647  41.066  1.00  0.00           H  
ATOM    555  CA  SER    35      34.627  71.023  39.743  1.00  0.00           C  
ATOM    556  HA  SER    35      35.354  70.340  40.184  1.00  0.00           H  
ATOM    557  CB  SER    35      33.208  70.588  40.255  1.00  0.00           C  
ATOM    558  HB2 SER    35      32.503  71.417  40.189  1.00  0.00           H  
ATOM    559  HB3 SER    35      32.811  69.675  39.810  1.00  0.00           H  
ATOM    560  OG  SER    35      33.485  70.375  41.601  1.00  0.00           O  
ATOM    561  HG  SER    35      33.824  71.150  42.055  1.00  0.00           H  
ATOM    562  C   SER    35      34.527  70.863  38.278  1.00  0.00           C  
ATOM    563  O   SER    35      35.147  69.929  37.761  1.00  0.00           O  
ATOM    564  N   MET    36      33.811  71.729  37.529  1.00  0.00           N  
ATOM    565  H   MET    36      33.429  72.535  38.004  1.00  0.00           H  
ATOM    566  CA  MET    36      33.581  71.650  36.069  1.00  0.00           C  
ATOM    567  HA  MET    36      33.461  70.601  35.797  1.00  0.00           H  
ATOM    568  CB  MET    36      32.348  72.321  35.677  1.00  0.00           C  
ATOM    569  HB2 MET    36      32.194  72.152  34.612  1.00  0.00           H  
ATOM    570  HB3 MET    36      31.542  71.909  36.285  1.00  0.00           H  
ATOM    571  CG  MET    36      32.237  73.840  35.878  1.00  0.00           C  
ATOM    572  HG2 MET    36      31.189  74.112  36.006  1.00  0.00           H  
ATOM    573  HG3 MET    36      32.682  74.036  36.854  1.00  0.00           H  
ATOM    574  SD  MET    36      32.877  74.967  34.580  1.00  0.00           S  
ATOM    575  CE  MET    36      31.586  75.246  33.336  1.00  0.00           C  
ATOM    576  HE1 MET    36      30.950  74.371  33.199  1.00  0.00           H  
ATOM    577  HE2 MET    36      30.850  75.954  33.717  1.00  0.00           H  
ATOM    578  HE3 MET    36      32.017  75.537  32.378  1.00  0.00           H  
ATOM    579  C   MET    36      34.828  72.196  35.285  1.00  0.00           C  
ATOM    580  O   MET    36      35.144  71.636  34.230  1.00  0.00           O  
ATOM    581  N   SER    37      35.616  73.029  35.897  1.00  0.00           N  
ATOM    582  H   SER    37      35.177  73.621  36.588  1.00  0.00           H  
ATOM    583  CA  SER    37      36.980  73.346  35.499  1.00  0.00           C  
ATOM    584  HA  SER    37      36.954  73.659  34.455  1.00  0.00           H  
ATOM    585  CB  SER    37      37.492  74.581  36.282  1.00  0.00           C  
ATOM    586  HB2 SER    37      37.551  74.296  37.333  1.00  0.00           H  
ATOM    587  HB3 SER    37      38.439  74.801  35.789  1.00  0.00           H  
ATOM    588  OG  SER    37      36.567  75.619  36.260  1.00  0.00           O  
ATOM    589  HG  SER    37      35.949  75.439  36.971  1.00  0.00           H  
ATOM    590  C   SER    37      38.002  72.193  35.578  1.00  0.00           C  
ATOM    591  O   SER    37      38.865  72.146  34.754  1.00  0.00           O  
ATOM    592  N   PHE    38      38.088  71.387  36.707  1.00  0.00           N  
ATOM    593  H   PHE    38      37.450  71.574  37.467  1.00  0.00           H  
ATOM    594  CA  PHE    38      39.091  70.380  37.012  1.00  0.00           C  
ATOM    595  HA  PHE    38      40.041  70.854  36.768  1.00  0.00           H  
ATOM    596  CB  PHE    38      39.007  70.074  38.509  1.00  0.00           C  
ATOM    597  HB2 PHE    38      39.211  71.004  39.038  1.00  0.00           H  
ATOM    598  HB3 PHE    38      38.024  69.625  38.652  1.00  0.00           H  
ATOM    599  CG  PHE    38      40.061  69.064  39.064  1.00  0.00           C  
ATOM    600  CD1 PHE    38      41.036  69.563  39.875  1.00  0.00           C  
ATOM    601  HD1 PHE    38      41.022  70.620  40.099  1.00  0.00           H  
ATOM    602  CE1 PHE    38      41.899  68.708  40.577  1.00  0.00           C  
ATOM    603  HE1 PHE    38      42.588  69.187  41.257  1.00  0.00           H  
ATOM    604  CZ  PHE    38      41.859  67.302  40.277  1.00  0.00           C  
ATOM    605  HZ  PHE    38      42.604  66.605  40.632  1.00  0.00           H  
ATOM    606  CE2 PHE    38      40.926  66.824  39.410  1.00  0.00           C  
ATOM    607  HE2 PHE    38      40.879  65.774  39.159  1.00  0.00           H  
ATOM    608  CD2 PHE    38      40.007  67.682  38.821  1.00  0.00           C  
ATOM    609  HD2 PHE    38      39.324  67.235  38.113  1.00  0.00           H  
ATOM    610  C   PHE    38      39.036  69.109  36.155  1.00  0.00           C  
ATOM    611  O   PHE    38      40.059  68.729  35.683  1.00  0.00           O  
ATOM    612  N   THR    39      37.833  68.443  35.957  1.00  0.00           N  
ATOM    613  H   THR    39      36.974  68.826  36.327  1.00  0.00           H  
ATOM    614  CA  THR    39      37.797  67.204  35.228  1.00  0.00           C  
ATOM    615  HA  THR    39      38.573  66.677  35.783  1.00  0.00           H  
ATOM    616  CB  THR    39      36.470  66.347  35.370  1.00  0.00           C  
ATOM    617  HB  THR    39      35.575  66.954  35.230  1.00  0.00           H  
ATOM    618  CG2 THR    39      36.492  65.095  34.489  1.00  0.00           C  
ATOM    619 HG21 THR    39      37.328  64.412  34.640  1.00  0.00           H  
ATOM    620 HG22 THR    39      35.662  64.401  34.621  1.00  0.00           H  
ATOM    621 HG23 THR    39      36.510  65.374  33.436  1.00  0.00           H  
ATOM    622  OG1 THR    39      36.308  65.708  36.617  1.00  0.00           O  
ATOM    623  HG1 THR    39      35.925  66.365  37.204  1.00  0.00           H  
ATOM    624  C   THR    39      38.348  67.317  33.780  1.00  0.00           C  
ATOM    625  O   THR    39      39.251  66.558  33.510  1.00  0.00           O  
ATOM    626  N   PRO    40      37.843  68.156  32.856  1.00  0.00           N  
ATOM    627  CD  PRO    40      36.915  69.262  33.072  1.00  0.00           C  
ATOM    628  HD2 PRO    40      37.040  69.768  34.029  1.00  0.00           H  
ATOM    629  HD3 PRO    40      35.972  68.734  32.926  1.00  0.00           H  
ATOM    630  CG  PRO    40      37.085  70.207  31.868  1.00  0.00           C  
ATOM    631  HG2 PRO    40      37.948  70.853  32.027  1.00  0.00           H  
ATOM    632  HG3 PRO    40      36.149  70.755  31.753  1.00  0.00           H  
ATOM    633  CB  PRO    40      37.545  69.302  30.742  1.00  0.00           C  
ATOM    634  HB2 PRO    40      38.037  69.764  29.886  1.00  0.00           H  
ATOM    635  HB3 PRO    40      36.630  68.812  30.409  1.00  0.00           H  
ATOM    636  CA  PRO    40      38.392  68.320  31.520  1.00  0.00           C  
ATOM    637  HA  PRO    40      38.366  67.335  31.054  1.00  0.00           H  
ATOM    638  C   PRO    40      39.810  68.771  31.457  1.00  0.00           C  
ATOM    639  O   PRO    40      40.524  68.410  30.542  1.00  0.00           O  
ATOM    640  N   ALA    41      40.233  69.471  32.503  1.00  0.00           N  
ATOM    641  H   ALA    41      39.625  69.798  33.240  1.00  0.00           H  
ATOM    642  CA  ALA    41      41.634  69.885  32.691  1.00  0.00           C  
ATOM    643  HA  ALA    41      41.854  70.497  31.816  1.00  0.00           H  
ATOM    644  CB  ALA    41      41.803  70.861  33.957  1.00  0.00           C  
ATOM    645  HB1 ALA    41      42.874  70.974  34.124  1.00  0.00           H  
ATOM    646  HB2 ALA    41      41.191  71.747  33.793  1.00  0.00           H  
ATOM    647  HB3 ALA    41      41.538  70.477  34.942  1.00  0.00           H  
ATOM    648  C   ALA    41      42.620  68.658  32.838  1.00  0.00           C  
ATOM    649  O   ALA    41      43.641  68.642  32.221  1.00  0.00           O  
ATOM    650  N   VAL    42      42.144  67.599  33.489  1.00  0.00           N  
ATOM    651  H   VAL    42      41.264  67.655  33.982  1.00  0.00           H  
ATOM    652  CA  VAL    42      42.953  66.316  33.628  1.00  0.00           C  
ATOM    653  HA  VAL    42      43.989  66.508  33.903  1.00  0.00           H  
ATOM    654  CB  VAL    42      42.438  65.448  34.764  1.00  0.00           C  
ATOM    655  HB  VAL    42      41.385  65.225  34.595  1.00  0.00           H  
ATOM    656  CG1 VAL    42      43.191  64.087  34.947  1.00  0.00           C  
ATOM    657 HG11 VAL    42      44.197  64.358  35.265  1.00  0.00           H  
ATOM    658 HG12 VAL    42      42.657  63.390  35.593  1.00  0.00           H  
ATOM    659 HG13 VAL    42      43.234  63.564  33.991  1.00  0.00           H  
ATOM    660  CG2 VAL    42      42.482  66.169  36.057  1.00  0.00           C  
ATOM    661 HG21 VAL    42      42.083  67.180  35.965  1.00  0.00           H  
ATOM    662 HG22 VAL    42      41.892  65.660  36.819  1.00  0.00           H  
ATOM    663 HG23 VAL    42      43.529  66.375  36.281  1.00  0.00           H  
ATOM    664  C   VAL    42      42.920  65.507  32.336  1.00  0.00           C  
ATOM    665  O   VAL    42      43.974  64.910  31.946  1.00  0.00           O  
ATOM    666  N   ARG    43      41.792  65.569  31.603  1.00  0.00           N  
ATOM    667  H   ARG    43      41.091  66.143  32.049  1.00  0.00           H  
ATOM    668  CA  ARG    43      41.630  65.041  30.200  1.00  0.00           C  
ATOM    669  HA  ARG    43      41.981  64.013  30.118  1.00  0.00           H  
ATOM    670  CB  ARG    43      40.099  65.109  29.830  1.00  0.00           C  
ATOM    671  HB2 ARG    43      39.772  66.145  29.924  1.00  0.00           H  
ATOM    672  HB3 ARG    43      40.071  64.821  28.780  1.00  0.00           H  
ATOM    673  CG  ARG    43      39.248  64.243  30.701  1.00  0.00           C  
ATOM    674  HG2 ARG    43      39.499  63.195  30.534  1.00  0.00           H  
ATOM    675  HG3 ARG    43      39.457  64.489  31.742  1.00  0.00           H  
ATOM    676  CD  ARG    43      37.728  64.367  30.307  1.00  0.00           C  
ATOM    677  HD2 ARG    43      37.414  65.401  30.449  1.00  0.00           H  
ATOM    678  HD3 ARG    43      37.623  64.168  29.241  1.00  0.00           H  
ATOM    679  NE  ARG    43      36.931  63.418  31.035  1.00  0.00           N  
ATOM    680  HE  ARG    43      37.426  62.623  31.412  1.00  0.00           H  
ATOM    681  CZ  ARG    43      35.634  63.501  31.150  1.00  0.00           C  
ATOM    682  NH1 ARG    43      34.874  64.409  30.645  1.00  0.00           N  
ATOM    683 HH11 ARG    43      35.280  65.145  30.085  1.00  0.00           H  
ATOM    684 HH12 ARG    43      33.868  64.399  30.734  1.00  0.00           H  
ATOM    685  NH2 ARG    43      35.092  62.537  31.941  1.00  0.00           N  
ATOM    686 HH21 ARG    43      35.700  61.776  32.209  1.00  0.00           H  
ATOM    687 HH22 ARG    43      34.110  62.398  32.135  1.00  0.00           H  
ATOM    688  C   ARG    43      42.511  65.820  29.165  1.00  0.00           C  
ATOM    689  O   ARG    43      43.026  65.235  28.206  1.00  0.00           O  
ATOM    690  N   GLU    44      42.786  67.122  29.324  1.00  0.00           N  
ATOM    691  H   GLU    44      42.253  67.640  30.009  1.00  0.00           H  
ATOM    692  CA  GLU    44      43.585  68.020  28.418  1.00  0.00           C  
ATOM    693  HA  GLU    44      43.537  67.680  27.384  1.00  0.00           H  
ATOM    694  CB  GLU    44      42.982  69.371  28.514  1.00  0.00           C  
ATOM    695  HB2 GLU    44      41.914  69.335  28.301  1.00  0.00           H  
ATOM    696  HB3 GLU    44      43.015  69.685  29.557  1.00  0.00           H  
ATOM    697  CG  GLU    44      43.601  70.520  27.682  1.00  0.00           C  
ATOM    698  HG2 GLU    44      42.970  71.368  27.948  1.00  0.00           H  
ATOM    699  HG3 GLU    44      44.647  70.655  27.957  1.00  0.00           H  
ATOM    700  CD  GLU    44      43.458  70.286  26.149  1.00  0.00           C  
ATOM    701  OE1 GLU    44      44.103  71.041  25.412  1.00  0.00           O  
ATOM    702  OE2 GLU    44      42.821  69.356  25.627  1.00  0.00           O  
ATOM    703  C   GLU    44      45.137  67.858  28.697  1.00  0.00           C  
ATOM    704  O   GLU    44      45.960  68.261  27.888  1.00  0.00           O  
ATOM    705  N   VAL    45      45.517  67.211  29.796  1.00  0.00           N  
ATOM    706  H   VAL    45      44.904  67.108  30.592  1.00  0.00           H  
ATOM    707  CA  VAL    45      46.834  66.653  29.932  1.00  0.00           C  
ATOM    708  HA  VAL    45      47.487  67.420  29.514  1.00  0.00           H  
ATOM    709  CB  VAL    45      47.317  66.457  31.391  1.00  0.00           C  
ATOM    710  HB  VAL    45      46.656  65.856  32.016  1.00  0.00           H  
ATOM    711  CG1 VAL    45      48.717  65.836  31.355  1.00  0.00           C  
ATOM    712 HG11 VAL    45      48.732  64.759  31.187  1.00  0.00           H  
ATOM    713 HG12 VAL    45      49.403  66.225  30.602  1.00  0.00           H  
ATOM    714 HG13 VAL    45      49.305  66.006  32.257  1.00  0.00           H  
ATOM    715  CG2 VAL    45      47.422  67.861  31.995  1.00  0.00           C  
ATOM    716 HG21 VAL    45      47.643  67.836  33.062  1.00  0.00           H  
ATOM    717 HG22 VAL    45      48.030  68.489  31.344  1.00  0.00           H  
ATOM    718 HG23 VAL    45      46.461  68.353  31.849  1.00  0.00           H  
ATOM    719  C   VAL    45      47.043  65.440  29.017  1.00  0.00           C  
ATOM    720  O   VAL    45      47.916  65.387  28.210  1.00  0.00           O  
ATOM    721  N   VAL    46      46.123  64.440  29.050  1.00  0.00           N  
ATOM    722  H   VAL    46      45.314  64.552  29.645  1.00  0.00           H  
ATOM    723  CA  VAL    46      46.233  63.109  28.388  1.00  0.00           C  
ATOM    724  HA  VAL    46      47.271  62.860  28.607  1.00  0.00           H  
ATOM    725  CB  VAL    46      45.350  62.032  29.005  1.00  0.00           C  
ATOM    726  HB  VAL    46      45.875  61.100  28.796  1.00  0.00           H  
ATOM    727  CG1 VAL    46      45.290  62.166  30.563  1.00  0.00           C  
ATOM    728 HG11 VAL    46      44.578  62.921  30.895  1.00  0.00           H  
ATOM    729 HG12 VAL    46      45.083  61.183  30.987  1.00  0.00           H  
ATOM    730 HG13 VAL    46      46.286  62.509  30.842  1.00  0.00           H  
ATOM    731  CG2 VAL    46      43.928  61.945  28.464  1.00  0.00           C  
ATOM    732 HG21 VAL    46      43.934  61.729  27.396  1.00  0.00           H  
ATOM    733 HG22 VAL    46      43.342  61.238  29.052  1.00  0.00           H  
ATOM    734 HG23 VAL    46      43.463  62.924  28.581  1.00  0.00           H  
ATOM    735  C   VAL    46      46.163  63.194  26.850  1.00  0.00           C  
ATOM    736  O   VAL    46      46.780  62.412  26.213  1.00  0.00           O  
ATOM    737  N   GLU    47      45.448  64.241  26.333  1.00  0.00           N  
ATOM    738  H   GLU    47      44.850  64.643  27.040  1.00  0.00           H  
ATOM    739  CA  GLU    47      45.534  64.655  24.887  1.00  0.00           C  
ATOM    740  HA  GLU    47      45.483  63.802  24.210  1.00  0.00           H  
ATOM    741  CB  GLU    47      44.367  65.557  24.441  1.00  0.00           C  
ATOM    742  HB2 GLU    47      44.341  66.447  25.069  1.00  0.00           H  
ATOM    743  HB3 GLU    47      44.568  65.946  23.443  1.00  0.00           H  
ATOM    744  CG  GLU    47      42.963  64.937  24.653  1.00  0.00           C  
ATOM    745  HG2 GLU    47      42.740  64.976  25.719  1.00  0.00           H  
ATOM    746  HG3 GLU    47      42.242  65.608  24.184  1.00  0.00           H  
ATOM    747  CD  GLU    47      42.736  63.527  24.154  1.00  0.00           C  
ATOM    748  OE1 GLU    47      42.727  62.565  24.932  1.00  0.00           O  
ATOM    749  OE2 GLU    47      42.722  63.326  22.909  1.00  0.00           O  
ATOM    750  C   GLU    47      46.854  65.403  24.599  1.00  0.00           C  
ATOM    751  O   GLU    47      47.499  65.223  23.555  1.00  0.00           O  
ATOM    752  N   PHE    48      47.417  66.234  25.512  1.00  0.00           N  
ATOM    753  H   PHE    48      46.912  66.458  26.358  1.00  0.00           H  
ATOM    754  CA  PHE    48      48.769  66.716  25.416  1.00  0.00           C  
ATOM    755  HA  PHE    48      48.862  67.208  24.447  1.00  0.00           H  
ATOM    756  CB  PHE    48      49.019  67.848  26.476  1.00  0.00           C  
ATOM    757  HB2 PHE    48      48.233  68.602  26.461  1.00  0.00           H  
ATOM    758  HB3 PHE    48      48.954  67.374  27.456  1.00  0.00           H  
ATOM    759  CG  PHE    48      50.330  68.565  26.342  1.00  0.00           C  
ATOM    760  CD1 PHE    48      50.452  69.377  25.143  1.00  0.00           C  
ATOM    761  HD1 PHE    48      49.598  69.453  24.486  1.00  0.00           H  
ATOM    762  CE1 PHE    48      51.648  70.043  24.949  1.00  0.00           C  
ATOM    763  HE1 PHE    48      51.703  70.715  24.105  1.00  0.00           H  
ATOM    764  CZ  PHE    48      52.627  70.041  25.976  1.00  0.00           C  
ATOM    765  HZ  PHE    48      53.528  70.630  25.887  1.00  0.00           H  
ATOM    766  CE2 PHE    48      52.469  69.341  27.196  1.00  0.00           C  
ATOM    767  HE2 PHE    48      53.133  69.496  28.034  1.00  0.00           H  
ATOM    768  CD2 PHE    48      51.323  68.553  27.355  1.00  0.00           C  
ATOM    769  HD2 PHE    48      51.179  68.005  28.275  1.00  0.00           H  
ATOM    770  C   PHE    48      49.865  65.654  25.436  1.00  0.00           C  
ATOM    771  O   PHE    48      50.767  65.736  24.621  1.00  0.00           O  
ATOM    772  N   ALA    49      49.643  64.556  26.170  1.00  0.00           N  
ATOM    773  H   ALA    49      48.885  64.632  26.833  1.00  0.00           H  
ATOM    774  CA  ALA    49      50.650  63.481  26.131  1.00  0.00           C  
ATOM    775  HA  ALA    49      51.624  63.946  26.283  1.00  0.00           H  
ATOM    776  CB  ALA    49      50.301  62.532  27.269  1.00  0.00           C  
ATOM    777  HB1 ALA    49      49.570  61.782  26.964  1.00  0.00           H  
ATOM    778  HB2 ALA    49      51.220  62.010  27.536  1.00  0.00           H  
ATOM    779  HB3 ALA    49      49.969  62.978  28.207  1.00  0.00           H  
ATOM    780  C   ALA    49      50.902  62.819  24.749  1.00  0.00           C  
ATOM    781  O   ALA    49      51.997  62.412  24.396  1.00  0.00           O  
ATOM    782  N   LYS    50      49.860  62.820  23.924  1.00  0.00           N  
ATOM    783  H   LYS    50      48.935  62.913  24.319  1.00  0.00           H  
ATOM    784  CA  LYS    50      49.926  62.264  22.563  1.00  0.00           C  
ATOM    785  HA  LYS    50      50.760  61.562  22.529  1.00  0.00           H  
ATOM    786  CB  LYS    50      48.541  61.587  22.167  1.00  0.00           C  
ATOM    787  HB2 LYS    50      47.829  62.411  22.219  1.00  0.00           H  
ATOM    788  HB3 LYS    50      48.534  61.287  21.119  1.00  0.00           H  
ATOM    789  CG  LYS    50      48.102  60.446  23.099  1.00  0.00           C  
ATOM    790  HG2 LYS    50      48.852  59.679  22.902  1.00  0.00           H  
ATOM    791  HG3 LYS    50      48.236  60.699  24.151  1.00  0.00           H  
ATOM    792  CD  LYS    50      46.604  60.068  23.040  1.00  0.00           C  
ATOM    793  HD2 LYS    50      46.381  59.854  21.995  1.00  0.00           H  
ATOM    794  HD3 LYS    50      46.493  59.119  23.566  1.00  0.00           H  
ATOM    795  CE  LYS    50      45.627  61.027  23.621  1.00  0.00           C  
ATOM    796  HE2 LYS    50      45.535  60.840  24.691  1.00  0.00           H  
ATOM    797  HE3 LYS    50      46.072  62.022  23.631  1.00  0.00           H  
ATOM    798  NZ  LYS    50      44.313  61.076  23.054  1.00  0.00           N  
ATOM    799  HZ1 LYS    50      44.319  61.353  22.082  1.00  0.00           H  
ATOM    800  HZ2 LYS    50      43.886  60.164  23.123  1.00  0.00           H  
ATOM    801  HZ3 LYS    50      43.694  61.745  23.489  1.00  0.00           H  
ATOM    802  C   LYS    50      50.254  63.362  21.508  1.00  0.00           C  
ATOM    803  O   LYS    50      50.564  62.959  20.373  1.00  0.00           O  
ATOM    804  N   HIE    51      50.309  64.648  21.915  1.00  0.00           N  
ATOM    805  H   HIE    51      50.150  64.857  22.891  1.00  0.00           H  
ATOM    806  CA  HIE    51      50.895  65.769  21.175  1.00  0.00           C  
ATOM    807  HA  HIE    51      50.605  65.676  20.129  1.00  0.00           H  
ATOM    808  CB  HIE    51      50.071  67.023  21.561  1.00  0.00           C  
ATOM    809  HB2 HIE    51      49.140  66.866  21.017  1.00  0.00           H  
ATOM    810  HB3 HIE    51      49.832  67.100  22.622  1.00  0.00           H  
ATOM    811  CG  HIE    51      50.672  68.287  21.077  1.00  0.00           C  
ATOM    812  ND1 HIE    51      50.271  68.953  19.922  1.00  0.00           N  
ATOM    813  CE1 HIE    51      51.016  70.070  19.880  1.00  0.00           C  
ATOM    814  HE1 HIE    51      51.111  70.650  18.974  1.00  0.00           H  
ATOM    815  NE2 HIE    51      51.863  70.135  20.886  1.00  0.00           N  
ATOM    816  HE2 HIE    51      52.646  70.771  20.941  1.00  0.00           H  
ATOM    817  CD2 HIE    51      51.647  69.048  21.699  1.00  0.00           C  
ATOM    818  HD2 HIE    51      51.961  68.813  22.706  1.00  0.00           H  
ATOM    819  C   HIE    51      52.455  65.840  21.366  1.00  0.00           C  
ATOM    820  O   HIE    51      53.202  66.188  20.470  1.00  0.00           O  
ATOM    821  N   ILE    52      52.996  65.499  22.631  1.00  0.00           N  
ATOM    822  H   ILE    52      52.352  65.623  23.400  1.00  0.00           H  
ATOM    823  CA  ILE    52      54.412  65.375  22.894  1.00  0.00           C  
ATOM    824  HA  ILE    52      54.843  66.352  22.674  1.00  0.00           H  
ATOM    825  CB  ILE    52      54.697  64.986  24.412  1.00  0.00           C  
ATOM    826  HB  ILE    52      54.377  63.964  24.616  1.00  0.00           H  
ATOM    827  CG2 ILE    52      56.230  64.904  24.608  1.00  0.00           C  
ATOM    828 HG21 ILE    52      56.418  64.839  25.679  1.00  0.00           H  
ATOM    829 HG22 ILE    52      56.665  63.990  24.204  1.00  0.00           H  
ATOM    830 HG23 ILE    52      56.781  65.749  24.194  1.00  0.00           H  
ATOM    831  CG1 ILE    52      54.080  65.989  25.407  1.00  0.00           C  
ATOM    832 HG12 ILE    52      54.634  66.864  25.068  1.00  0.00           H  
ATOM    833 HG13 ILE    52      53.013  66.026  25.185  1.00  0.00           H  
ATOM    834  CD1 ILE    52      54.179  65.578  26.900  1.00  0.00           C  
ATOM    835 HD11 ILE    52      55.181  65.805  27.265  1.00  0.00           H  
ATOM    836 HD12 ILE    52      53.335  65.922  27.497  1.00  0.00           H  
ATOM    837 HD13 ILE    52      54.330  64.504  27.006  1.00  0.00           H  
ATOM    838  C   ILE    52      55.017  64.317  21.881  1.00  0.00           C  
ATOM    839  O   ILE    52      54.429  63.173  21.774  1.00  0.00           O  
ATOM    840  N   PRO    53      56.201  64.599  21.215  1.00  0.00           N  
ATOM    841  CD  PRO    53      56.815  65.877  20.944  1.00  0.00           C  
ATOM    842  HD2 PRO    53      57.703  65.886  21.577  1.00  0.00           H  
ATOM    843  HD3 PRO    53      56.284  66.796  21.189  1.00  0.00           H  
ATOM    844  CG  PRO    53      57.192  65.882  19.449  1.00  0.00           C  
ATOM    845  HG2 PRO    53      58.009  66.561  19.204  1.00  0.00           H  
ATOM    846  HG3 PRO    53      56.315  65.928  18.803  1.00  0.00           H  
ATOM    847  CB  PRO    53      57.763  64.451  19.371  1.00  0.00           C  
ATOM    848  HB2 PRO    53      58.650  64.335  19.994  1.00  0.00           H  
ATOM    849  HB3 PRO    53      57.890  64.210  18.316  1.00  0.00           H  
ATOM    850  CA  PRO    53      56.708  63.636  20.277  1.00  0.00           C  
ATOM    851  HA  PRO    53      55.852  63.343  19.669  1.00  0.00           H  
ATOM    852  C   PRO    53      57.447  62.507  21.007  1.00  0.00           C  
ATOM    853  O   PRO    53      58.288  62.738  21.880  1.00  0.00           O  
ATOM    854  N   GLY    54      57.238  61.275  20.656  1.00  0.00           N  
ATOM    855  H   GLY    54      56.474  61.065  20.030  1.00  0.00           H  
ATOM    856  CA  GLY    54      57.890  60.038  21.085  1.00  0.00           C  
ATOM    857  HA2 GLY    54      57.928  59.262  20.321  1.00  0.00           H  
ATOM    858  HA3 GLY    54      58.932  60.283  21.294  1.00  0.00           H  
ATOM    859  C   GLY    54      57.376  59.247  22.234  1.00  0.00           C  
ATOM    860  O   GLY    54      57.874  58.191  22.532  1.00  0.00           O  
ATOM    861  N   PHE    55      56.452  59.769  22.963  1.00  0.00           N  
ATOM    862  H   PHE    55      56.007  60.540  22.486  1.00  0.00           H  
ATOM    863  CA  PHE    55      55.808  59.232  24.151  1.00  0.00           C  
ATOM    864  HA  PHE    55      56.583  58.999  24.881  1.00  0.00           H  
ATOM    865  CB  PHE    55      55.001  60.365  24.824  1.00  0.00           C  
ATOM    866  HB2 PHE    55      55.663  61.171  25.140  1.00  0.00           H  
ATOM    867  HB3 PHE    55      54.195  60.787  24.224  1.00  0.00           H  
ATOM    868  CG  PHE    55      54.290  60.028  26.129  1.00  0.00           C  
ATOM    869  CD1 PHE    55      54.947  60.419  27.314  1.00  0.00           C  
ATOM    870  HD1 PHE    55      55.905  60.907  27.214  1.00  0.00           H  
ATOM    871  CE1 PHE    55      54.312  60.272  28.563  1.00  0.00           C  
ATOM    872  HE1 PHE    55      54.863  60.662  29.406  1.00  0.00           H  
ATOM    873  CZ  PHE    55      53.081  59.644  28.653  1.00  0.00           C  
ATOM    874  HZ  PHE    55      52.606  59.465  29.606  1.00  0.00           H  
ATOM    875  CE2 PHE    55      52.490  59.193  27.489  1.00  0.00           C  
ATOM    876  HE2 PHE    55      51.520  58.718  27.490  1.00  0.00           H  
ATOM    877  CD2 PHE    55      53.052  59.487  26.202  1.00  0.00           C  
ATOM    878  HD2 PHE    55      52.505  59.231  25.307  1.00  0.00           H  
ATOM    879  C   PHE    55      54.858  57.947  23.891  1.00  0.00           C  
ATOM    880  O   PHE    55      54.733  57.035  24.686  1.00  0.00           O  
ATOM    881  N   ARG    56      54.134  57.941  22.731  1.00  0.00           N  
ATOM    882  H   ARG    56      54.276  58.775  22.179  1.00  0.00           H  
ATOM    883  CA  ARG    56      53.393  56.761  22.167  1.00  0.00           C  
ATOM    884  HA  ARG    56      52.652  56.272  22.800  1.00  0.00           H  
ATOM    885  CB  ARG    56      52.607  57.197  20.868  1.00  0.00           C  
ATOM    886  HB2 ARG    56      53.301  57.789  20.271  1.00  0.00           H  
ATOM    887  HB3 ARG    56      52.330  56.386  20.195  1.00  0.00           H  
ATOM    888  CG  ARG    56      51.445  58.119  21.261  1.00  0.00           C  
ATOM    889  HG2 ARG    56      51.633  58.638  22.201  1.00  0.00           H  
ATOM    890  HG3 ARG    56      51.285  58.832  20.452  1.00  0.00           H  
ATOM    891  CD  ARG    56      50.084  57.459  21.364  1.00  0.00           C  
ATOM    892  HD2 ARG    56      49.356  58.270  21.341  1.00  0.00           H  
ATOM    893  HD3 ARG    56      50.006  56.766  20.527  1.00  0.00           H  
ATOM    894  NE  ARG    56      49.846  56.684  22.597  1.00  0.00           N  
ATOM    895  HE  ARG    56      50.529  56.577  23.333  1.00  0.00           H  
ATOM    896  CZ  ARG    56      48.665  56.348  22.957  1.00  0.00           C  
ATOM    897  NH1 ARG    56      47.642  56.299  22.162  1.00  0.00           N  
ATOM    898 HH11 ARG    56      47.682  56.601  21.199  1.00  0.00           H  
ATOM    899 HH12 ARG    56      46.727  56.193  22.575  1.00  0.00           H  
ATOM    900  NH2 ARG    56      48.370  55.940  24.171  1.00  0.00           N  
ATOM    901 HH21 ARG    56      49.069  55.729  24.869  1.00  0.00           H  
ATOM    902 HH22 ARG    56      47.453  55.533  24.285  1.00  0.00           H  
ATOM    903  C   ARG    56      54.367  55.582  21.832  1.00  0.00           C  
ATOM    904  O   ARG    56      53.964  54.451  21.544  1.00  0.00           O  
ATOM    905  N   ASP    57      55.651  55.853  21.721  1.00  0.00           N  
ATOM    906  H   ASP    57      56.004  56.772  21.944  1.00  0.00           H  
ATOM    907  CA  ASP    57      56.656  54.721  21.537  1.00  0.00           C  
ATOM    908  HA  ASP    57      56.123  54.076  20.838  1.00  0.00           H  
ATOM    909  CB  ASP    57      58.044  55.162  20.929  1.00  0.00           C  
ATOM    910  HB2 ASP    57      58.469  55.853  21.656  1.00  0.00           H  
ATOM    911  HB3 ASP    57      58.646  54.257  20.842  1.00  0.00           H  
ATOM    912  CG  ASP    57      57.953  55.818  19.576  1.00  0.00           C  
ATOM    913  OD1 ASP    57      57.076  55.601  18.704  1.00  0.00           O  
ATOM    914  OD2 ASP    57      58.925  56.546  19.252  1.00  0.00           O  
ATOM    915  C   ASP    57      56.936  53.900  22.864  1.00  0.00           C  
ATOM    916  O   ASP    57      57.776  53.031  22.714  1.00  0.00           O  
ATOM    917  N   LEU    58      56.275  54.143  24.022  1.00  0.00           N  
ATOM    918  H   LEU    58      55.737  54.995  24.100  1.00  0.00           H  
ATOM    919  CA  LEU    58      56.470  53.435  25.289  1.00  0.00           C  
ATOM    920  HA  LEU    58      57.453  52.972  25.374  1.00  0.00           H  
ATOM    921  CB  LEU    58      56.299  54.420  26.495  1.00  0.00           C  
ATOM    922  HB2 LEU    58      55.356  54.956  26.389  1.00  0.00           H  
ATOM    923  HB3 LEU    58      56.226  53.956  27.479  1.00  0.00           H  
ATOM    924  CG  LEU    58      57.448  55.460  26.612  1.00  0.00           C  
ATOM    925  HG  LEU    58      57.561  55.971  25.655  1.00  0.00           H  
ATOM    926  CD1 LEU    58      57.130  56.621  27.590  1.00  0.00           C  
ATOM    927 HD11 LEU    58      57.902  57.388  27.519  1.00  0.00           H  
ATOM    928 HD12 LEU    58      56.183  57.026  27.232  1.00  0.00           H  
ATOM    929 HD13 LEU    58      57.180  56.228  28.605  1.00  0.00           H  
ATOM    930  CD2 LEU    58      58.823  54.927  26.946  1.00  0.00           C  
ATOM    931 HD21 LEU    58      59.019  53.921  26.574  1.00  0.00           H  
ATOM    932 HD22 LEU    58      59.574  55.574  26.493  1.00  0.00           H  
ATOM    933 HD23 LEU    58      58.924  54.867  28.029  1.00  0.00           H  
ATOM    934  C   LEU    58      55.411  52.296  25.454  1.00  0.00           C  
ATOM    935  O   LEU    58      54.316  52.425  25.015  1.00  0.00           O  
ATOM    936  N   SER    59      55.699  51.223  26.261  1.00  0.00           N  
ATOM    937  H   SER    59      56.632  51.055  26.611  1.00  0.00           H  
ATOM    938  CA  SER    59      54.700  50.317  26.763  1.00  0.00           C  
ATOM    939  HA  SER    59      54.376  49.755  25.887  1.00  0.00           H  
ATOM    940  CB  SER    59      55.200  49.376  27.854  1.00  0.00           C  
ATOM    941  HB2 SER    59      56.112  48.905  27.489  1.00  0.00           H  
ATOM    942  HB3 SER    59      55.479  50.003  28.701  1.00  0.00           H  
ATOM    943  OG  SER    59      54.248  48.410  28.207  1.00  0.00           O  
ATOM    944  HG  SER    59      54.782  47.712  28.594  1.00  0.00           H  
ATOM    945  C   SER    59      53.458  51.122  27.266  1.00  0.00           C  
ATOM    946  O   SER    59      53.551  52.141  28.009  1.00  0.00           O  
ATOM    947  N   GLN    60      52.261  50.644  26.994  1.00  0.00           N  
ATOM    948  H   GLN    60      52.126  49.887  26.339  1.00  0.00           H  
ATOM    949  CA  GLN    60      51.027  51.254  27.435  1.00  0.00           C  
ATOM    950  HA  GLN    60      51.171  52.289  27.126  1.00  0.00           H  
ATOM    951  CB  GLN    60      49.829  50.507  26.830  1.00  0.00           C  
ATOM    952  HB2 GLN    60      49.765  50.587  25.745  1.00  0.00           H  
ATOM    953  HB3 GLN    60      49.820  49.472  27.170  1.00  0.00           H  
ATOM    954  CG  GLN    60      48.553  51.224  27.230  1.00  0.00           C  
ATOM    955  HG2 GLN    60      47.822  50.591  26.727  1.00  0.00           H  
ATOM    956  HG3 GLN    60      48.403  51.204  28.309  1.00  0.00           H  
ATOM    957  CD  GLN    60      48.317  52.618  26.621  1.00  0.00           C  
ATOM    958  OE1 GLN    60      49.156  53.300  26.012  1.00  0.00           O  
ATOM    959  NE2 GLN    60      47.271  53.158  27.008  1.00  0.00           N  
ATOM    960 HE21 GLN    60      47.011  54.031  26.573  1.00  0.00           H  
ATOM    961 HE22 GLN    60      46.679  52.698  27.685  1.00  0.00           H  
ATOM    962  C   GLN    60      50.964  51.293  28.980  1.00  0.00           C  
ATOM    963  O   GLN    60      50.354  52.219  29.534  1.00  0.00           O  
ATOM    964  N   HIE    61      51.643  50.338  29.617  1.00  0.00           N  
ATOM    965  H   HIE    61      52.046  49.636  29.013  1.00  0.00           H  
ATOM    966  CA  HIE    61      51.681  50.321  31.060  1.00  0.00           C  
ATOM    967  HA  HIE    61      50.645  50.275  31.397  1.00  0.00           H  
ATOM    968  CB  HIE    61      52.410  49.031  31.583  1.00  0.00           C  
ATOM    969  HB2 HIE    61      51.901  48.127  31.249  1.00  0.00           H  
ATOM    970  HB3 HIE    61      53.410  48.995  31.150  1.00  0.00           H  
ATOM    971  CG  HIE    61      52.560  49.114  33.080  1.00  0.00           C  
ATOM    972  ND1 HIE    61      51.584  48.764  33.988  1.00  0.00           N  
ATOM    973  CE1 HIE    61      51.996  49.203  35.178  1.00  0.00           C  
ATOM    974  HE1 HIE    61      51.398  49.146  36.076  1.00  0.00           H  
ATOM    975  NE2 HIE    61      53.278  49.633  35.053  1.00  0.00           N  
ATOM    976  HE2 HIE    61      53.842  50.041  35.786  1.00  0.00           H  
ATOM    977  CD2 HIE    61      53.613  49.721  33.731  1.00  0.00           C  
ATOM    978  HD2 HIE    61      54.469  50.223  33.303  1.00  0.00           H  
ATOM    979  C   HIE    61      52.462  51.541  31.622  1.00  0.00           C  
ATOM    980  O   HIE    61      52.120  52.044  32.732  1.00  0.00           O  
ATOM    981  N   ASP    62      53.477  51.959  30.880  1.00  0.00           N  
ATOM    982  H   ASP    62      53.558  51.408  30.037  1.00  0.00           H  
ATOM    983  CA  ASP    62      54.383  53.011  31.185  1.00  0.00           C  
ATOM    984  HA  ASP    62      54.652  53.012  32.241  1.00  0.00           H  
ATOM    985  CB  ASP    62      55.715  52.840  30.468  1.00  0.00           C  
ATOM    986  HB2 ASP    62      55.611  52.696  29.393  1.00  0.00           H  
ATOM    987  HB3 ASP    62      56.197  53.812  30.578  1.00  0.00           H  
ATOM    988  CG  ASP    62      56.460  51.630  31.030  1.00  0.00           C  
ATOM    989  OD1 ASP    62      56.392  51.309  32.178  1.00  0.00           O  
ATOM    990  OD2 ASP    62      57.073  50.978  30.147  1.00  0.00           O  
ATOM    991  C   ASP    62      53.775  54.333  30.792  1.00  0.00           C  
ATOM    992  O   ASP    62      53.894  55.318  31.527  1.00  0.00           O  
ATOM    993  N   GLN    63      52.950  54.341  29.716  1.00  0.00           N  
ATOM    994  H   GLN    63      52.817  53.537  29.119  1.00  0.00           H  
ATOM    995  CA  GLN    63      52.069  55.524  29.433  1.00  0.00           C  
ATOM    996  HA  GLN    63      52.727  56.386  29.546  1.00  0.00           H  
ATOM    997  CB  GLN    63      51.473  55.344  28.029  1.00  0.00           C  
ATOM    998  HB2 GLN    63      50.965  54.387  27.915  1.00  0.00           H  
ATOM    999  HB3 GLN    63      50.729  56.133  27.919  1.00  0.00           H  
ATOM   1000  CG  GLN    63      52.546  55.438  26.952  1.00  0.00           C  
ATOM   1001  HG2 GLN    63      52.864  56.478  27.034  1.00  0.00           H  
ATOM   1002  HG3 GLN    63      53.257  54.658  27.226  1.00  0.00           H  
ATOM   1003  CD  GLN    63      51.918  55.242  25.603  1.00  0.00           C  
ATOM   1004  OE1 GLN    63      51.178  56.056  25.036  1.00  0.00           O  
ATOM   1005  NE2 GLN    63      52.012  54.061  24.990  1.00  0.00           N  
ATOM   1006 HE21 GLN    63      51.374  53.974  24.212  1.00  0.00           H  
ATOM   1007 HE22 GLN    63      52.622  53.309  25.279  1.00  0.00           H  
ATOM   1008  C   GLN    63      51.021  55.814  30.529  1.00  0.00           C  
ATOM   1009  O   GLN    63      50.720  56.987  30.775  1.00  0.00           O  
ATOM   1010  N   VAL    64      50.458  54.741  31.131  1.00  0.00           N  
ATOM   1011  H   VAL    64      50.628  53.842  30.705  1.00  0.00           H  
ATOM   1012  CA  VAL    64      49.506  54.955  32.256  1.00  0.00           C  
ATOM   1013  HA  VAL    64      48.955  55.839  31.934  1.00  0.00           H  
ATOM   1014  CB  VAL    64      48.606  53.787  32.556  1.00  0.00           C  
ATOM   1015  HB  VAL    64      49.226  52.891  32.555  1.00  0.00           H  
ATOM   1016  CG1 VAL    64      48.062  53.877  33.941  1.00  0.00           C  
ATOM   1017 HG11 VAL    64      48.787  53.609  34.710  1.00  0.00           H  
ATOM   1018 HG12 VAL    64      47.650  54.871  34.117  1.00  0.00           H  
ATOM   1019 HG13 VAL    64      47.423  53.001  34.054  1.00  0.00           H  
ATOM   1020  CG2 VAL    64      47.515  53.670  31.503  1.00  0.00           C  
ATOM   1021 HG21 VAL    64      47.113  54.668  31.332  1.00  0.00           H  
ATOM   1022 HG22 VAL    64      47.960  53.245  30.603  1.00  0.00           H  
ATOM   1023 HG23 VAL    64      46.709  53.055  31.903  1.00  0.00           H  
ATOM   1024  C   VAL    64      50.328  55.399  33.480  1.00  0.00           C  
ATOM   1025  O   VAL    64      50.007  56.419  34.038  1.00  0.00           O  
ATOM   1026  N   THR    65      51.399  54.662  33.859  1.00  0.00           N  
ATOM   1027  H   THR    65      51.579  53.798  33.369  1.00  0.00           H  
ATOM   1028  CA  THR    65      52.271  54.895  35.006  1.00  0.00           C  
ATOM   1029  HA  THR    65      51.661  54.711  35.890  1.00  0.00           H  
ATOM   1030  CB  THR    65      53.508  53.972  34.962  1.00  0.00           C  
ATOM   1031  HB  THR    65      53.904  53.929  33.948  1.00  0.00           H  
ATOM   1032  CG2 THR    65      54.655  54.339  35.917  1.00  0.00           C  
ATOM   1033 HG21 THR    65      55.030  55.336  35.687  1.00  0.00           H  
ATOM   1034 HG22 THR    65      54.370  54.570  36.944  1.00  0.00           H  
ATOM   1035 HG23 THR    65      55.437  53.584  35.838  1.00  0.00           H  
ATOM   1036  OG1 THR    65      53.073  52.747  35.433  1.00  0.00           O  
ATOM   1037  HG1 THR    65      52.832  52.246  34.650  1.00  0.00           H  
ATOM   1038  C   THR    65      52.710  56.343  34.960  1.00  0.00           C  
ATOM   1039  O   THR    65      52.560  56.980  36.070  1.00  0.00           O  
ATOM   1040  N   LEU    66      53.334  56.908  33.891  1.00  0.00           N  
ATOM   1041  H   LEU    66      53.379  56.319  33.072  1.00  0.00           H  
ATOM   1042  CA  LEU    66      53.807  58.298  33.802  1.00  0.00           C  
ATOM   1043  HA  LEU    66      54.456  58.524  34.648  1.00  0.00           H  
ATOM   1044  CB  LEU    66      54.672  58.515  32.562  1.00  0.00           C  
ATOM   1045  HB2 LEU    66      54.130  57.992  31.775  1.00  0.00           H  
ATOM   1046  HB3 LEU    66      54.794  59.541  32.214  1.00  0.00           H  
ATOM   1047  CG  LEU    66      56.096  57.981  32.728  1.00  0.00           C  
ATOM   1048  HG  LEU    66      55.961  57.002  33.186  1.00  0.00           H  
ATOM   1049  CD1 LEU    66      56.601  57.893  31.310  1.00  0.00           C  
ATOM   1050 HD11 LEU    66      57.558  57.371  31.320  1.00  0.00           H  
ATOM   1051 HD12 LEU    66      55.896  57.344  30.685  1.00  0.00           H  
ATOM   1052 HD13 LEU    66      56.757  58.931  31.019  1.00  0.00           H  
ATOM   1053  CD2 LEU    66      57.070  58.879  33.508  1.00  0.00           C  
ATOM   1054 HD21 LEU    66      58.084  58.509  33.358  1.00  0.00           H  
ATOM   1055 HD22 LEU    66      57.134  59.902  33.137  1.00  0.00           H  
ATOM   1056 HD23 LEU    66      56.896  58.656  34.560  1.00  0.00           H  
ATOM   1057  C   LEU    66      52.712  59.401  33.793  1.00  0.00           C  
ATOM   1058  O   LEU    66      52.931  60.523  34.328  1.00  0.00           O  
ATOM   1059  N   LEU    67      51.518  59.155  33.204  1.00  0.00           N  
ATOM   1060  H   LEU    67      51.384  58.270  32.735  1.00  0.00           H  
ATOM   1061  CA  LEU    67      50.492  60.157  33.309  1.00  0.00           C  
ATOM   1062  HA  LEU    67      50.969  61.096  33.027  1.00  0.00           H  
ATOM   1063  CB  LEU    67      49.336  59.839  32.326  1.00  0.00           C  
ATOM   1064  HB2 LEU    67      49.329  58.762  32.158  1.00  0.00           H  
ATOM   1065  HB3 LEU    67      48.388  60.075  32.809  1.00  0.00           H  
ATOM   1066  CG  LEU    67      49.437  60.573  30.986  1.00  0.00           C  
ATOM   1067  HG  LEU    67      50.433  60.532  30.545  1.00  0.00           H  
ATOM   1068  CD1 LEU    67      48.483  59.896  29.923  1.00  0.00           C  
ATOM   1069 HD11 LEU    67      48.486  60.396  28.954  1.00  0.00           H  
ATOM   1070 HD12 LEU    67      48.834  58.909  29.622  1.00  0.00           H  
ATOM   1071 HD13 LEU    67      47.456  59.830  30.284  1.00  0.00           H  
ATOM   1072  CD2 LEU    67      49.133  62.097  31.172  1.00  0.00           C  
ATOM   1073 HD21 LEU    67      49.153  62.635  30.224  1.00  0.00           H  
ATOM   1074 HD22 LEU    67      48.093  62.264  31.452  1.00  0.00           H  
ATOM   1075 HD23 LEU    67      49.756  62.577  31.926  1.00  0.00           H  
ATOM   1076  C   LEU    67      50.060  60.392  34.768  1.00  0.00           C  
ATOM   1077  O   LEU    67      50.047  61.567  35.257  1.00  0.00           O  
ATOM   1078  N   LYS    68      49.720  59.272  35.505  1.00  0.00           N  
ATOM   1079  H   LYS    68      49.674  58.382  35.030  1.00  0.00           H  
ATOM   1080  CA  LYS    68      49.507  59.267  37.033  1.00  0.00           C  
ATOM   1081  HA  LYS    68      48.595  59.813  37.270  1.00  0.00           H  
ATOM   1082  CB  LYS    68      49.347  57.795  37.543  1.00  0.00           C  
ATOM   1083  HB2 LYS    68      50.117  57.148  37.123  1.00  0.00           H  
ATOM   1084  HB3 LYS    68      49.401  57.809  38.631  1.00  0.00           H  
ATOM   1085  CG  LYS    68      48.008  57.082  37.222  1.00  0.00           C  
ATOM   1086  HG2 LYS    68      47.225  57.814  37.420  1.00  0.00           H  
ATOM   1087  HG3 LYS    68      48.020  56.879  36.151  1.00  0.00           H  
ATOM   1088  CD  LYS    68      47.869  55.776  38.005  1.00  0.00           C  
ATOM   1089  HD2 LYS    68      47.805  55.929  39.083  1.00  0.00           H  
ATOM   1090  HD3 LYS    68      46.936  55.326  37.668  1.00  0.00           H  
ATOM   1091  CE  LYS    68      49.030  54.829  37.845  1.00  0.00           C  
ATOM   1092  HE2 LYS    68      49.113  54.416  36.840  1.00  0.00           H  
ATOM   1093  HE3 LYS    68      49.907  55.454  38.014  1.00  0.00           H  
ATOM   1094  NZ  LYS    68      48.981  53.646  38.745  1.00  0.00           N  
ATOM   1095  HZ1 LYS    68      48.087  53.177  38.759  1.00  0.00           H  
ATOM   1096  HZ2 LYS    68      49.621  52.946  38.401  1.00  0.00           H  
ATOM   1097  HZ3 LYS    68      49.121  53.855  39.724  1.00  0.00           H  
ATOM   1098  C   LYS    68      50.563  59.971  37.819  1.00  0.00           C  
ATOM   1099  O   LYS    68      50.311  60.900  38.562  1.00  0.00           O  
ATOM   1100  N   ALA    69      51.851  59.634  37.439  1.00  0.00           N  
ATOM   1101  H   ALA    69      51.899  58.931  36.715  1.00  0.00           H  
ATOM   1102  CA  ALA    69      53.030  60.259  38.054  1.00  0.00           C  
ATOM   1103  HA  ALA    69      52.945  60.206  39.139  1.00  0.00           H  
ATOM   1104  CB  ALA    69      54.328  59.495  37.532  1.00  0.00           C  
ATOM   1105  HB1 ALA    69      55.255  59.921  37.914  1.00  0.00           H  
ATOM   1106  HB2 ALA    69      54.258  58.425  37.732  1.00  0.00           H  
ATOM   1107  HB3 ALA    69      54.422  59.600  36.451  1.00  0.00           H  
ATOM   1108  C   ALA    69      53.071  61.848  37.866  1.00  0.00           C  
ATOM   1109  O   ALA    69      53.379  62.599  38.751  1.00  0.00           O  
ATOM   1110  N   GLY    70      52.731  62.314  36.669  1.00  0.00           N  
ATOM   1111  H   GLY    70      52.589  61.607  35.961  1.00  0.00           H  
ATOM   1112  CA  GLY    70      53.056  63.668  36.182  1.00  0.00           C  
ATOM   1113  HA2 GLY    70      53.958  63.958  36.722  1.00  0.00           H  
ATOM   1114  HA3 GLY    70      53.381  63.601  35.143  1.00  0.00           H  
ATOM   1115  C   GLY    70      51.954  64.734  36.195  1.00  0.00           C  
ATOM   1116  O   GLY    70      52.183  66.001  36.110  1.00  0.00           O  
ATOM   1117  N   THR    71      50.689  64.281  36.301  1.00  0.00           N  
ATOM   1118  H   THR    71      50.662  63.274  36.229  1.00  0.00           H  
ATOM   1119  CA  THR    71      49.635  65.179  35.862  1.00  0.00           C  
ATOM   1120  HA  THR    71      49.998  65.790  35.034  1.00  0.00           H  
ATOM   1121  CB  THR    71      48.432  64.353  35.466  1.00  0.00           C  
ATOM   1122  HB  THR    71      48.232  63.624  36.251  1.00  0.00           H  
ATOM   1123  CG2 THR    71      47.213  65.163  35.127  1.00  0.00           C  
ATOM   1124 HG21 THR    71      47.442  66.006  34.475  1.00  0.00           H  
ATOM   1125 HG22 THR    71      46.519  64.483  34.632  1.00  0.00           H  
ATOM   1126 HG23 THR    71      46.703  65.588  35.990  1.00  0.00           H  
ATOM   1127  OG1 THR    71      48.790  63.732  34.292  1.00  0.00           O  
ATOM   1128  HG1 THR    71      49.589  63.214  34.417  1.00  0.00           H  
ATOM   1129  C   THR    71      49.377  66.341  36.826  1.00  0.00           C  
ATOM   1130  O   THR    71      49.122  67.456  36.365  1.00  0.00           O  
ATOM   1131  N   PHE    72      49.718  66.182  38.085  1.00  0.00           N  
ATOM   1132  H   PHE    72      50.156  65.308  38.339  1.00  0.00           H  
ATOM   1133  CA  PHE    72      49.765  67.269  39.000  1.00  0.00           C  
ATOM   1134  HA  PHE    72      48.811  67.787  38.898  1.00  0.00           H  
ATOM   1135  CB  PHE    72      49.750  66.711  40.430  1.00  0.00           C  
ATOM   1136  HB2 PHE    72      48.985  65.951  40.585  1.00  0.00           H  
ATOM   1137  HB3 PHE    72      50.689  66.171  40.549  1.00  0.00           H  
ATOM   1138  CG  PHE    72      49.751  67.757  41.510  1.00  0.00           C  
ATOM   1139  CD1 PHE    72      50.731  67.868  42.484  1.00  0.00           C  
ATOM   1140  HD1 PHE    72      51.521  67.134  42.537  1.00  0.00           H  
ATOM   1141  CE1 PHE    72      50.636  68.800  43.489  1.00  0.00           C  
ATOM   1142  HE1 PHE    72      51.399  68.909  44.246  1.00  0.00           H  
ATOM   1143  CZ  PHE    72      49.400  69.472  43.733  1.00  0.00           C  
ATOM   1144  HZ  PHE    72      49.293  70.136  44.577  1.00  0.00           H  
ATOM   1145  CE2 PHE    72      48.401  69.369  42.740  1.00  0.00           C  
ATOM   1146  HE2 PHE    72      47.432  69.809  42.926  1.00  0.00           H  
ATOM   1147  CD2 PHE    72      48.608  68.528  41.631  1.00  0.00           C  
ATOM   1148  HD2 PHE    72      47.759  68.469  40.967  1.00  0.00           H  
ATOM   1149  C   PHE    72      50.900  68.307  38.821  1.00  0.00           C  
ATOM   1150  O   PHE    72      50.845  69.530  39.083  1.00  0.00           O  
ATOM   1151  N   GLU    73      52.078  67.787  38.383  1.00  0.00           N  
ATOM   1152  H   GLU    73      52.052  66.800  38.173  1.00  0.00           H  
ATOM   1153  CA  GLU    73      53.269  68.653  38.164  1.00  0.00           C  
ATOM   1154  HA  GLU    73      53.385  69.351  38.993  1.00  0.00           H  
ATOM   1155  CB  GLU    73      54.606  67.872  37.963  1.00  0.00           C  
ATOM   1156  HB2 GLU    73      54.508  67.062  37.240  1.00  0.00           H  
ATOM   1157  HB3 GLU    73      55.400  68.587  37.751  1.00  0.00           H  
ATOM   1158  CG  GLU    73      54.904  67.200  39.347  1.00  0.00           C  
ATOM   1159  HG2 GLU    73      54.887  67.915  40.170  1.00  0.00           H  
ATOM   1160  HG3 GLU    73      54.125  66.465  39.546  1.00  0.00           H  
ATOM   1161  CD  GLU    73      56.222  66.469  39.466  1.00  0.00           C  
ATOM   1162  OE1 GLU    73      56.236  65.628  40.342  1.00  0.00           O  
ATOM   1163  OE2 GLU    73      57.200  66.861  38.785  1.00  0.00           O  
ATOM   1164  C   GLU    73      53.042  69.588  36.970  1.00  0.00           C  
ATOM   1165  O   GLU    73      53.256  70.807  37.052  1.00  0.00           O  
ATOM   1166  N   VAL    74      52.569  68.997  35.847  1.00  0.00           N  
ATOM   1167  H   VAL    74      52.577  67.998  35.699  1.00  0.00           H  
ATOM   1168  CA  VAL    74      52.112  69.736  34.674  1.00  0.00           C  
ATOM   1169  HA  VAL    74      53.026  70.178  34.279  1.00  0.00           H  
ATOM   1170  CB  VAL    74      51.457  68.761  33.595  1.00  0.00           C  
ATOM   1171  HB  VAL    74      50.684  68.157  34.071  1.00  0.00           H  
ATOM   1172  CG1 VAL    74      50.740  69.491  32.457  1.00  0.00           C  
ATOM   1173 HG11 VAL    74      50.399  68.925  31.590  1.00  0.00           H  
ATOM   1174 HG12 VAL    74      49.844  69.934  32.892  1.00  0.00           H  
ATOM   1175 HG13 VAL    74      51.388  70.343  32.254  1.00  0.00           H  
ATOM   1176  CG2 VAL    74      52.535  67.803  33.029  1.00  0.00           C  
ATOM   1177 HG21 VAL    74      51.966  67.249  32.283  1.00  0.00           H  
ATOM   1178 HG22 VAL    74      53.347  68.378  32.584  1.00  0.00           H  
ATOM   1179 HG23 VAL    74      52.936  67.117  33.775  1.00  0.00           H  
ATOM   1180  C   VAL    74      50.996  70.745  35.050  1.00  0.00           C  
ATOM   1181  O   VAL    74      50.998  71.878  34.582  1.00  0.00           O  
ATOM   1182  N   LEU    75      49.974  70.250  35.688  1.00  0.00           N  
ATOM   1183  H   LEU    75      50.024  69.361  36.165  1.00  0.00           H  
ATOM   1184  CA  LEU    75      48.759  71.021  36.059  1.00  0.00           C  
ATOM   1185  HA  LEU    75      48.346  71.501  35.171  1.00  0.00           H  
ATOM   1186  CB  LEU    75      47.638  70.176  36.709  1.00  0.00           C  
ATOM   1187  HB2 LEU    75      48.208  69.510  37.357  1.00  0.00           H  
ATOM   1188  HB3 LEU    75      47.092  70.915  37.295  1.00  0.00           H  
ATOM   1189  CG  LEU    75      46.681  69.515  35.740  1.00  0.00           C  
ATOM   1190  HG  LEU    75      47.140  68.652  35.257  1.00  0.00           H  
ATOM   1191  CD1 LEU    75      45.577  69.036  36.589  1.00  0.00           C  
ATOM   1192 HD11 LEU    75      44.929  68.286  36.135  1.00  0.00           H  
ATOM   1193 HD12 LEU    75      46.008  68.657  37.516  1.00  0.00           H  
ATOM   1194 HD13 LEU    75      44.976  69.895  36.889  1.00  0.00           H  
ATOM   1195  CD2 LEU    75      46.010  70.455  34.711  1.00  0.00           C  
ATOM   1196 HD21 LEU    75      45.736  71.372  35.232  1.00  0.00           H  
ATOM   1197 HD22 LEU    75      46.784  70.710  33.987  1.00  0.00           H  
ATOM   1198 HD23 LEU    75      45.101  70.031  34.285  1.00  0.00           H  
ATOM   1199  C   LEU    75      49.135  72.117  36.999  1.00  0.00           C  
ATOM   1200  O   LEU    75      48.569  73.187  36.872  1.00  0.00           O  
ATOM   1201  N   MET    76      50.112  71.996  37.872  1.00  0.00           N  
ATOM   1202  H   MET    76      50.419  71.045  38.017  1.00  0.00           H  
ATOM   1203  CA  MET    76      50.701  73.178  38.614  1.00  0.00           C  
ATOM   1204  HA  MET    76      49.962  73.755  39.169  1.00  0.00           H  
ATOM   1205  CB  MET    76      51.854  72.769  39.532  1.00  0.00           C  
ATOM   1206  HB2 MET    76      51.446  72.054  40.247  1.00  0.00           H  
ATOM   1207  HB3 MET    76      52.699  72.344  38.989  1.00  0.00           H  
ATOM   1208  CG  MET    76      52.278  73.976  40.326  1.00  0.00           C  
ATOM   1209  HG2 MET    76      53.133  73.707  40.946  1.00  0.00           H  
ATOM   1210  HG3 MET    76      52.657  74.792  39.711  1.00  0.00           H  
ATOM   1211  SD  MET    76      51.187  74.770  41.479  1.00  0.00           S  
ATOM   1212  CE  MET    76      51.290  73.616  42.853  1.00  0.00           C  
ATOM   1213  HE1 MET    76      50.596  72.782  42.753  1.00  0.00           H  
ATOM   1214  HE2 MET    76      52.302  73.220  42.939  1.00  0.00           H  
ATOM   1215  HE3 MET    76      51.137  74.086  43.824  1.00  0.00           H  
ATOM   1216  C   MET    76      51.179  74.303  37.643  1.00  0.00           C  
ATOM   1217  O   MET    76      50.723  75.441  37.819  1.00  0.00           O  
ATOM   1218  N   VAL    77      51.959  73.979  36.687  1.00  0.00           N  
ATOM   1219  H   VAL    77      52.142  72.986  36.665  1.00  0.00           H  
ATOM   1220  CA  VAL    77      52.661  74.934  35.698  1.00  0.00           C  
ATOM   1221  HA  VAL    77      53.107  75.787  36.211  1.00  0.00           H  
ATOM   1222  CB  VAL    77      53.755  74.161  34.832  1.00  0.00           C  
ATOM   1223  HB  VAL    77      53.399  73.277  34.304  1.00  0.00           H  
ATOM   1224  CG1 VAL    77      54.441  75.076  33.738  1.00  0.00           C  
ATOM   1225 HG11 VAL    77      54.853  75.979  34.191  1.00  0.00           H  
ATOM   1226 HG12 VAL    77      55.241  74.554  33.213  1.00  0.00           H  
ATOM   1227 HG13 VAL    77      53.723  75.222  32.931  1.00  0.00           H  
ATOM   1228  CG2 VAL    77      54.919  73.743  35.786  1.00  0.00           C  
ATOM   1229 HG21 VAL    77      55.676  73.159  35.262  1.00  0.00           H  
ATOM   1230 HG22 VAL    77      55.392  74.600  36.264  1.00  0.00           H  
ATOM   1231 HG23 VAL    77      54.508  73.081  36.549  1.00  0.00           H  
ATOM   1232  C   VAL    77      51.689  75.509  34.741  1.00  0.00           C  
ATOM   1233  O   VAL    77      51.759  76.699  34.525  1.00  0.00           O  
ATOM   1234  N   ARG    78      50.625  74.847  34.434  1.00  0.00           N  
ATOM   1235  H   ARG    78      50.683  73.870  34.684  1.00  0.00           H  
ATOM   1236  CA  ARG    78      49.390  75.296  33.779  1.00  0.00           C  
ATOM   1237  HA  ARG    78      49.612  75.907  32.903  1.00  0.00           H  
ATOM   1238  CB  ARG    78      48.656  74.177  33.111  1.00  0.00           C  
ATOM   1239  HB2 ARG    78      48.594  73.431  33.903  1.00  0.00           H  
ATOM   1240  HB3 ARG    78      47.638  74.478  32.867  1.00  0.00           H  
ATOM   1241  CG  ARG    78      49.273  73.694  31.866  1.00  0.00           C  
ATOM   1242  HG2 ARG    78      49.278  74.517  31.150  1.00  0.00           H  
ATOM   1243  HG3 ARG    78      50.282  73.327  32.054  1.00  0.00           H  
ATOM   1244  CD  ARG    78      48.646  72.394  31.342  1.00  0.00           C  
ATOM   1245  HD2 ARG    78      48.881  71.544  31.982  1.00  0.00           H  
ATOM   1246  HD3 ARG    78      47.576  72.601  31.371  1.00  0.00           H  
ATOM   1247  NE  ARG    78      49.101  72.074  29.977  1.00  0.00           N  
ATOM   1248  HE  ARG    78      49.918  72.565  29.642  1.00  0.00           H  
ATOM   1249  CZ  ARG    78      48.526  71.221  29.119  1.00  0.00           C  
ATOM   1250  NH1 ARG    78      47.428  70.562  29.317  1.00  0.00           N  
ATOM   1251 HH11 ARG    78      47.062  70.589  30.258  1.00  0.00           H  
ATOM   1252 HH12 ARG    78      47.091  69.903  28.630  1.00  0.00           H  
ATOM   1253  NH2 ARG    78      48.992  71.112  27.943  1.00  0.00           N  
ATOM   1254 HH21 ARG    78      49.803  71.660  27.693  1.00  0.00           H  
ATOM   1255 HH22 ARG    78      48.550  70.501  27.271  1.00  0.00           H  
ATOM   1256  C   ARG    78      48.582  76.175  34.672  1.00  0.00           C  
ATOM   1257  O   ARG    78      48.405  77.351  34.415  1.00  0.00           O  
ATOM   1258  N   PHE    79      48.044  75.693  35.827  1.00  0.00           N  
ATOM   1259  H   PHE    79      48.020  74.703  36.026  1.00  0.00           H  
ATOM   1260  CA  PHE    79      47.238  76.519  36.705  1.00  0.00           C  
ATOM   1261  HA  PHE    79      46.359  76.872  36.166  1.00  0.00           H  
ATOM   1262  CB  PHE    79      46.679  75.580  37.821  1.00  0.00           C  
ATOM   1263  HB2 PHE    79      47.530  75.111  38.317  1.00  0.00           H  
ATOM   1264  HB3 PHE    79      46.283  76.221  38.608  1.00  0.00           H  
ATOM   1265  CG  PHE    79      45.527  74.649  37.496  1.00  0.00           C  
ATOM   1266  CD1 PHE    79      44.856  74.590  36.248  1.00  0.00           C  
ATOM   1267  HD1 PHE    79      45.136  75.289  35.474  1.00  0.00           H  
ATOM   1268  CE1 PHE    79      43.757  73.724  36.145  1.00  0.00           C  
ATOM   1269  HE1 PHE    79      43.181  73.650  35.234  1.00  0.00           H  
ATOM   1270  CZ  PHE    79      43.517  72.732  37.119  1.00  0.00           C  
ATOM   1271  HZ  PHE    79      42.774  71.984  36.885  1.00  0.00           H  
ATOM   1272  CE2 PHE    79      44.175  72.742  38.361  1.00  0.00           C  
ATOM   1273  HE2 PHE    79      43.926  72.037  39.140  1.00  0.00           H  
ATOM   1274  CD2 PHE    79      45.188  73.744  38.579  1.00  0.00           C  
ATOM   1275  HD2 PHE    79      45.568  73.834  39.586  1.00  0.00           H  
ATOM   1276  C   PHE    79      47.914  77.772  37.351  1.00  0.00           C  
ATOM   1277  O   PHE    79      47.186  78.738  37.594  1.00  0.00           O  
ATOM   1278  N   ALA    80      49.284  77.721  37.431  1.00  0.00           N  
ATOM   1279  H   ALA    80      49.750  76.850  37.219  1.00  0.00           H  
ATOM   1280  CA  ALA    80      50.202  78.785  37.795  1.00  0.00           C  
ATOM   1281  HA  ALA    80      49.852  79.240  38.722  1.00  0.00           H  
ATOM   1282  CB  ALA    80      51.597  78.400  38.150  1.00  0.00           C  
ATOM   1283  HB1 ALA    80      52.335  79.196  38.252  1.00  0.00           H  
ATOM   1284  HB2 ALA    80      51.621  77.764  39.034  1.00  0.00           H  
ATOM   1285  HB3 ALA    80      52.054  77.757  37.398  1.00  0.00           H  
ATOM   1286  C   ALA    80      50.230  79.833  36.636  1.00  0.00           C  
ATOM   1287  O   ALA    80      50.331  81.006  36.953  1.00  0.00           O  
ATOM   1288  N   SER    81      50.108  79.429  35.399  1.00  0.00           N  
ATOM   1289  H   SER    81      49.763  78.506  35.179  1.00  0.00           H  
ATOM   1290  CA  SER    81      50.095  80.305  34.197  1.00  0.00           C  
ATOM   1291  HA  SER    81      50.682  81.201  34.400  1.00  0.00           H  
ATOM   1292  CB  SER    81      50.689  79.483  33.045  1.00  0.00           C  
ATOM   1293  HB2 SER    81      50.014  78.637  32.915  1.00  0.00           H  
ATOM   1294  HB3 SER    81      50.694  80.144  32.178  1.00  0.00           H  
ATOM   1295  OG  SER    81      52.051  79.046  33.231  1.00  0.00           O  
ATOM   1296  HG  SER    81      51.912  78.178  33.617  1.00  0.00           H  
ATOM   1297  C   SER    81      48.724  80.889  33.871  1.00  0.00           C  
ATOM   1298  O   SER    81      48.596  82.031  33.370  1.00  0.00           O  
ATOM   1299  N   LEU    82      47.679  80.164  34.325  1.00  0.00           N  
ATOM   1300  H   LEU    82      48.029  79.292  34.696  1.00  0.00           H  
ATOM   1301  CA  LEU    82      46.257  80.624  34.342  1.00  0.00           C  
ATOM   1302  HA  LEU    82      46.198  81.126  33.376  1.00  0.00           H  
ATOM   1303  CB  LEU    82      45.186  79.517  34.337  1.00  0.00           C  
ATOM   1304  HB2 LEU    82      45.168  79.060  35.327  1.00  0.00           H  
ATOM   1305  HB3 LEU    82      44.248  80.018  34.098  1.00  0.00           H  
ATOM   1306  CG  LEU    82      45.366  78.384  33.270  1.00  0.00           C  
ATOM   1307  HG  LEU    82      46.200  77.691  33.386  1.00  0.00           H  
ATOM   1308  CD1 LEU    82      44.172  77.469  33.612  1.00  0.00           C  
ATOM   1309 HD11 LEU    82      44.217  76.616  32.935  1.00  0.00           H  
ATOM   1310 HD12 LEU    82      44.319  77.054  34.610  1.00  0.00           H  
ATOM   1311 HD13 LEU    82      43.168  77.881  33.517  1.00  0.00           H  
ATOM   1312  CD2 LEU    82      45.273  78.808  31.875  1.00  0.00           C  
ATOM   1313 HD21 LEU    82      46.087  79.511  31.697  1.00  0.00           H  
ATOM   1314 HD22 LEU    82      45.109  77.936  31.241  1.00  0.00           H  
ATOM   1315 HD23 LEU    82      44.366  79.399  31.748  1.00  0.00           H  
ATOM   1316  C   LEU    82      45.987  81.676  35.425  1.00  0.00           C  
ATOM   1317  O   LEU    82      45.065  82.451  35.258  1.00  0.00           O  
ATOM   1318  N   PHE    83      46.712  81.710  36.535  1.00  0.00           N  
ATOM   1319  H   PHE    83      47.400  80.997  36.732  1.00  0.00           H  
ATOM   1320  CA  PHE    83      46.434  82.631  37.589  1.00  0.00           C  
ATOM   1321  HA  PHE    83      45.386  82.630  37.890  1.00  0.00           H  
ATOM   1322  CB  PHE    83      47.244  82.101  38.854  1.00  0.00           C  
ATOM   1323  HB2 PHE    83      46.880  81.094  39.058  1.00  0.00           H  
ATOM   1324  HB3 PHE    83      48.326  82.072  38.727  1.00  0.00           H  
ATOM   1325  CG  PHE    83      46.825  82.967  40.059  1.00  0.00           C  
ATOM   1326  CD1 PHE    83      47.327  84.226  40.317  1.00  0.00           C  
ATOM   1327  HD1 PHE    83      48.078  84.605  39.639  1.00  0.00           H  
ATOM   1328  CE1 PHE    83      46.763  85.080  41.245  1.00  0.00           C  
ATOM   1329  HE1 PHE    83      47.166  86.079  41.322  1.00  0.00           H  
ATOM   1330  CZ  PHE    83      45.842  84.548  42.154  1.00  0.00           C  
ATOM   1331  HZ  PHE    83      45.483  85.116  43.000  1.00  0.00           H  
ATOM   1332  CE2 PHE    83      45.436  83.215  42.089  1.00  0.00           C  
ATOM   1333  HE2 PHE    83      44.825  82.746  42.845  1.00  0.00           H  
ATOM   1334  CD2 PHE    83      45.926  82.438  41.016  1.00  0.00           C  
ATOM   1335  HD2 PHE    83      45.468  81.484  40.803  1.00  0.00           H  
ATOM   1336  C   PHE    83      46.878  84.067  37.116  1.00  0.00           C  
ATOM   1337  O   PHE    83      47.965  84.229  36.526  1.00  0.00           O  
ATOM   1338  N   ASN    84      46.118  85.137  37.315  1.00  0.00           N  
ATOM   1339  H   ASN    84      45.200  85.039  37.725  1.00  0.00           H  
ATOM   1340  CA  ASN    84      46.548  86.539  37.021  1.00  0.00           C  
ATOM   1341  HA  ASN    84      47.194  86.528  36.143  1.00  0.00           H  
ATOM   1342  CB  ASN    84      45.234  87.368  36.709  1.00  0.00           C  
ATOM   1343  HB2 ASN    84      44.691  86.914  35.880  1.00  0.00           H  
ATOM   1344  HB3 ASN    84      44.592  87.250  37.582  1.00  0.00           H  
ATOM   1345  CG  ASN    84      45.451  88.793  36.361  1.00  0.00           C  
ATOM   1346  OD1 ASN    84      46.418  89.456  36.778  1.00  0.00           O  
ATOM   1347  ND2 ASN    84      44.373  89.402  35.902  1.00  0.00           N  
ATOM   1348 HD21 ASN    84      44.455  90.408  35.952  1.00  0.00           H  
ATOM   1349 HD22 ASN    84      43.501  88.906  35.786  1.00  0.00           H  
ATOM   1350  C   ASN    84      47.295  87.067  38.156  1.00  0.00           C  
ATOM   1351  O   ASN    84      46.748  87.536  39.167  1.00  0.00           O  
ATOM   1352  N   VAL    85      48.617  87.084  38.203  1.00  0.00           N  
ATOM   1353  H   VAL    85      49.069  86.748  37.364  1.00  0.00           H  
ATOM   1354  CA  VAL    85      49.412  87.542  39.373  1.00  0.00           C  
ATOM   1355  HA  VAL    85      49.212  86.887  40.221  1.00  0.00           H  
ATOM   1356  CB  VAL    85      50.917  87.319  39.090  1.00  0.00           C  
ATOM   1357  HB  VAL    85      51.382  87.616  40.030  1.00  0.00           H  
ATOM   1358  CG1 VAL    85      51.310  85.871  38.786  1.00  0.00           C  
ATOM   1359 HG11 VAL    85      52.378  85.835  38.570  1.00  0.00           H  
ATOM   1360 HG12 VAL    85      51.039  85.252  39.642  1.00  0.00           H  
ATOM   1361 HG13 VAL    85      50.904  85.453  37.864  1.00  0.00           H  
ATOM   1362  CG2 VAL    85      51.637  88.275  38.128  1.00  0.00           C  
ATOM   1363 HG21 VAL    85      51.197  88.135  37.141  1.00  0.00           H  
ATOM   1364 HG22 VAL    85      51.427  89.283  38.487  1.00  0.00           H  
ATOM   1365 HG23 VAL    85      52.724  88.220  38.064  1.00  0.00           H  
ATOM   1366  C   VAL    85      49.137  89.061  39.702  1.00  0.00           C  
ATOM   1367  O   VAL    85      49.273  89.358  40.858  1.00  0.00           O  
ATOM   1368  N   LYS    86      48.900  89.933  38.659  1.00  0.00           N  
ATOM   1369  H   LYS    86      48.699  89.563  37.741  1.00  0.00           H  
ATOM   1370  CA  LYS    86      48.864  91.348  38.830  1.00  0.00           C  
ATOM   1371  HA  LYS    86      49.623  91.641  39.555  1.00  0.00           H  
ATOM   1372  CB  LYS    86      49.073  92.260  37.582  1.00  0.00           C  
ATOM   1373  HB2 LYS    86      48.386  91.960  36.790  1.00  0.00           H  
ATOM   1374  HB3 LYS    86      48.928  93.327  37.749  1.00  0.00           H  
ATOM   1375  CG  LYS    86      50.521  92.073  37.036  1.00  0.00           C  
ATOM   1376  HG2 LYS    86      51.282  92.554  37.651  1.00  0.00           H  
ATOM   1377  HG3 LYS    86      50.776  91.020  36.920  1.00  0.00           H  
ATOM   1378  CD  LYS    86      50.656  92.733  35.699  1.00  0.00           C  
ATOM   1379  HD2 LYS    86      50.035  92.238  34.953  1.00  0.00           H  
ATOM   1380  HD3 LYS    86      50.228  93.729  35.813  1.00  0.00           H  
ATOM   1381  CE  LYS    86      52.075  92.783  35.282  1.00  0.00           C  
ATOM   1382  HE2 LYS    86      52.599  93.346  36.055  1.00  0.00           H  
ATOM   1383  HE3 LYS    86      52.342  91.726  35.282  1.00  0.00           H  
ATOM   1384  NZ  LYS    86      52.203  93.395  33.963  1.00  0.00           N  
ATOM   1385  HZ1 LYS    86      51.704  92.852  33.273  1.00  0.00           H  
ATOM   1386  HZ2 LYS    86      51.883  94.348  33.869  1.00  0.00           H  
ATOM   1387  HZ3 LYS    86      53.158  93.449  33.636  1.00  0.00           H  
ATOM   1388  C   LYS    86      47.682  91.856  39.568  1.00  0.00           C  
ATOM   1389  O   LYS    86      47.759  92.605  40.527  1.00  0.00           O  
ATOM   1390  N   ASP    87      46.521  91.429  39.085  1.00  0.00           N  
ATOM   1391  H   ASP    87      46.502  90.777  38.314  1.00  0.00           H  
ATOM   1392  CA  ASP    87      45.265  91.647  39.778  1.00  0.00           C  
ATOM   1393  HA  ASP    87      45.347  92.606  40.288  1.00  0.00           H  
ATOM   1394  CB  ASP    87      44.084  91.757  38.847  1.00  0.00           C  
ATOM   1395  HB2 ASP    87      43.666  90.772  38.641  1.00  0.00           H  
ATOM   1396  HB3 ASP    87      43.267  92.249  39.373  1.00  0.00           H  
ATOM   1397  CG  ASP    87      44.255  92.564  37.617  1.00  0.00           C  
ATOM   1398  OD1 ASP    87      43.753  92.108  36.535  1.00  0.00           O  
ATOM   1399  OD2 ASP    87      44.822  93.656  37.678  1.00  0.00           O  
ATOM   1400  C   ASP    87      44.936  90.640  40.960  1.00  0.00           C  
ATOM   1401  O   ASP    87      44.088  90.953  41.813  1.00  0.00           O  
ATOM   1402  N   GLN    88      45.651  89.536  41.101  1.00  0.00           N  
ATOM   1403  H   GLN    88      46.286  89.339  40.340  1.00  0.00           H  
ATOM   1404  CA  GLN    88      45.457  88.445  42.131  1.00  0.00           C  
ATOM   1405  HA  GLN    88      46.187  87.658  41.943  1.00  0.00           H  
ATOM   1406  CB  GLN    88      45.833  88.907  43.587  1.00  0.00           C  
ATOM   1407  HB2 GLN    88      45.255  89.802  43.817  1.00  0.00           H  
ATOM   1408  HB3 GLN    88      45.616  88.157  44.348  1.00  0.00           H  
ATOM   1409  CG  GLN    88      47.257  89.397  43.644  1.00  0.00           C  
ATOM   1410  HG2 GLN    88      47.971  88.576  43.581  1.00  0.00           H  
ATOM   1411  HG3 GLN    88      47.408  90.050  42.784  1.00  0.00           H  
ATOM   1412  CD  GLN    88      47.457  90.106  45.015  1.00  0.00           C  
ATOM   1413  OE1 GLN    88      47.007  89.710  46.104  1.00  0.00           O  
ATOM   1414  NE2 GLN    88      48.091  91.214  44.972  1.00  0.00           N  
ATOM   1415 HE21 GLN    88      48.372  91.650  45.839  1.00  0.00           H  
ATOM   1416 HE22 GLN    88      48.264  91.555  44.037  1.00  0.00           H  
ATOM   1417  C   GLN    88      44.073  87.740  42.062  1.00  0.00           C  
ATOM   1418  O   GLN    88      43.286  87.811  43.013  1.00  0.00           O  
ATOM   1419  N   THR    89      43.724  87.185  40.904  1.00  0.00           N  
ATOM   1420  H   THR    89      44.498  87.142  40.256  1.00  0.00           H  
ATOM   1421  CA  THR    89      42.376  86.590  40.592  1.00  0.00           C  
ATOM   1422  HA  THR    89      41.999  86.256  41.558  1.00  0.00           H  
ATOM   1423  CB  THR    89      41.365  87.649  40.074  1.00  0.00           C  
ATOM   1424  HB  THR    89      40.358  87.248  39.950  1.00  0.00           H  
ATOM   1425  CG2 THR    89      41.228  88.899  40.924  1.00  0.00           C  
ATOM   1426 HG21 THR    89      40.930  88.760  41.963  1.00  0.00           H  
ATOM   1427 HG22 THR    89      42.176  89.427  40.819  1.00  0.00           H  
ATOM   1428 HG23 THR    89      40.461  89.503  40.439  1.00  0.00           H  
ATOM   1429  OG1 THR    89      41.701  88.224  38.786  1.00  0.00           O  
ATOM   1430  HG1 THR    89      41.663  87.513  38.143  1.00  0.00           H  
ATOM   1431  C   THR    89      42.489  85.406  39.606  1.00  0.00           C  
ATOM   1432  O   THR    89      43.473  85.290  38.960  1.00  0.00           O  
ATOM   1433  N   VAL    90      41.446  84.551  39.471  1.00  0.00           N  
ATOM   1434  H   VAL    90      40.688  84.754  40.107  1.00  0.00           H  
ATOM   1435  CA  VAL    90      41.244  83.440  38.547  1.00  0.00           C  
ATOM   1436  HA  VAL    90      41.949  83.530  37.721  1.00  0.00           H  
ATOM   1437  CB  VAL    90      41.563  82.116  39.263  1.00  0.00           C  
ATOM   1438  HB  VAL    90      40.946  82.051  40.159  1.00  0.00           H  
ATOM   1439  CG1 VAL    90      41.142  80.926  38.425  1.00  0.00           C  
ATOM   1440 HG11 VAL    90      40.081  80.733  38.269  1.00  0.00           H  
ATOM   1441 HG12 VAL    90      41.514  81.028  37.406  1.00  0.00           H  
ATOM   1442 HG13 VAL    90      41.496  79.982  38.841  1.00  0.00           H  
ATOM   1443  CG2 VAL    90      43.066  81.947  39.670  1.00  0.00           C  
ATOM   1444 HG21 VAL    90      43.414  82.893  40.084  1.00  0.00           H  
ATOM   1445 HG22 VAL    90      43.179  81.155  40.410  1.00  0.00           H  
ATOM   1446 HG23 VAL    90      43.671  81.615  38.826  1.00  0.00           H  
ATOM   1447  C   VAL    90      39.866  83.406  37.952  1.00  0.00           C  
ATOM   1448  O   VAL    90      38.827  83.278  38.618  1.00  0.00           O  
ATOM   1449  N   MET    91      39.885  83.289  36.636  1.00  0.00           N  
ATOM   1450  H   MET    91      40.695  83.596  36.118  1.00  0.00           H  
ATOM   1451  CA  MET    91      38.790  82.752  35.840  1.00  0.00           C  
ATOM   1452  HA  MET    91      37.849  83.138  36.233  1.00  0.00           H  
ATOM   1453  CB  MET    91      38.836  83.362  34.425  1.00  0.00           C  
ATOM   1454  HB2 MET    91      39.099  84.418  34.357  1.00  0.00           H  
ATOM   1455  HB3 MET    91      39.678  82.899  33.910  1.00  0.00           H  
ATOM   1456  CG  MET    91      37.553  83.253  33.588  1.00  0.00           C  
ATOM   1457  HG2 MET    91      37.346  82.208  33.357  1.00  0.00           H  
ATOM   1458  HG3 MET    91      36.749  83.714  34.162  1.00  0.00           H  
ATOM   1459  SD  MET    91      37.516  84.155  31.944  1.00  0.00           S  
ATOM   1460  CE  MET    91      37.324  85.853  32.599  1.00  0.00           C  
ATOM   1461  HE1 MET    91      38.133  86.185  33.249  1.00  0.00           H  
ATOM   1462  HE2 MET    91      37.322  86.585  31.791  1.00  0.00           H  
ATOM   1463  HE3 MET    91      36.465  85.932  33.265  1.00  0.00           H  
ATOM   1464  C   MET    91      38.691  81.180  35.801  1.00  0.00           C  
ATOM   1465  O   MET    91      39.535  80.475  35.315  1.00  0.00           O  
ATOM   1466  N   PHE    92      37.531  80.641  36.212  1.00  0.00           N  
ATOM   1467  H   PHE    92      36.841  81.263  36.610  1.00  0.00           H  
ATOM   1468  CA  PHE    92      37.145  79.210  36.071  1.00  0.00           C  
ATOM   1469  HA  PHE    92      38.036  78.582  36.110  1.00  0.00           H  
ATOM   1470  CB  PHE    92      36.237  78.843  37.158  1.00  0.00           C  
ATOM   1471  HB2 PHE    92      35.580  79.703  37.294  1.00  0.00           H  
ATOM   1472  HB3 PHE    92      35.572  78.015  36.910  1.00  0.00           H  
ATOM   1473  CG  PHE    92      36.921  78.539  38.532  1.00  0.00           C  
ATOM   1474  CD1 PHE    92      36.281  78.913  39.731  1.00  0.00           C  
ATOM   1475  HD1 PHE    92      35.364  79.484  39.715  1.00  0.00           H  
ATOM   1476  CE1 PHE    92      36.934  78.738  40.914  1.00  0.00           C  
ATOM   1477  HE1 PHE    92      36.526  79.125  41.836  1.00  0.00           H  
ATOM   1478  CZ  PHE    92      38.150  78.019  40.978  1.00  0.00           C  
ATOM   1479  HZ  PHE    92      38.527  77.748  41.953  1.00  0.00           H  
ATOM   1480  CE2 PHE    92      38.749  77.481  39.829  1.00  0.00           C  
ATOM   1481  HE2 PHE    92      39.706  76.985  39.770  1.00  0.00           H  
ATOM   1482  CD2 PHE    92      38.117  77.832  38.658  1.00  0.00           C  
ATOM   1483  HD2 PHE    92      38.675  77.456  37.813  1.00  0.00           H  
ATOM   1484  C   PHE    92      36.443  78.998  34.643  1.00  0.00           C  
ATOM   1485  O   PHE    92      35.838  79.904  34.122  1.00  0.00           O  
ATOM   1486  N   LEU    93      36.249  77.732  34.168  1.00  0.00           N  
ATOM   1487  H   LEU    93      36.639  76.960  34.690  1.00  0.00           H  
ATOM   1488  CA  LEU    93      35.612  77.477  32.805  1.00  0.00           C  
ATOM   1489  HA  LEU    93      36.275  78.041  32.149  1.00  0.00           H  
ATOM   1490  CB  LEU    93      35.781  75.974  32.515  1.00  0.00           C  
ATOM   1491  HB2 LEU    93      36.821  75.664  32.619  1.00  0.00           H  
ATOM   1492  HB3 LEU    93      35.194  75.414  33.244  1.00  0.00           H  
ATOM   1493  CG  LEU    93      35.206  75.455  31.187  1.00  0.00           C  
ATOM   1494  HG  LEU    93      34.132  75.591  31.060  1.00  0.00           H  
ATOM   1495  CD1 LEU    93      35.972  76.096  30.006  1.00  0.00           C  
ATOM   1496 HD11 LEU    93      37.039  76.053  30.221  1.00  0.00           H  
ATOM   1497 HD12 LEU    93      35.644  75.817  29.004  1.00  0.00           H  
ATOM   1498 HD13 LEU    93      35.871  77.181  30.004  1.00  0.00           H  
ATOM   1499  CD2 LEU    93      35.340  73.965  31.046  1.00  0.00           C  
ATOM   1500 HD21 LEU    93      35.124  73.699  30.011  1.00  0.00           H  
ATOM   1501 HD22 LEU    93      36.381  73.693  31.219  1.00  0.00           H  
ATOM   1502 HD23 LEU    93      34.784  73.318  31.724  1.00  0.00           H  
ATOM   1503  C   LEU    93      34.106  77.988  32.647  1.00  0.00           C  
ATOM   1504  O   LEU    93      33.643  78.112  31.505  1.00  0.00           O  
ATOM   1505  N   SER    94      33.429  78.386  33.735  1.00  0.00           N  
ATOM   1506  H   SER    94      33.949  78.135  34.564  1.00  0.00           H  
ATOM   1507  CA  SER    94      32.195  79.126  33.813  1.00  0.00           C  
ATOM   1508  HA  SER    94      31.467  78.604  33.192  1.00  0.00           H  
ATOM   1509  CB  SER    94      31.649  79.133  35.206  1.00  0.00           C  
ATOM   1510  HB2 SER    94      30.702  79.672  35.228  1.00  0.00           H  
ATOM   1511  HB3 SER    94      31.549  78.083  35.483  1.00  0.00           H  
ATOM   1512  OG  SER    94      32.567  79.681  36.178  1.00  0.00           O  
ATOM   1513  HG  SER    94      32.263  79.577  37.083  1.00  0.00           H  
ATOM   1514  C   SER    94      32.319  80.566  33.305  1.00  0.00           C  
ATOM   1515  O   SER    94      31.345  81.315  33.195  1.00  0.00           O  
ATOM   1516  N   ARG    95      33.575  80.959  32.895  1.00  0.00           N  
ATOM   1517  H   ARG    95      34.417  80.473  33.168  1.00  0.00           H  
ATOM   1518  CA  ARG    95      33.927  82.306  32.398  1.00  0.00           C  
ATOM   1519  HA  ARG    95      35.009  82.188  32.355  1.00  0.00           H  
ATOM   1520  CB  ARG    95      33.465  82.586  30.916  1.00  0.00           C  
ATOM   1521  HB2 ARG    95      32.390  82.761  30.881  1.00  0.00           H  
ATOM   1522  HB3 ARG    95      33.964  83.513  30.634  1.00  0.00           H  
ATOM   1523  CG  ARG    95      33.744  81.451  29.911  1.00  0.00           C  
ATOM   1524  HG2 ARG    95      34.816  81.268  29.974  1.00  0.00           H  
ATOM   1525  HG3 ARG    95      33.212  80.556  30.235  1.00  0.00           H  
ATOM   1526  CD  ARG    95      33.331  81.892  28.519  1.00  0.00           C  
ATOM   1527  HD2 ARG    95      32.247  81.991  28.455  1.00  0.00           H  
ATOM   1528  HD3 ARG    95      33.716  82.885  28.289  1.00  0.00           H  
ATOM   1529  NE  ARG    95      33.741  81.039  27.416  1.00  0.00           N  
ATOM   1530  HE  ARG    95      34.276  80.228  27.692  1.00  0.00           H  
ATOM   1531  CZ  ARG    95      33.358  81.145  26.089  1.00  0.00           C  
ATOM   1532  NH1 ARG    95      32.488  82.094  25.879  1.00  0.00           N  
ATOM   1533 HH11 ARG    95      32.207  82.695  26.641  1.00  0.00           H  
ATOM   1534 HH12 ARG    95      32.263  82.296  24.915  1.00  0.00           H  
ATOM   1535  NH2 ARG    95      33.993  80.413  25.187  1.00  0.00           N  
ATOM   1536 HH21 ARG    95      34.690  79.739  25.472  1.00  0.00           H  
ATOM   1537 HH22 ARG    95      33.846  80.496  24.191  1.00  0.00           H  
ATOM   1538  C   ARG    95      33.675  83.519  33.374  1.00  0.00           C  
ATOM   1539  O   ARG    95      33.585  84.622  32.904  1.00  0.00           O  
ATOM   1540  N   THR    96      33.459  83.276  34.682  1.00  0.00           N  
ATOM   1541  H   THR    96      33.319  82.295  34.879  1.00  0.00           H  
ATOM   1542  CA  THR    96      33.420  84.174  35.868  1.00  0.00           C  
ATOM   1543  HA  THR    96      33.115  85.142  35.470  1.00  0.00           H  
ATOM   1544  CB  THR    96      32.390  83.557  36.854  1.00  0.00           C  
ATOM   1545  HB  THR    96      32.842  82.645  37.243  1.00  0.00           H  
ATOM   1546  CG2 THR    96      31.986  84.427  38.010  1.00  0.00           C  
ATOM   1547 HG21 THR    96      32.848  84.469  38.676  1.00  0.00           H  
ATOM   1548 HG22 THR    96      31.639  85.401  37.665  1.00  0.00           H  
ATOM   1549 HG23 THR    96      31.238  83.848  38.552  1.00  0.00           H  
ATOM   1550  OG1 THR    96      31.146  83.303  36.176  1.00  0.00           O  
ATOM   1551  HG1 THR    96      30.664  82.549  36.522  1.00  0.00           H  
ATOM   1552  C   THR    96      34.817  84.245  36.650  1.00  0.00           C  
ATOM   1553  O   THR    96      35.600  83.276  36.781  1.00  0.00           O  
ATOM   1554  N   THR    97      35.109  85.369  37.247  1.00  0.00           N  
ATOM   1555  H   THR    97      34.448  86.122  37.119  1.00  0.00           H  
ATOM   1556  CA  THR    97      36.461  85.599  37.799  1.00  0.00           C  
ATOM   1557  HA  THR    97      37.033  84.702  37.563  1.00  0.00           H  
ATOM   1558  CB  THR    97      37.139  86.840  37.196  1.00  0.00           C  
ATOM   1559  HB  THR    97      36.658  87.728  37.606  1.00  0.00           H  
ATOM   1560  CG2 THR    97      38.514  86.992  37.746  1.00  0.00           C  
ATOM   1561 HG21 THR    97      38.480  87.340  38.778  1.00  0.00           H  
ATOM   1562 HG22 THR    97      39.149  86.108  37.678  1.00  0.00           H  
ATOM   1563 HG23 THR    97      39.044  87.664  37.070  1.00  0.00           H  
ATOM   1564  OG1 THR    97      37.170  86.908  35.736  1.00  0.00           O  
ATOM   1565  HG1 THR    97      36.247  87.137  35.604  1.00  0.00           H  
ATOM   1566  C   THR    97      36.489  85.596  39.296  1.00  0.00           C  
ATOM   1567  O   THR    97      35.638  86.198  39.934  1.00  0.00           O  
ATOM   1568  N   TYR    98      37.438  84.996  40.039  1.00  0.00           N  
ATOM   1569  H   TYR    98      37.929  84.289  39.510  1.00  0.00           H  
ATOM   1570  CA  TYR    98      37.463  84.913  41.461  1.00  0.00           C  
ATOM   1571  HA  TYR    98      36.688  85.579  41.839  1.00  0.00           H  
ATOM   1572  CB  TYR    98      37.092  83.449  41.988  1.00  0.00           C  
ATOM   1573  HB2 TYR    98      37.948  82.819  41.746  1.00  0.00           H  
ATOM   1574  HB3 TYR    98      36.977  83.520  43.070  1.00  0.00           H  
ATOM   1575  CG  TYR    98      35.785  82.898  41.421  1.00  0.00           C  
ATOM   1576  CD1 TYR    98      35.726  82.317  40.104  1.00  0.00           C  
ATOM   1577  HD1 TYR    98      36.616  82.122  39.526  1.00  0.00           H  
ATOM   1578  CE1 TYR    98      34.476  82.003  39.647  1.00  0.00           C  
ATOM   1579  HE1 TYR    98      34.438  81.564  38.661  1.00  0.00           H  
ATOM   1580  CZ  TYR    98      33.330  82.211  40.420  1.00  0.00           C  
ATOM   1581  OH  TYR    98      32.106  81.802  39.909  1.00  0.00           O  
ATOM   1582  HH  TYR    98      32.032  80.937  39.499  1.00  0.00           H  
ATOM   1583  CE2 TYR    98      33.360  82.647  41.776  1.00  0.00           C  
ATOM   1584  HE2 TYR    98      32.437  82.655  42.337  1.00  0.00           H  
ATOM   1585  CD2 TYR    98      34.648  83.009  42.251  1.00  0.00           C  
ATOM   1586  HD2 TYR    98      34.711  83.383  43.262  1.00  0.00           H  
ATOM   1587  C   TYR    98      38.727  85.450  42.103  1.00  0.00           C  
ATOM   1588  O   TYR    98      39.836  85.479  41.488  1.00  0.00           O  
ATOM   1589  N   SER    99      38.690  85.987  43.366  1.00  0.00           N  
ATOM   1590  H   SER    99      37.766  85.939  43.772  1.00  0.00           H  
ATOM   1591  CA  SER    99      39.771  86.573  44.116  1.00  0.00           C  
ATOM   1592  HA  SER    99      40.531  86.949  43.430  1.00  0.00           H  
ATOM   1593  CB  SER    99      39.208  87.718  45.038  1.00  0.00           C  
ATOM   1594  HB2 SER    99      39.022  88.620  44.456  1.00  0.00           H  
ATOM   1595  HB3 SER    99      38.250  87.338  45.393  1.00  0.00           H  
ATOM   1596  OG  SER    99      39.964  88.137  46.168  1.00  0.00           O  
ATOM   1597  HG  SER    99      39.285  88.373  46.804  1.00  0.00           H  
ATOM   1598  C   SER    99      40.619  85.606  44.855  1.00  0.00           C  
ATOM   1599  O   SER    99      40.114  84.633  45.424  1.00  0.00           O  
ATOM   1600  N   LEU   100      41.885  85.778  45.016  1.00  0.00           N  
ATOM   1601  H   LEU   100      42.346  86.569  44.591  1.00  0.00           H  
ATOM   1602  CA  LEU   100      42.893  85.004  45.817  1.00  0.00           C  
ATOM   1603  HA  LEU   100      42.980  83.972  45.475  1.00  0.00           H  
ATOM   1604  CB  LEU   100      44.214  85.767  45.843  1.00  0.00           C  
ATOM   1605  HB2 LEU   100      44.632  85.724  44.837  1.00  0.00           H  
ATOM   1606  HB3 LEU   100      44.066  86.843  45.939  1.00  0.00           H  
ATOM   1607  CG  LEU   100      45.266  85.347  46.856  1.00  0.00           C  
ATOM   1608  HG  LEU   100      44.843  85.397  47.859  1.00  0.00           H  
ATOM   1609  CD1 LEU   100      45.804  83.943  46.573  1.00  0.00           C  
ATOM   1610 HD11 LEU   100      44.962  83.258  46.678  1.00  0.00           H  
ATOM   1611 HD12 LEU   100      46.182  83.877  45.552  1.00  0.00           H  
ATOM   1612 HD13 LEU   100      46.525  83.677  47.345  1.00  0.00           H  
ATOM   1613  CD2 LEU   100      46.546  86.195  46.703  1.00  0.00           C  
ATOM   1614 HD21 LEU   100      46.822  86.259  45.650  1.00  0.00           H  
ATOM   1615 HD22 LEU   100      46.321  87.182  47.106  1.00  0.00           H  
ATOM   1616 HD23 LEU   100      47.376  85.876  47.333  1.00  0.00           H  
ATOM   1617  C   LEU   100      42.323  84.973  47.290  1.00  0.00           C  
ATOM   1618  O   LEU   100      42.451  83.917  47.975  1.00  0.00           O  
ATOM   1619  N   GLN   101      41.812  86.072  47.771  1.00  0.00           N  
ATOM   1620  H   GLN   101      41.710  86.813  47.093  1.00  0.00           H  
ATOM   1621  CA  GLN   101      41.298  86.234  49.111  1.00  0.00           C  
ATOM   1622  HA  GLN   101      41.996  85.677  49.736  1.00  0.00           H  
ATOM   1623  CB  GLN   101      41.227  87.776  49.513  1.00  0.00           C  
ATOM   1624  HB2 GLN   101      40.565  88.356  48.871  1.00  0.00           H  
ATOM   1625  HB3 GLN   101      40.813  87.766  50.522  1.00  0.00           H  
ATOM   1626  CG  GLN   101      42.632  88.449  49.454  1.00  0.00           C  
ATOM   1627  HG2 GLN   101      42.477  89.355  50.040  1.00  0.00           H  
ATOM   1628  HG3 GLN   101      43.415  88.002  50.067  1.00  0.00           H  
ATOM   1629  CD  GLN   101      43.244  88.904  48.155  1.00  0.00           C  
ATOM   1630  OE1 GLN   101      42.818  88.527  47.083  1.00  0.00           O  
ATOM   1631  NE2 GLN   101      44.400  89.586  48.064  1.00  0.00           N  
ATOM   1632 HE21 GLN   101      44.722  89.730  47.118  1.00  0.00           H  
ATOM   1633 HE22 GLN   101      44.736  89.984  48.929  1.00  0.00           H  
ATOM   1634  C   GLN   101      39.953  85.552  49.359  1.00  0.00           C  
ATOM   1635  O   GLN   101      39.612  85.283  50.523  1.00  0.00           O  
ATOM   1636  N   GLU   102      39.256  85.249  48.271  1.00  0.00           N  
ATOM   1637  H   GLU   102      39.660  85.443  47.366  1.00  0.00           H  
ATOM   1638  CA  GLU   102      37.895  84.717  48.202  1.00  0.00           C  
ATOM   1639  HA  GLU   102      37.362  85.061  49.089  1.00  0.00           H  
ATOM   1640  CB  GLU   102      37.174  85.361  47.010  1.00  0.00           C  
ATOM   1641  HB2 GLU   102      37.150  86.429  47.224  1.00  0.00           H  
ATOM   1642  HB3 GLU   102      37.759  85.262  46.096  1.00  0.00           H  
ATOM   1643  CG  GLU   102      35.696  85.080  46.644  1.00  0.00           C  
ATOM   1644  HG2 GLU   102      35.536  84.010  46.507  1.00  0.00           H  
ATOM   1645  HG3 GLU   102      35.082  85.387  47.491  1.00  0.00           H  
ATOM   1646  CD  GLU   102      35.209  85.868  45.374  1.00  0.00           C  
ATOM   1647  OE1 GLU   102      34.048  86.374  45.425  1.00  0.00           O  
ATOM   1648  OE2 GLU   102      36.016  86.148  44.410  1.00  0.00           O  
ATOM   1649  C   GLU   102      37.963  83.216  48.139  1.00  0.00           C  
ATOM   1650  O   GLU   102      37.422  82.515  49.032  1.00  0.00           O  
ATOM   1651  N   LEU   103      38.628  82.733  47.123  1.00  0.00           N  
ATOM   1652  H   LEU   103      38.837  83.411  46.404  1.00  0.00           H  
ATOM   1653  CA  LEU   103      39.186  81.355  46.967  1.00  0.00           C  
ATOM   1654  HA  LEU   103      38.319  80.696  46.913  1.00  0.00           H  
ATOM   1655  CB  LEU   103      40.110  81.155  45.723  1.00  0.00           C  
ATOM   1656  HB2 LEU   103      40.960  81.825  45.850  1.00  0.00           H  
ATOM   1657  HB3 LEU   103      40.545  80.156  45.684  1.00  0.00           H  
ATOM   1658  CG  LEU   103      39.437  81.456  44.374  1.00  0.00           C  
ATOM   1659  HG  LEU   103      38.881  82.390  44.455  1.00  0.00           H  
ATOM   1660  CD1 LEU   103      40.499  81.558  43.368  1.00  0.00           C  
ATOM   1661 HD11 LEU   103      40.160  81.595  42.332  1.00  0.00           H  
ATOM   1662 HD12 LEU   103      41.098  82.445  43.570  1.00  0.00           H  
ATOM   1663 HD13 LEU   103      41.136  80.693  43.552  1.00  0.00           H  
ATOM   1664  CD2 LEU   103      38.481  80.312  43.995  1.00  0.00           C  
ATOM   1665 HD21 LEU   103      38.963  79.354  43.803  1.00  0.00           H  
ATOM   1666 HD22 LEU   103      37.756  80.249  44.807  1.00  0.00           H  
ATOM   1667 HD23 LEU   103      37.914  80.649  43.127  1.00  0.00           H  
ATOM   1668  C   LEU   103      40.065  80.971  48.231  1.00  0.00           C  
ATOM   1669  O   LEU   103      40.020  79.785  48.595  1.00  0.00           O  
ATOM   1670  N   GLY   104      40.676  81.943  48.976  1.00  0.00           N  
ATOM   1671  H   GLY   104      40.536  82.903  48.694  1.00  0.00           H  
ATOM   1672  CA  GLY   104      41.294  81.567  50.304  1.00  0.00           C  
ATOM   1673  HA2 GLY   104      42.106  80.872  50.088  1.00  0.00           H  
ATOM   1674  HA3 GLY   104      41.661  82.523  50.677  1.00  0.00           H  
ATOM   1675  C   GLY   104      40.264  80.909  51.240  1.00  0.00           C  
ATOM   1676  O   GLY   104      40.757  80.013  51.977  1.00  0.00           O  
ATOM   1677  N   ALA   105      38.945  81.258  51.145  1.00  0.00           N  
ATOM   1678  H   ALA   105      38.527  81.740  50.361  1.00  0.00           H  
ATOM   1679  CA  ALA   105      38.057  80.465  51.934  1.00  0.00           C  
ATOM   1680  HA  ALA   105      38.455  80.352  52.942  1.00  0.00           H  
ATOM   1681  CB  ALA   105      36.708  81.212  52.106  1.00  0.00           C  
ATOM   1682  HB1 ALA   105      36.196  81.487  51.184  1.00  0.00           H  
ATOM   1683  HB2 ALA   105      36.014  80.597  52.678  1.00  0.00           H  
ATOM   1684  HB3 ALA   105      36.813  82.177  52.602  1.00  0.00           H  
ATOM   1685  C   ALA   105      37.832  78.964  51.478  1.00  0.00           C  
ATOM   1686  O   ALA   105      37.530  78.123  52.315  1.00  0.00           O  
ATOM   1687  N   MET   106      37.910  78.621  50.187  1.00  0.00           N  
ATOM   1688  H   MET   106      38.216  79.346  49.554  1.00  0.00           H  
ATOM   1689  CA  MET   106      37.633  77.242  49.582  1.00  0.00           C  
ATOM   1690  HA  MET   106      36.679  76.891  49.976  1.00  0.00           H  
ATOM   1691  CB  MET   106      37.396  77.513  48.035  1.00  0.00           C  
ATOM   1692  HB2 MET   106      36.694  78.347  48.007  1.00  0.00           H  
ATOM   1693  HB3 MET   106      38.329  77.725  47.513  1.00  0.00           H  
ATOM   1694  CG  MET   106      36.894  76.305  47.334  1.00  0.00           C  
ATOM   1695  HG2 MET   106      37.718  75.596  47.417  1.00  0.00           H  
ATOM   1696  HG3 MET   106      35.976  76.004  47.839  1.00  0.00           H  
ATOM   1697  SD  MET   106      36.611  76.849  45.606  1.00  0.00           S  
ATOM   1698  CE  MET   106      38.221  76.546  44.965  1.00  0.00           C  
ATOM   1699  HE1 MET   106      38.404  75.472  44.978  1.00  0.00           H  
ATOM   1700  HE2 MET   106      38.189  76.972  43.962  1.00  0.00           H  
ATOM   1701  HE3 MET   106      38.942  76.993  45.649  1.00  0.00           H  
ATOM   1702  C   MET   106      38.743  76.194  49.988  1.00  0.00           C  
ATOM   1703  O   MET   106      39.780  76.623  50.469  1.00  0.00           O  
ATOM   1704  N   GLY   107      38.439  74.900  49.835  1.00  0.00           N  
ATOM   1705  H   GLY   107      37.479  74.682  49.611  1.00  0.00           H  
ATOM   1706  CA  GLY   107      39.221  73.754  50.068  1.00  0.00           C  
ATOM   1707  HA2 GLY   107      39.420  73.599  51.128  1.00  0.00           H  
ATOM   1708  HA3 GLY   107      38.620  72.888  49.792  1.00  0.00           H  
ATOM   1709  C   GLY   107      40.568  73.837  49.267  1.00  0.00           C  
ATOM   1710  O   GLY   107      40.553  74.230  48.094  1.00  0.00           O  
ATOM   1711  N   MET   108      41.639  73.386  49.938  1.00  0.00           N  
ATOM   1712  H   MET   108      41.558  72.908  50.824  1.00  0.00           H  
ATOM   1713  CA  MET   108      43.005  73.273  49.382  1.00  0.00           C  
ATOM   1714  HA  MET   108      43.742  72.824  50.048  1.00  0.00           H  
ATOM   1715  CB  MET   108      42.961  72.386  48.171  1.00  0.00           C  
ATOM   1716  HB2 MET   108      42.494  72.820  47.286  1.00  0.00           H  
ATOM   1717  HB3 MET   108      43.975  72.194  47.819  1.00  0.00           H  
ATOM   1718  CG  MET   108      42.389  71.001  48.207  1.00  0.00           C  
ATOM   1719  HG2 MET   108      42.494  70.652  49.235  1.00  0.00           H  
ATOM   1720  HG3 MET   108      41.351  71.039  47.878  1.00  0.00           H  
ATOM   1721  SD  MET   108      43.281  69.801  47.153  1.00  0.00           S  
ATOM   1722  CE  MET   108      42.719  70.449  45.500  1.00  0.00           C  
ATOM   1723  HE1 MET   108      43.184  69.970  44.638  1.00  0.00           H  
ATOM   1724  HE2 MET   108      41.663  70.363  45.244  1.00  0.00           H  
ATOM   1725  HE3 MET   108      42.930  71.511  45.376  1.00  0.00           H  
ATOM   1726  C   MET   108      43.583  74.731  49.127  1.00  0.00           C  
ATOM   1727  O   MET   108      44.493  74.912  48.325  1.00  0.00           O  
ATOM   1728  N   GLY   109      43.093  75.765  49.904  1.00  0.00           N  
ATOM   1729  H   GLY   109      42.462  75.456  50.629  1.00  0.00           H  
ATOM   1730  CA  GLY   109      43.624  77.121  50.008  1.00  0.00           C  
ATOM   1731  HA2 GLY   109      43.291  77.773  49.199  1.00  0.00           H  
ATOM   1732  HA3 GLY   109      43.207  77.568  50.910  1.00  0.00           H  
ATOM   1733  C   GLY   109      45.115  77.347  50.106  1.00  0.00           C  
ATOM   1734  O   GLY   109      45.697  78.286  49.597  1.00  0.00           O  
ATOM   1735  N   ASP   110      45.757  76.413  50.848  1.00  0.00           N  
ATOM   1736  H   ASP   110      45.175  75.676  51.220  1.00  0.00           H  
ATOM   1737  CA  ASP   110      47.255  76.416  50.996  1.00  0.00           C  
ATOM   1738  HA  ASP   110      47.550  77.452  51.165  1.00  0.00           H  
ATOM   1739  CB  ASP   110      47.592  75.510  52.223  1.00  0.00           C  
ATOM   1740  HB2 ASP   110      48.661  75.351  52.363  1.00  0.00           H  
ATOM   1741  HB3 ASP   110      47.254  76.004  53.134  1.00  0.00           H  
ATOM   1742  CG  ASP   110      46.932  74.126  52.299  1.00  0.00           C  
ATOM   1743  OD1 ASP   110      46.054  73.778  51.473  1.00  0.00           O  
ATOM   1744  OD2 ASP   110      47.405  73.303  53.066  1.00  0.00           O  
ATOM   1745  C   ASP   110      47.966  75.924  49.784  1.00  0.00           C  
ATOM   1746  O   ASP   110      49.112  76.333  49.509  1.00  0.00           O  
ATOM   1747  N   LEU   111      47.332  75.168  48.897  1.00  0.00           N  
ATOM   1748  H   LEU   111      46.370  74.892  49.033  1.00  0.00           H  
ATOM   1749  CA  LEU   111      47.824  74.800  47.509  1.00  0.00           C  
ATOM   1750  HA  LEU   111      48.914  74.794  47.524  1.00  0.00           H  
ATOM   1751  CB  LEU   111      47.209  73.444  47.055  1.00  0.00           C  
ATOM   1752  HB2 LEU   111      47.586  72.723  47.781  1.00  0.00           H  
ATOM   1753  HB3 LEU   111      46.135  73.598  47.159  1.00  0.00           H  
ATOM   1754  CG  LEU   111      47.397  73.074  45.555  1.00  0.00           C  
ATOM   1755  HG  LEU   111      47.088  73.896  44.911  1.00  0.00           H  
ATOM   1756  CD1 LEU   111      48.835  72.867  45.168  1.00  0.00           C  
ATOM   1757 HD11 LEU   111      49.303  71.951  45.529  1.00  0.00           H  
ATOM   1758 HD12 LEU   111      48.823  72.717  44.088  1.00  0.00           H  
ATOM   1759 HD13 LEU   111      49.525  73.651  45.481  1.00  0.00           H  
ATOM   1760  CD2 LEU   111      46.587  71.774  45.285  1.00  0.00           C  
ATOM   1761 HD21 LEU   111      46.567  71.584  44.212  1.00  0.00           H  
ATOM   1762 HD22 LEU   111      47.025  70.931  45.820  1.00  0.00           H  
ATOM   1763 HD23 LEU   111      45.619  71.742  45.785  1.00  0.00           H  
ATOM   1764  C   LEU   111      47.499  75.970  46.550  1.00  0.00           C  
ATOM   1765  O   LEU   111      48.345  76.416  45.730  1.00  0.00           O  
ATOM   1766  N   LEU   112      46.305  76.613  46.616  1.00  0.00           N  
ATOM   1767  H   LEU   112      45.605  76.181  47.204  1.00  0.00           H  
ATOM   1768  CA  LEU   112      45.928  77.884  45.952  1.00  0.00           C  
ATOM   1769  HA  LEU   112      45.953  77.808  44.865  1.00  0.00           H  
ATOM   1770  CB  LEU   112      44.422  78.047  46.211  1.00  0.00           C  
ATOM   1771  HB2 LEU   112      43.907  77.432  45.474  1.00  0.00           H  
ATOM   1772  HB3 LEU   112      44.236  77.733  47.238  1.00  0.00           H  
ATOM   1773  CG  LEU   112      43.777  79.447  45.982  1.00  0.00           C  
ATOM   1774  HG  LEU   112      42.690  79.374  45.945  1.00  0.00           H  
ATOM   1775  CD1 LEU   112      43.928  80.364  47.150  1.00  0.00           C  
ATOM   1776 HD11 LEU   112      43.593  79.860  48.056  1.00  0.00           H  
ATOM   1777 HD12 LEU   112      45.011  80.420  47.256  1.00  0.00           H  
ATOM   1778 HD13 LEU   112      43.448  81.340  47.080  1.00  0.00           H  
ATOM   1779  CD2 LEU   112      44.197  80.074  44.686  1.00  0.00           C  
ATOM   1780 HD21 LEU   112      45.159  80.566  44.825  1.00  0.00           H  
ATOM   1781 HD22 LEU   112      44.262  79.345  43.878  1.00  0.00           H  
ATOM   1782 HD23 LEU   112      43.583  80.928  44.397  1.00  0.00           H  
ATOM   1783  C   LEU   112      46.912  79.003  46.291  1.00  0.00           C  
ATOM   1784  O   LEU   112      47.473  79.694  45.390  1.00  0.00           O  
ATOM   1785  N   SER   113      47.452  79.112  47.547  1.00  0.00           N  
ATOM   1786  H   SER   113      47.090  78.602  48.340  1.00  0.00           H  
ATOM   1787  CA  SER   113      48.368  80.130  47.844  1.00  0.00           C  
ATOM   1788  HA  SER   113      48.148  81.036  47.279  1.00  0.00           H  
ATOM   1789  CB  SER   113      48.181  80.373  49.327  1.00  0.00           C  
ATOM   1790  HB2 SER   113      48.498  79.493  49.886  1.00  0.00           H  
ATOM   1791  HB3 SER   113      48.958  81.023  49.729  1.00  0.00           H  
ATOM   1792  OG  SER   113      46.838  80.861  49.716  1.00  0.00           O  
ATOM   1793  HG  SER   113      46.363  80.027  49.738  1.00  0.00           H  
ATOM   1794  C   SER   113      49.765  79.698  47.417  1.00  0.00           C  
ATOM   1795  O   SER   113      50.571  80.612  47.165  1.00  0.00           O  
ATOM   1796  N   ALA   114      50.139  78.422  47.376  1.00  0.00           N  
ATOM   1797  H   ALA   114      49.461  77.682  47.493  1.00  0.00           H  
ATOM   1798  CA  ALA   114      51.435  77.909  46.913  1.00  0.00           C  
ATOM   1799  HA  ALA   114      52.219  78.473  47.419  1.00  0.00           H  
ATOM   1800  CB  ALA   114      51.548  76.378  47.255  1.00  0.00           C  
ATOM   1801  HB1 ALA   114      52.588  76.095  47.090  1.00  0.00           H  
ATOM   1802  HB2 ALA   114      51.339  76.191  48.308  1.00  0.00           H  
ATOM   1803  HB3 ALA   114      50.845  75.843  46.616  1.00  0.00           H  
ATOM   1804  C   ALA   114      51.581  78.092  45.413  1.00  0.00           C  
ATOM   1805  O   ALA   114      52.559  78.704  44.962  1.00  0.00           O  
ATOM   1806  N   MET   115      50.536  77.831  44.630  1.00  0.00           N  
ATOM   1807  H   MET   115      49.937  77.172  45.107  1.00  0.00           H  
ATOM   1808  CA  MET   115      50.413  78.076  43.156  1.00  0.00           C  
ATOM   1809  HA  MET   115      51.296  77.743  42.611  1.00  0.00           H  
ATOM   1810  CB  MET   115      49.214  77.223  42.713  1.00  0.00           C  
ATOM   1811  HB2 MET   115      49.476  76.188  42.931  1.00  0.00           H  
ATOM   1812  HB3 MET   115      48.391  77.488  43.376  1.00  0.00           H  
ATOM   1813  CG  MET   115      48.708  77.415  41.306  1.00  0.00           C  
ATOM   1814  HG2 MET   115      49.572  77.335  40.647  1.00  0.00           H  
ATOM   1815  HG3 MET   115      47.913  76.723  41.028  1.00  0.00           H  
ATOM   1816  SD  MET   115      47.871  78.949  40.775  1.00  0.00           S  
ATOM   1817  CE  MET   115      46.603  79.008  42.015  1.00  0.00           C  
ATOM   1818  HE1 MET   115      46.504  78.083  42.583  1.00  0.00           H  
ATOM   1819  HE2 MET   115      46.812  79.932  42.555  1.00  0.00           H  
ATOM   1820  HE3 MET   115      45.583  79.170  41.667  1.00  0.00           H  
ATOM   1821  C   MET   115      50.263  79.603  42.784  1.00  0.00           C  
ATOM   1822  O   MET   115      50.712  79.923  41.702  1.00  0.00           O  
ATOM   1823  N   PHE   116      49.835  80.500  43.618  1.00  0.00           N  
ATOM   1824  H   PHE   116      49.330  80.124  44.407  1.00  0.00           H  
ATOM   1825  CA  PHE   116      49.911  81.876  43.498  1.00  0.00           C  
ATOM   1826  HA  PHE   116      49.571  82.237  42.527  1.00  0.00           H  
ATOM   1827  CB  PHE   116      48.945  82.599  44.488  1.00  0.00           C  
ATOM   1828  HB2 PHE   116      47.901  82.331  44.328  1.00  0.00           H  
ATOM   1829  HB3 PHE   116      49.052  82.115  45.459  1.00  0.00           H  
ATOM   1830  CG  PHE   116      49.144  84.084  44.554  1.00  0.00           C  
ATOM   1831  CD1 PHE   116      49.119  84.947  43.455  1.00  0.00           C  
ATOM   1832  HD1 PHE   116      48.838  84.488  42.518  1.00  0.00           H  
ATOM   1833  CE1 PHE   116      49.520  86.280  43.599  1.00  0.00           C  
ATOM   1834  HE1 PHE   116      49.778  86.799  42.687  1.00  0.00           H  
ATOM   1835  CZ  PHE   116      49.874  86.719  44.881  1.00  0.00           C  
ATOM   1836  HZ  PHE   116      50.275  87.704  45.068  1.00  0.00           H  
ATOM   1837  CE2 PHE   116      49.654  85.937  46.075  1.00  0.00           C  
ATOM   1838  HE2 PHE   116      49.739  86.323  47.081  1.00  0.00           H  
ATOM   1839  CD2 PHE   116      49.348  84.569  45.820  1.00  0.00           C  
ATOM   1840  HD2 PHE   116      49.404  83.945  46.699  1.00  0.00           H  
ATOM   1841  C   PHE   116      51.406  82.310  43.770  1.00  0.00           C  
ATOM   1842  O   PHE   116      51.954  83.112  42.967  1.00  0.00           O  
ATOM   1843  N   ASP   117      52.051  81.846  44.892  1.00  0.00           N  
ATOM   1844  H   ASP   117      51.556  81.366  45.630  1.00  0.00           H  
ATOM   1845  CA  ASP   117      53.401  82.308  45.174  1.00  0.00           C  
ATOM   1846  HA  ASP   117      53.506  83.381  45.332  1.00  0.00           H  
ATOM   1847  CB  ASP   117      53.819  81.578  46.429  1.00  0.00           C  
ATOM   1848  HB2 ASP   117      53.390  82.016  47.331  1.00  0.00           H  
ATOM   1849  HB3 ASP   117      53.614  80.510  46.365  1.00  0.00           H  
ATOM   1850  CG  ASP   117      55.289  81.625  46.811  1.00  0.00           C  
ATOM   1851  OD1 ASP   117      55.838  82.728  47.126  1.00  0.00           O  
ATOM   1852  OD2 ASP   117      55.972  80.577  46.862  1.00  0.00           O  
ATOM   1853  C   ASP   117      54.322  81.901  44.045  1.00  0.00           C  
ATOM   1854  O   ASP   117      55.198  82.615  43.650  1.00  0.00           O  
ATOM   1855  N   PHE   118      54.108  80.686  43.504  1.00  0.00           N  
ATOM   1856  H   PHE   118      53.261  80.245  43.835  1.00  0.00           H  
ATOM   1857  CA  PHE   118      54.743  80.094  42.354  1.00  0.00           C  
ATOM   1858  HA  PHE   118      55.816  80.287  42.357  1.00  0.00           H  
ATOM   1859  CB  PHE   118      54.535  78.551  42.407  1.00  0.00           C  
ATOM   1860  HB2 PHE   118      54.715  78.076  43.372  1.00  0.00           H  
ATOM   1861  HB3 PHE   118      53.499  78.299  42.183  1.00  0.00           H  
ATOM   1862  CG  PHE   118      55.353  77.830  41.310  1.00  0.00           C  
ATOM   1863  CD1 PHE   118      56.628  77.288  41.589  1.00  0.00           C  
ATOM   1864  HD1 PHE   118      57.024  77.269  42.593  1.00  0.00           H  
ATOM   1865  CE1 PHE   118      57.350  76.557  40.584  1.00  0.00           C  
ATOM   1866  HE1 PHE   118      58.231  76.009  40.885  1.00  0.00           H  
ATOM   1867  CZ  PHE   118      56.842  76.534  39.255  1.00  0.00           C  
ATOM   1868  HZ  PHE   118      57.378  75.985  38.495  1.00  0.00           H  
ATOM   1869  CE2 PHE   118      55.562  77.089  38.939  1.00  0.00           C  
ATOM   1870  HE2 PHE   118      55.170  77.018  37.936  1.00  0.00           H  
ATOM   1871  CD2 PHE   118      54.782  77.655  39.959  1.00  0.00           C  
ATOM   1872  HD2 PHE   118      53.842  78.153  39.770  1.00  0.00           H  
ATOM   1873  C   PHE   118      54.362  80.737  40.974  1.00  0.00           C  
ATOM   1874  O   PHE   118      55.327  80.878  40.144  1.00  0.00           O  
ATOM   1875  N   SER   119      53.096  81.150  40.634  1.00  0.00           N  
ATOM   1876  H   SER   119      52.360  80.939  41.293  1.00  0.00           H  
ATOM   1877  CA  SER   119      52.774  81.946  39.443  1.00  0.00           C  
ATOM   1878  HA  SER   119      52.812  81.316  38.555  1.00  0.00           H  
ATOM   1879  CB  SER   119      51.296  82.340  39.673  1.00  0.00           C  
ATOM   1880  HB2 SER   119      50.684  81.440  39.737  1.00  0.00           H  
ATOM   1881  HB3 SER   119      51.145  82.980  40.542  1.00  0.00           H  
ATOM   1882  OG  SER   119      50.950  82.977  38.454  1.00  0.00           O  
ATOM   1883  HG  SER   119      50.553  82.380  37.815  1.00  0.00           H  
ATOM   1884  C   SER   119      53.604  83.287  39.215  1.00  0.00           C  
ATOM   1885  O   SER   119      54.012  83.591  38.096  1.00  0.00           O  
ATOM   1886  N   GLU   120      53.809  83.953  40.346  1.00  0.00           N  
ATOM   1887  H   GLU   120      53.191  83.773  41.124  1.00  0.00           H  
ATOM   1888  CA  GLU   120      54.492  85.296  40.268  1.00  0.00           C  
ATOM   1889  HA  GLU   120      54.192  85.909  39.418  1.00  0.00           H  
ATOM   1890  CB  GLU   120      54.203  85.972  41.653  1.00  0.00           C  
ATOM   1891  HB2 GLU   120      53.144  86.098  41.877  1.00  0.00           H  
ATOM   1892  HB3 GLU   120      54.526  85.299  42.448  1.00  0.00           H  
ATOM   1893  CG  GLU   120      54.886  87.259  41.952  1.00  0.00           C  
ATOM   1894  HG2 GLU   120      55.962  87.129  41.834  1.00  0.00           H  
ATOM   1895  HG3 GLU   120      54.723  88.009  41.179  1.00  0.00           H  
ATOM   1896  CD  GLU   120      54.637  87.822  43.324  1.00  0.00           C  
ATOM   1897  OE1 GLU   120      53.453  87.861  43.759  1.00  0.00           O  
ATOM   1898  OE2 GLU   120      55.635  88.257  43.917  1.00  0.00           O  
ATOM   1899  C   GLU   120      55.983  85.003  39.975  1.00  0.00           C  
ATOM   1900  O   GLU   120      56.550  85.625  39.076  1.00  0.00           O  
ATOM   1901  N   LYS   121      56.582  84.065  40.692  1.00  0.00           N  
ATOM   1902  H   LYS   121      55.983  83.684  41.411  1.00  0.00           H  
ATOM   1903  CA  LYS   121      57.847  83.315  40.588  1.00  0.00           C  
ATOM   1904  HA  LYS   121      58.605  84.099  40.605  1.00  0.00           H  
ATOM   1905  CB  LYS   121      58.027  82.495  41.812  1.00  0.00           C  
ATOM   1906  HB2 LYS   121      57.130  81.967  42.137  1.00  0.00           H  
ATOM   1907  HB3 LYS   121      58.809  81.758  41.627  1.00  0.00           H  
ATOM   1908  CG  LYS   121      58.466  83.280  43.048  1.00  0.00           C  
ATOM   1909  HG2 LYS   121      59.496  83.602  42.897  1.00  0.00           H  
ATOM   1910  HG3 LYS   121      57.890  84.200  43.152  1.00  0.00           H  
ATOM   1911  CD  LYS   121      58.493  82.508  44.354  1.00  0.00           C  
ATOM   1912  HD2 LYS   121      57.524  82.026  44.481  1.00  0.00           H  
ATOM   1913  HD3 LYS   121      59.241  81.719  44.430  1.00  0.00           H  
ATOM   1914  CE  LYS   121      58.723  83.666  45.425  1.00  0.00           C  
ATOM   1915  HE2 LYS   121      59.731  84.073  45.341  1.00  0.00           H  
ATOM   1916  HE3 LYS   121      57.936  84.367  45.148  1.00  0.00           H  
ATOM   1917  NZ  LYS   121      58.417  83.108  46.819  1.00  0.00           N  
ATOM   1918  HZ1 LYS   121      59.079  82.386  47.066  1.00  0.00           H  
ATOM   1919  HZ2 LYS   121      58.401  83.863  47.490  1.00  0.00           H  
ATOM   1920  HZ3 LYS   121      57.530  82.627  46.789  1.00  0.00           H  
ATOM   1921  C   LYS   121      58.105  82.584  39.232  1.00  0.00           C  
ATOM   1922  O   LYS   121      59.187  82.180  38.850  1.00  0.00           O  
ATOM   1923  N   LEU   122      57.009  82.366  38.417  1.00  0.00           N  
ATOM   1924  H   LEU   122      56.125  82.710  38.765  1.00  0.00           H  
ATOM   1925  CA  LEU   122      57.124  82.002  37.008  1.00  0.00           C  
ATOM   1926  HA  LEU   122      58.081  81.543  36.759  1.00  0.00           H  
ATOM   1927  CB  LEU   122      56.240  80.822  36.675  1.00  0.00           C  
ATOM   1928  HB2 LEU   122      56.665  79.997  37.246  1.00  0.00           H  
ATOM   1929  HB3 LEU   122      55.264  81.077  37.087  1.00  0.00           H  
ATOM   1930  CG  LEU   122      56.137  80.350  35.200  1.00  0.00           C  
ATOM   1931  HG  LEU   122      55.872  81.203  34.575  1.00  0.00           H  
ATOM   1932  CD1 LEU   122      57.622  80.006  34.787  1.00  0.00           C  
ATOM   1933 HD11 LEU   122      57.715  79.374  33.904  1.00  0.00           H  
ATOM   1934 HD12 LEU   122      58.178  80.927  34.610  1.00  0.00           H  
ATOM   1935 HD13 LEU   122      58.125  79.486  35.602  1.00  0.00           H  
ATOM   1936  CD2 LEU   122      55.204  79.182  34.874  1.00  0.00           C  
ATOM   1937 HD21 LEU   122      55.431  78.278  35.440  1.00  0.00           H  
ATOM   1938 HD22 LEU   122      54.168  79.474  35.049  1.00  0.00           H  
ATOM   1939 HD23 LEU   122      55.325  79.029  33.802  1.00  0.00           H  
ATOM   1940  C   LEU   122      57.006  83.149  36.010  1.00  0.00           C  
ATOM   1941  O   LEU   122      57.836  83.214  35.127  1.00  0.00           O  
ATOM   1942  N   ASN   123      56.108  84.109  36.176  1.00  0.00           N  
ATOM   1943  H   ASN   123      55.426  83.982  36.910  1.00  0.00           H  
ATOM   1944  CA  ASN   123      55.948  85.424  35.454  1.00  0.00           C  
ATOM   1945  HA  ASN   123      55.603  85.113  34.468  1.00  0.00           H  
ATOM   1946  CB  ASN   123      54.823  86.208  36.056  1.00  0.00           C  
ATOM   1947  HB2 ASN   123      54.000  85.494  36.031  1.00  0.00           H  
ATOM   1948  HB3 ASN   123      55.042  86.489  37.087  1.00  0.00           H  
ATOM   1949  CG  ASN   123      54.448  87.425  35.263  1.00  0.00           C  
ATOM   1950  OD1 ASN   123      54.340  88.521  35.726  1.00  0.00           O  
ATOM   1951  ND2 ASN   123      54.175  87.316  33.953  1.00  0.00           N  
ATOM   1952 HD21 ASN   123      53.936  88.163  33.458  1.00  0.00           H  
ATOM   1953 HD22 ASN   123      54.287  86.444  33.455  1.00  0.00           H  
ATOM   1954  C   ASN   123      57.305  86.188  35.371  1.00  0.00           C  
ATOM   1955  O   ASN   123      57.627  86.746  34.341  1.00  0.00           O  
ATOM   1956  N   SER   124      58.105  86.069  36.403  1.00  0.00           N  
ATOM   1957  H   SER   124      57.694  85.696  37.247  1.00  0.00           H  
ATOM   1958  CA  SER   124      59.465  86.622  36.504  1.00  0.00           C  
ATOM   1959  HA  SER   124      59.296  87.686  36.336  1.00  0.00           H  
ATOM   1960  CB  SER   124      60.113  86.442  37.847  1.00  0.00           C  
ATOM   1961  HB2 SER   124      61.178  86.629  37.710  1.00  0.00           H  
ATOM   1962  HB3 SER   124      59.630  87.197  38.467  1.00  0.00           H  
ATOM   1963  OG  SER   124      60.091  85.113  38.318  1.00  0.00           O  
ATOM   1964  HG  SER   124      60.399  85.107  39.227  1.00  0.00           H  
ATOM   1965  C   SER   124      60.506  86.073  35.576  1.00  0.00           C  
ATOM   1966  O   SER   124      61.527  86.726  35.394  1.00  0.00           O  
ATOM   1967  N   LEU   125      60.309  84.918  34.972  1.00  0.00           N  
ATOM   1968  H   LEU   125      59.405  84.493  35.122  1.00  0.00           H  
ATOM   1969  CA  LEU   125      61.234  84.238  34.083  1.00  0.00           C  
ATOM   1970  HA  LEU   125      62.270  84.342  34.406  1.00  0.00           H  
ATOM   1971  CB  LEU   125      60.959  82.705  34.044  1.00  0.00           C  
ATOM   1972  HB2 LEU   125      59.933  82.473  34.330  1.00  0.00           H  
ATOM   1973  HB3 LEU   125      61.042  82.270  33.048  1.00  0.00           H  
ATOM   1974  CG  LEU   125      61.836  81.878  34.930  1.00  0.00           C  
ATOM   1975  HG  LEU   125      62.028  82.545  35.771  1.00  0.00           H  
ATOM   1976  CD1 LEU   125      61.234  80.557  35.324  1.00  0.00           C  
ATOM   1977 HD11 LEU   125      62.038  79.911  35.675  1.00  0.00           H  
ATOM   1978 HD12 LEU   125      60.463  80.775  36.064  1.00  0.00           H  
ATOM   1979 HD13 LEU   125      60.735  80.022  34.516  1.00  0.00           H  
ATOM   1980  CD2 LEU   125      63.191  81.552  34.323  1.00  0.00           C  
ATOM   1981 HD21 LEU   125      63.841  81.134  35.091  1.00  0.00           H  
ATOM   1982 HD22 LEU   125      63.105  80.886  33.464  1.00  0.00           H  
ATOM   1983 HD23 LEU   125      63.614  82.464  33.902  1.00  0.00           H  
ATOM   1984  C   LEU   125      61.270  84.879  32.694  1.00  0.00           C  
ATOM   1985  O   LEU   125      62.250  84.600  31.918  1.00  0.00           O  
ATOM   1986  N   ALA   126      60.206  85.549  32.263  1.00  0.00           N  
ATOM   1987  H   ALA   126      59.543  85.802  32.982  1.00  0.00           H  
ATOM   1988  CA  ALA   126      60.040  86.117  30.942  1.00  0.00           C  
ATOM   1989  HA  ALA   126      58.979  86.328  30.811  1.00  0.00           H  
ATOM   1990  CB  ALA   126      60.702  87.459  30.826  1.00  0.00           C  
ATOM   1991  HB1 ALA   126      60.646  87.856  29.812  1.00  0.00           H  
ATOM   1992  HB2 ALA   126      60.320  88.135  31.591  1.00  0.00           H  
ATOM   1993  HB3 ALA   126      61.743  87.250  31.068  1.00  0.00           H  
ATOM   1994  C   ALA   126      60.242  85.040  29.844  1.00  0.00           C  
ATOM   1995  O   ALA   126      61.200  85.072  29.014  1.00  0.00           O  
ATOM   1996  N   LEU   127      59.317  84.047  29.930  1.00  0.00           N  
ATOM   1997  H   LEU   127      58.616  84.149  30.649  1.00  0.00           H  
ATOM   1998  CA  LEU   127      59.180  83.095  28.902  1.00  0.00           C  
ATOM   1999  HA  LEU   127      60.165  82.780  28.558  1.00  0.00           H  
ATOM   2000  CB  LEU   127      58.537  81.802  29.476  1.00  0.00           C  
ATOM   2001  HB2 LEU   127      57.500  82.053  29.702  1.00  0.00           H  
ATOM   2002  HB3 LEU   127      58.706  81.099  28.660  1.00  0.00           H  
ATOM   2003  CG  LEU   127      59.255  81.137  30.637  1.00  0.00           C  
ATOM   2004  HG  LEU   127      59.041  81.769  31.499  1.00  0.00           H  
ATOM   2005  CD1 LEU   127      58.649  79.788  30.946  1.00  0.00           C  
ATOM   2006 HD11 LEU   127      57.634  79.980  31.294  1.00  0.00           H  
ATOM   2007 HD12 LEU   127      58.551  79.116  30.094  1.00  0.00           H  
ATOM   2008 HD13 LEU   127      59.146  79.290  31.778  1.00  0.00           H  
ATOM   2009  CD2 LEU   127      60.715  80.753  30.282  1.00  0.00           C  
ATOM   2010 HD21 LEU   127      61.289  81.674  30.175  1.00  0.00           H  
ATOM   2011 HD22 LEU   127      61.067  80.199  31.152  1.00  0.00           H  
ATOM   2012 HD23 LEU   127      60.878  80.106  29.420  1.00  0.00           H  
ATOM   2013  C   LEU   127      58.418  83.579  27.642  1.00  0.00           C  
ATOM   2014  O   LEU   127      57.507  84.400  27.714  1.00  0.00           O  
ATOM   2015  N   THR   128      58.887  83.033  26.494  1.00  0.00           N  
ATOM   2016  H   THR   128      59.728  82.473  26.468  1.00  0.00           H  
ATOM   2017  CA  THR   128      58.019  82.922  25.306  1.00  0.00           C  
ATOM   2018  HA  THR   128      57.623  83.931  25.196  1.00  0.00           H  
ATOM   2019  CB  THR   128      58.862  82.561  24.056  1.00  0.00           C  
ATOM   2020  HB  THR   128      58.205  82.414  23.199  1.00  0.00           H  
ATOM   2021  CG2 THR   128      59.756  83.782  23.782  1.00  0.00           C  
ATOM   2022 HG21 THR   128      60.710  83.591  24.273  1.00  0.00           H  
ATOM   2023 HG22 THR   128      59.825  83.864  22.697  1.00  0.00           H  
ATOM   2024 HG23 THR   128      59.444  84.737  24.206  1.00  0.00           H  
ATOM   2025  OG1 THR   128      59.584  81.346  24.308  1.00  0.00           O  
ATOM   2026  HG1 THR   128      60.279  81.512  24.949  1.00  0.00           H  
ATOM   2027  C   THR   128      56.927  81.838  25.475  1.00  0.00           C  
ATOM   2028  O   THR   128      56.970  81.018  26.403  1.00  0.00           O  
ATOM   2029  N   GLU   129      55.797  81.820  24.702  1.00  0.00           N  
ATOM   2030  H   GLU   129      55.693  82.522  23.984  1.00  0.00           H  
ATOM   2031  CA  GLU   129      54.777  80.721  24.749  1.00  0.00           C  
ATOM   2032  HA  GLU   129      54.503  80.586  25.795  1.00  0.00           H  
ATOM   2033  CB  GLU   129      53.544  81.161  23.988  1.00  0.00           C  
ATOM   2034  HB2 GLU   129      52.621  80.849  24.477  1.00  0.00           H  
ATOM   2035  HB3 GLU   129      53.540  82.231  23.781  1.00  0.00           H  
ATOM   2036  CG  GLU   129      53.584  80.387  22.578  1.00  0.00           C  
ATOM   2037  HG2 GLU   129      54.286  80.929  21.945  1.00  0.00           H  
ATOM   2038  HG3 GLU   129      53.892  79.347  22.685  1.00  0.00           H  
ATOM   2039  CD  GLU   129      52.197  80.410  21.983  1.00  0.00           C  
ATOM   2040  OE1 GLU   129      51.722  81.450  21.593  1.00  0.00           O  
ATOM   2041  OE2 GLU   129      51.633  79.318  21.735  1.00  0.00           O  
ATOM   2042  C   GLU   129      55.490  79.388  24.362  1.00  0.00           C  
ATOM   2043  O   GLU   129      55.162  78.335  24.918  1.00  0.00           O  
ATOM   2044  N   GLU   130      56.514  79.420  23.518  1.00  0.00           N  
ATOM   2045  H   GLU   130      56.850  80.318  23.201  1.00  0.00           H  
ATOM   2046  CA  GLU   130      57.045  78.153  22.961  1.00  0.00           C  
ATOM   2047  HA  GLU   130      56.186  77.550  22.667  1.00  0.00           H  
ATOM   2048  CB  GLU   130      57.862  78.467  21.724  1.00  0.00           C  
ATOM   2049  HB2 GLU   130      58.600  79.208  22.030  1.00  0.00           H  
ATOM   2050  HB3 GLU   130      58.342  77.545  21.396  1.00  0.00           H  
ATOM   2051  CG  GLU   130      56.954  78.889  20.540  1.00  0.00           C  
ATOM   2052  HG2 GLU   130      57.537  78.774  19.626  1.00  0.00           H  
ATOM   2053  HG3 GLU   130      56.170  78.131  20.555  1.00  0.00           H  
ATOM   2054  CD  GLU   130      56.419  80.385  20.573  1.00  0.00           C  
ATOM   2055  OE1 GLU   130      57.011  81.187  21.294  1.00  0.00           O  
ATOM   2056  OE2 GLU   130      55.522  80.710  19.742  1.00  0.00           O  
ATOM   2057  C   GLU   130      57.967  77.378  23.965  1.00  0.00           C  
ATOM   2058  O   GLU   130      58.082  76.138  23.972  1.00  0.00           O  
ATOM   2059  N   GLU   131      58.613  78.169  24.854  1.00  0.00           N  
ATOM   2060  H   GLU   131      58.520  79.173  24.793  1.00  0.00           H  
ATOM   2061  CA  GLU   131      59.424  77.584  25.886  1.00  0.00           C  
ATOM   2062  HA  GLU   131      60.049  76.805  25.448  1.00  0.00           H  
ATOM   2063  CB  GLU   131      60.240  78.701  26.485  1.00  0.00           C  
ATOM   2064  HB2 GLU   131      59.590  79.563  26.632  1.00  0.00           H  
ATOM   2065  HB3 GLU   131      60.655  78.279  27.400  1.00  0.00           H  
ATOM   2066  CG  GLU   131      61.475  79.133  25.602  1.00  0.00           C  
ATOM   2067  HG2 GLU   131      62.158  78.284  25.624  1.00  0.00           H  
ATOM   2068  HG3 GLU   131      61.206  79.251  24.552  1.00  0.00           H  
ATOM   2069  CD  GLU   131      62.082  80.422  26.089  1.00  0.00           C  
ATOM   2070  OE1 GLU   131      61.315  81.346  26.388  1.00  0.00           O  
ATOM   2071  OE2 GLU   131      63.301  80.562  26.300  1.00  0.00           O  
ATOM   2072  C   GLU   131      58.551  77.034  27.004  1.00  0.00           C  
ATOM   2073  O   GLU   131      58.762  75.876  27.403  1.00  0.00           O  
ATOM   2074  N   LEU   132      57.543  77.758  27.519  1.00  0.00           N  
ATOM   2075  H   LEU   132      57.375  78.708  27.222  1.00  0.00           H  
ATOM   2076  CA  LEU   132      56.591  77.227  28.500  1.00  0.00           C  
ATOM   2077  HA  LEU   132      57.060  77.009  29.459  1.00  0.00           H  
ATOM   2078  CB  LEU   132      55.521  78.299  28.730  1.00  0.00           C  
ATOM   2079  HB2 LEU   132      55.984  79.280  28.835  1.00  0.00           H  
ATOM   2080  HB3 LEU   132      55.109  78.424  27.729  1.00  0.00           H  
ATOM   2081  CG  LEU   132      54.426  78.001  29.754  1.00  0.00           C  
ATOM   2082  HG  LEU   132      53.897  77.155  29.316  1.00  0.00           H  
ATOM   2083  CD1 LEU   132      54.845  77.515  31.115  1.00  0.00           C  
ATOM   2084 HD11 LEU   132      55.411  76.587  31.030  1.00  0.00           H  
ATOM   2085 HD12 LEU   132      55.492  78.320  31.462  1.00  0.00           H  
ATOM   2086 HD13 LEU   132      54.004  77.371  31.794  1.00  0.00           H  
ATOM   2087  CD2 LEU   132      53.559  79.200  29.928  1.00  0.00           C  
ATOM   2088 HD21 LEU   132      53.132  79.610  29.013  1.00  0.00           H  
ATOM   2089 HD22 LEU   132      52.664  79.001  30.518  1.00  0.00           H  
ATOM   2090 HD23 LEU   132      54.065  80.027  30.427  1.00  0.00           H  
ATOM   2091  C   LEU   132      55.934  75.960  27.959  1.00  0.00           C  
ATOM   2092  O   LEU   132      55.709  75.010  28.688  1.00  0.00           O  
ATOM   2093  N   GLY   133      55.566  75.948  26.692  1.00  0.00           N  
ATOM   2094  H   GLY   133      55.647  76.794  26.146  1.00  0.00           H  
ATOM   2095  CA  GLY   133      54.860  74.782  26.106  1.00  0.00           C  
ATOM   2096  HA2 GLY   133      53.972  74.489  26.665  1.00  0.00           H  
ATOM   2097  HA3 GLY   133      54.553  75.046  25.094  1.00  0.00           H  
ATOM   2098  C   GLY   133      55.753  73.568  26.089  1.00  0.00           C  
ATOM   2099  O   GLY   133      55.321  72.465  26.521  1.00  0.00           O  
ATOM   2100  N   LEU   134      57.023  73.671  25.623  1.00  0.00           N  
ATOM   2101  H   LEU   134      57.211  74.636  25.394  1.00  0.00           H  
ATOM   2102  CA  LEU   134      58.084  72.632  25.681  1.00  0.00           C  
ATOM   2103  HA  LEU   134      57.479  71.787  25.352  1.00  0.00           H  
ATOM   2104  CB  LEU   134      59.062  73.092  24.603  1.00  0.00           C  
ATOM   2105  HB2 LEU   134      58.507  73.528  23.771  1.00  0.00           H  
ATOM   2106  HB3 LEU   134      59.703  73.881  24.996  1.00  0.00           H  
ATOM   2107  CG  LEU   134      60.118  72.067  24.167  1.00  0.00           C  
ATOM   2108  HG  LEU   134      60.880  72.098  24.946  1.00  0.00           H  
ATOM   2109  CD1 LEU   134      59.638  70.654  23.927  1.00  0.00           C  
ATOM   2110 HD11 LEU   134      60.517  70.021  23.810  1.00  0.00           H  
ATOM   2111 HD12 LEU   134      58.997  70.384  24.767  1.00  0.00           H  
ATOM   2112 HD13 LEU   134      59.058  70.578  23.008  1.00  0.00           H  
ATOM   2113  CD2 LEU   134      60.792  72.464  22.874  1.00  0.00           C  
ATOM   2114 HD21 LEU   134      60.055  72.477  22.072  1.00  0.00           H  
ATOM   2115 HD22 LEU   134      61.191  73.468  23.020  1.00  0.00           H  
ATOM   2116 HD23 LEU   134      61.557  71.716  22.663  1.00  0.00           H  
ATOM   2117  C   LEU   134      58.698  72.293  27.046  1.00  0.00           C  
ATOM   2118  O   LEU   134      59.031  71.175  27.356  1.00  0.00           O  
ATOM   2119  N   PHE   135      58.659  73.275  27.943  1.00  0.00           N  
ATOM   2120  H   PHE   135      58.322  74.189  27.676  1.00  0.00           H  
ATOM   2121  CA  PHE   135      58.874  73.088  29.378  1.00  0.00           C  
ATOM   2122  HA  PHE   135      59.762  72.484  29.567  1.00  0.00           H  
ATOM   2123  CB  PHE   135      59.044  74.458  30.041  1.00  0.00           C  
ATOM   2124  HB2 PHE   135      59.992  74.892  29.723  1.00  0.00           H  
ATOM   2125  HB3 PHE   135      58.151  75.033  29.798  1.00  0.00           H  
ATOM   2126  CG  PHE   135      59.216  74.293  31.579  1.00  0.00           C  
ATOM   2127  CD1 PHE   135      60.230  73.445  32.067  1.00  0.00           C  
ATOM   2128  HD1 PHE   135      60.984  73.019  31.421  1.00  0.00           H  
ATOM   2129  CE1 PHE   135      60.289  73.237  33.449  1.00  0.00           C  
ATOM   2130  HE1 PHE   135      61.015  72.589  33.917  1.00  0.00           H  
ATOM   2131  CZ  PHE   135      59.331  73.802  34.340  1.00  0.00           C  
ATOM   2132  HZ  PHE   135      59.441  73.682  35.407  1.00  0.00           H  
ATOM   2133  CE2 PHE   135      58.319  74.668  33.835  1.00  0.00           C  
ATOM   2134  HE2 PHE   135      57.548  75.155  34.414  1.00  0.00           H  
ATOM   2135  CD2 PHE   135      58.333  74.897  32.433  1.00  0.00           C  
ATOM   2136  HD2 PHE   135      57.508  75.414  31.966  1.00  0.00           H  
ATOM   2137  C   PHE   135      57.730  72.396  30.044  1.00  0.00           C  
ATOM   2138  O   PHE   135      57.948  71.513  30.912  1.00  0.00           O  
ATOM   2139  N   THR   136      56.471  72.563  29.642  1.00  0.00           N  
ATOM   2140  H   THR   136      56.316  73.204  28.877  1.00  0.00           H  
ATOM   2141  CA  THR   136      55.337  71.743  30.138  1.00  0.00           C  
ATOM   2142  HA  THR   136      55.287  71.705  31.226  1.00  0.00           H  
ATOM   2143  CB  THR   136      54.034  72.381  29.711  1.00  0.00           C  
ATOM   2144  HB  THR   136      54.107  72.495  28.629  1.00  0.00           H  
ATOM   2145  CG2 THR   136      52.623  71.790  29.963  1.00  0.00           C  
ATOM   2146 HG21 THR   136      52.028  71.944  29.063  1.00  0.00           H  
ATOM   2147 HG22 THR   136      52.806  70.716  29.983  1.00  0.00           H  
ATOM   2148 HG23 THR   136      52.185  72.079  30.919  1.00  0.00           H  
ATOM   2149  OG1 THR   136      53.937  73.651  30.271  1.00  0.00           O  
ATOM   2150  HG1 THR   136      54.721  74.161  30.058  1.00  0.00           H  
ATOM   2151  C   THR   136      55.387  70.317  29.698  1.00  0.00           C  
ATOM   2152  O   THR   136      55.068  69.460  30.527  1.00  0.00           O  
ATOM   2153  N   ALA   137      55.895  69.949  28.510  1.00  0.00           N  
ATOM   2154  H   ALA   137      56.212  70.701  27.915  1.00  0.00           H  
ATOM   2155  CA  ALA   137      56.114  68.587  28.065  1.00  0.00           C  
ATOM   2156  HA  ALA   137      55.260  67.987  28.380  1.00  0.00           H  
ATOM   2157  CB  ALA   137      56.250  68.574  26.519  1.00  0.00           C  
ATOM   2158  HB1 ALA   137      57.044  69.235  26.171  1.00  0.00           H  
ATOM   2159  HB2 ALA   137      56.384  67.542  26.194  1.00  0.00           H  
ATOM   2160  HB3 ALA   137      55.308  68.970  26.140  1.00  0.00           H  
ATOM   2161  C   ALA   137      57.369  67.911  28.702  1.00  0.00           C  
ATOM   2162  O   ALA   137      57.352  66.713  29.043  1.00  0.00           O  
ATOM   2163  N   VAL   138      58.449  68.672  28.949  1.00  0.00           N  
ATOM   2164  H   VAL   138      58.492  69.556  28.463  1.00  0.00           H  
ATOM   2165  CA  VAL   138      59.618  68.224  29.724  1.00  0.00           C  
ATOM   2166  HA  VAL   138      59.827  67.262  29.256  1.00  0.00           H  
ATOM   2167  CB  VAL   138      60.799  69.256  29.772  1.00  0.00           C  
ATOM   2168  HB  VAL   138      60.391  70.240  30.007  1.00  0.00           H  
ATOM   2169  CG1 VAL   138      61.782  68.835  30.830  1.00  0.00           C  
ATOM   2170 HG11 VAL   138      61.319  69.003  31.802  1.00  0.00           H  
ATOM   2171 HG12 VAL   138      62.036  67.775  30.792  1.00  0.00           H  
ATOM   2172 HG13 VAL   138      62.673  69.454  30.721  1.00  0.00           H  
ATOM   2173  CG2 VAL   138      61.560  69.211  28.457  1.00  0.00           C  
ATOM   2174 HG21 VAL   138      62.074  68.250  28.441  1.00  0.00           H  
ATOM   2175 HG22 VAL   138      60.825  69.355  27.665  1.00  0.00           H  
ATOM   2176 HG23 VAL   138      62.365  69.944  28.423  1.00  0.00           H  
ATOM   2177  C   VAL   138      59.132  67.923  31.149  1.00  0.00           C  
ATOM   2178  O   VAL   138      59.533  66.924  31.740  1.00  0.00           O  
ATOM   2179  N   VAL   139      58.232  68.732  31.732  1.00  0.00           N  
ATOM   2180  H   VAL   139      57.978  69.598  31.279  1.00  0.00           H  
ATOM   2181  CA  VAL   139      57.531  68.460  33.021  1.00  0.00           C  
ATOM   2182  HA  VAL   139      58.368  68.316  33.705  1.00  0.00           H  
ATOM   2183  CB  VAL   139      56.747  69.665  33.532  1.00  0.00           C  
ATOM   2184  HB  VAL   139      55.982  70.019  32.841  1.00  0.00           H  
ATOM   2185  CG1 VAL   139      56.023  69.373  34.890  1.00  0.00           C  
ATOM   2186 HG11 VAL   139      55.251  68.614  34.764  1.00  0.00           H  
ATOM   2187 HG12 VAL   139      56.740  69.080  35.656  1.00  0.00           H  
ATOM   2188 HG13 VAL   139      55.556  70.295  35.238  1.00  0.00           H  
ATOM   2189  CG2 VAL   139      57.615  70.923  33.705  1.00  0.00           C  
ATOM   2190 HG21 VAL   139      57.040  71.813  33.447  1.00  0.00           H  
ATOM   2191 HG22 VAL   139      57.922  71.001  34.748  1.00  0.00           H  
ATOM   2192 HG23 VAL   139      58.531  70.912  33.115  1.00  0.00           H  
ATOM   2193  C   VAL   139      56.666  67.136  33.047  1.00  0.00           C  
ATOM   2194  O   VAL   139      56.665  66.430  34.046  1.00  0.00           O  
ATOM   2195  N   LEU   140      56.033  66.738  31.957  1.00  0.00           N  
ATOM   2196  H   LEU   140      55.998  67.456  31.248  1.00  0.00           H  
ATOM   2197  CA  LEU   140      55.352  65.444  31.913  1.00  0.00           C  
ATOM   2198  HA  LEU   140      54.706  65.415  32.790  1.00  0.00           H  
ATOM   2199  CB  LEU   140      54.525  65.479  30.625  1.00  0.00           C  
ATOM   2200  HB2 LEU   140      53.932  66.393  30.629  1.00  0.00           H  
ATOM   2201  HB3 LEU   140      55.117  65.595  29.717  1.00  0.00           H  
ATOM   2202  CG  LEU   140      53.413  64.426  30.480  1.00  0.00           C  
ATOM   2203  HG  LEU   140      52.549  64.676  29.864  1.00  0.00           H  
ATOM   2204  CD1 LEU   140      53.969  63.132  29.812  1.00  0.00           C  
ATOM   2205 HD11 LEU   140      54.620  62.595  30.502  1.00  0.00           H  
ATOM   2206 HD12 LEU   140      53.051  62.571  29.634  1.00  0.00           H  
ATOM   2207 HD13 LEU   140      54.563  63.337  28.921  1.00  0.00           H  
ATOM   2208  CD2 LEU   140      52.824  63.984  31.831  1.00  0.00           C  
ATOM   2209 HD21 LEU   140      52.071  63.231  31.601  1.00  0.00           H  
ATOM   2210 HD22 LEU   140      53.566  63.498  32.465  1.00  0.00           H  
ATOM   2211 HD23 LEU   140      52.347  64.790  32.390  1.00  0.00           H  
ATOM   2212  C   LEU   140      56.281  64.272  31.885  1.00  0.00           C  
ATOM   2213  O   LEU   140      55.995  63.290  32.521  1.00  0.00           O  
ATOM   2214  N   VAL   141      57.431  64.368  31.154  1.00  0.00           N  
ATOM   2215  H   VAL   141      57.622  65.258  30.714  1.00  0.00           H  
ATOM   2216  CA  VAL   141      58.477  63.275  31.126  1.00  0.00           C  
ATOM   2217  HA  VAL   141      57.996  62.311  31.293  1.00  0.00           H  
ATOM   2218  CB  VAL   141      59.072  63.076  29.778  1.00  0.00           C  
ATOM   2219  HB  VAL   141      59.838  62.302  29.828  1.00  0.00           H  
ATOM   2220  CG1 VAL   141      58.003  62.618  28.828  1.00  0.00           C  
ATOM   2221 HG11 VAL   141      58.385  62.412  27.827  1.00  0.00           H  
ATOM   2222 HG12 VAL   141      57.373  61.801  29.179  1.00  0.00           H  
ATOM   2223 HG13 VAL   141      57.263  63.390  28.617  1.00  0.00           H  
ATOM   2224  CG2 VAL   141      59.789  64.208  29.189  1.00  0.00           C  
ATOM   2225 HG21 VAL   141      60.571  64.634  29.818  1.00  0.00           H  
ATOM   2226 HG22 VAL   141      60.132  63.922  28.195  1.00  0.00           H  
ATOM   2227 HG23 VAL   141      59.045  64.986  29.014  1.00  0.00           H  
ATOM   2228  C   VAL   141      59.496  63.329  32.256  1.00  0.00           C  
ATOM   2229  O   VAL   141      60.323  62.401  32.445  1.00  0.00           O  
ATOM   2230  N   SER   142      59.477  64.395  33.077  1.00  0.00           N  
ATOM   2231  H   SER   142      58.935  65.217  32.854  1.00  0.00           H  
ATOM   2232  CA  SER   142      60.383  64.504  34.265  1.00  0.00           C  
ATOM   2233  HA  SER   142      61.261  63.930  33.971  1.00  0.00           H  
ATOM   2234  CB  SER   142      60.753  65.972  34.596  1.00  0.00           C  
ATOM   2235  HB2 SER   142      59.911  66.644  34.764  1.00  0.00           H  
ATOM   2236  HB3 SER   142      61.329  66.011  35.521  1.00  0.00           H  
ATOM   2237  OG  SER   142      61.565  66.501  33.591  1.00  0.00           O  
ATOM   2238  HG  SER   142      60.947  66.604  32.864  1.00  0.00           H  
ATOM   2239  C   SER   142      59.784  63.795  35.451  1.00  0.00           C  
ATOM   2240  O   SER   142      60.453  63.688  36.448  1.00  0.00           O  
ATOM   2241  N   ALA   143      58.494  63.293  35.328  1.00  0.00           N  
ATOM   2242  H   ALA   143      58.024  63.525  34.465  1.00  0.00           H  
ATOM   2243  CA  ALA   143      57.723  62.730  36.431  1.00  0.00           C  
ATOM   2244  HA  ALA   143      57.541  63.418  37.257  1.00  0.00           H  
ATOM   2245  CB  ALA   143      56.396  62.390  35.784  1.00  0.00           C  
ATOM   2246  HB1 ALA   143      55.711  62.128  36.590  1.00  0.00           H  
ATOM   2247  HB2 ALA   143      55.951  63.266  35.312  1.00  0.00           H  
ATOM   2248  HB3 ALA   143      56.444  61.519  35.130  1.00  0.00           H  
ATOM   2249  C   ALA   143      58.429  61.531  37.079  1.00  0.00           C  
ATOM   2250  O   ALA   143      59.394  60.979  36.492  1.00  0.00           O  
ATOM   2251  N   ASP   144      58.050  61.078  38.269  1.00  0.00           N  
ATOM   2252  H   ASP   144      57.266  61.565  38.678  1.00  0.00           H  
ATOM   2253  CA  ASP   144      58.496  59.863  38.973  1.00  0.00           C  
ATOM   2254  HA  ASP   144      59.554  59.912  39.230  1.00  0.00           H  
ATOM   2255  CB  ASP   144      57.773  59.784  40.406  1.00  0.00           C  
ATOM   2256  HB2 ASP   144      57.829  60.721  40.960  1.00  0.00           H  
ATOM   2257  HB3 ASP   144      56.701  59.612  40.311  1.00  0.00           H  
ATOM   2258  CG  ASP   144      58.426  58.718  41.342  1.00  0.00           C  
ATOM   2259  OD1 ASP   144      57.939  58.620  42.516  1.00  0.00           O  
ATOM   2260  OD2 ASP   144      59.349  57.956  40.932  1.00  0.00           O  
ATOM   2261  C   ASP   144      58.365  58.531  38.172  1.00  0.00           C  
ATOM   2262  O   ASP   144      57.302  58.225  37.630  1.00  0.00           O  
ATOM   2263  N   ARG   145      59.496  57.817  38.001  1.00  0.00           N  
ATOM   2264  H   ARG   145      60.372  58.130  38.394  1.00  0.00           H  
ATOM   2265  CA  ARG   145      59.669  56.504  37.340  1.00  0.00           C  
ATOM   2266  HA  ARG   145      59.092  56.529  36.416  1.00  0.00           H  
ATOM   2267  CB  ARG   145      61.096  56.523  36.796  1.00  0.00           C  
ATOM   2268  HB2 ARG   145      61.882  56.325  37.525  1.00  0.00           H  
ATOM   2269  HB3 ARG   145      61.153  55.710  36.072  1.00  0.00           H  
ATOM   2270  CG  ARG   145      61.457  57.684  35.894  1.00  0.00           C  
ATOM   2271  HG2 ARG   145      60.710  57.796  35.108  1.00  0.00           H  
ATOM   2272  HG3 ARG   145      61.504  58.603  36.477  1.00  0.00           H  
ATOM   2273  CD  ARG   145      62.872  57.502  35.311  1.00  0.00           C  
ATOM   2274  HD2 ARG   145      63.578  57.367  36.131  1.00  0.00           H  
ATOM   2275  HD3 ARG   145      62.787  56.650  34.637  1.00  0.00           H  
ATOM   2276  NE  ARG   145      63.317  58.635  34.464  1.00  0.00           N  
ATOM   2277  HE  ARG   145      62.745  59.460  34.348  1.00  0.00           H  
ATOM   2278  CZ  ARG   145      64.457  58.813  33.861  1.00  0.00           C  
ATOM   2279  NH1 ARG   145      64.748  59.897  33.251  1.00  0.00           N  
ATOM   2280 HH11 ARG   145      64.125  60.673  33.082  1.00  0.00           H  
ATOM   2281 HH12 ARG   145      65.625  59.885  32.751  1.00  0.00           H  
ATOM   2282  NH2 ARG   145      65.361  57.940  33.907  1.00  0.00           N  
ATOM   2283 HH21 ARG   145      65.301  57.080  34.434  1.00  0.00           H  
ATOM   2284 HH22 ARG   145      66.274  58.226  33.581  1.00  0.00           H  
ATOM   2285  C   ARG   145      59.302  55.256  38.192  1.00  0.00           C  
ATOM   2286  O   ARG   145      59.502  54.152  37.743  1.00  0.00           O  
ATOM   2287  N   SER   146      58.779  55.467  39.410  1.00  0.00           N  
ATOM   2288  H   SER   146      58.802  56.388  39.823  1.00  0.00           H  
ATOM   2289  CA  SER   146      58.317  54.345  40.260  1.00  0.00           C  
ATOM   2290  HA  SER   146      59.128  53.654  40.489  1.00  0.00           H  
ATOM   2291  CB  SER   146      58.015  55.010  41.637  1.00  0.00           C  
ATOM   2292  HB2 SER   146      57.323  55.835  41.469  1.00  0.00           H  
ATOM   2293  HB3 SER   146      57.504  54.335  42.324  1.00  0.00           H  
ATOM   2294  OG  SER   146      59.147  55.553  42.248  1.00  0.00           O  
ATOM   2295  HG  SER   146      59.359  56.377  41.803  1.00  0.00           H  
ATOM   2296  C   SER   146      57.337  53.444  39.589  1.00  0.00           C  
ATOM   2297  O   SER   146      56.324  53.896  39.073  1.00  0.00           O  
ATOM   2298  N   GLY   147      57.573  52.123  39.676  1.00  0.00           N  
ATOM   2299  H   GLY   147      58.375  51.805  40.202  1.00  0.00           H  
ATOM   2300  CA  GLY   147      56.599  51.106  39.145  1.00  0.00           C  
ATOM   2301  HA2 GLY   147      56.801  50.076  39.441  1.00  0.00           H  
ATOM   2302  HA3 GLY   147      55.676  51.437  39.620  1.00  0.00           H  
ATOM   2303  C   GLY   147      56.374  51.190  37.603  1.00  0.00           C  
ATOM   2304  O   GLY   147      55.514  50.499  37.176  1.00  0.00           O  
ATOM   2305  N   MET   148      57.336  51.817  36.847  1.00  0.00           N  
ATOM   2306  H   MET   148      58.133  52.275  37.266  1.00  0.00           H  
ATOM   2307  CA  MET   148      57.427  51.657  35.384  1.00  0.00           C  
ATOM   2308  HA  MET   148      56.411  51.810  35.020  1.00  0.00           H  
ATOM   2309  CB  MET   148      58.483  52.591  34.793  1.00  0.00           C  
ATOM   2310  HB2 MET   148      59.304  52.791  35.482  1.00  0.00           H  
ATOM   2311  HB3 MET   148      58.847  52.224  33.834  1.00  0.00           H  
ATOM   2312  CG  MET   148      57.816  53.946  34.421  1.00  0.00           C  
ATOM   2313  HG2 MET   148      57.078  53.701  33.657  1.00  0.00           H  
ATOM   2314  HG3 MET   148      57.348  54.252  35.356  1.00  0.00           H  
ATOM   2315  SD  MET   148      59.012  55.211  33.840  1.00  0.00           S  
ATOM   2316  CE  MET   148      59.246  54.615  32.095  1.00  0.00           C  
ATOM   2317  HE1 MET   148      58.571  55.125  31.408  1.00  0.00           H  
ATOM   2318  HE2 MET   148      60.285  54.615  31.765  1.00  0.00           H  
ATOM   2319  HE3 MET   148      58.923  53.579  32.200  1.00  0.00           H  
ATOM   2320  C   MET   148      57.778  50.170  35.068  1.00  0.00           C  
ATOM   2321  O   MET   148      58.504  49.536  35.842  1.00  0.00           O  
ATOM   2322  N   GLU   149      57.265  49.582  33.972  1.00  0.00           N  
ATOM   2323  H   GLU   149      56.728  50.151  33.334  1.00  0.00           H  
ATOM   2324  CA  GLU   149      57.719  48.257  33.459  1.00  0.00           C  
ATOM   2325  HA  GLU   149      57.783  47.594  34.322  1.00  0.00           H  
ATOM   2326  CB  GLU   149      56.642  47.702  32.481  1.00  0.00           C  
ATOM   2327  HB2 GLU   149      55.861  47.303  33.128  1.00  0.00           H  
ATOM   2328  HB3 GLU   149      56.215  48.483  31.852  1.00  0.00           H  
ATOM   2329  CG  GLU   149      57.008  46.510  31.563  1.00  0.00           C  
ATOM   2330  HG2 GLU   149      57.959  46.727  31.077  1.00  0.00           H  
ATOM   2331  HG3 GLU   149      57.114  45.610  32.168  1.00  0.00           H  
ATOM   2332  CD  GLU   149      55.923  46.469  30.556  1.00  0.00           C  
ATOM   2333  OE1 GLU   149      54.951  45.759  30.797  1.00  0.00           O  
ATOM   2334  OE2 GLU   149      56.097  46.972  29.422  1.00  0.00           O  
ATOM   2335  C   GLU   149      59.075  48.268  32.799  1.00  0.00           C  
ATOM   2336  O   GLU   149      59.792  47.233  32.776  1.00  0.00           O  
ATOM   2337  N   ASN   150      59.583  49.492  32.472  1.00  0.00           N  
ATOM   2338  H   ASN   150      58.874  50.203  32.364  1.00  0.00           H  
ATOM   2339  CA  ASN   150      60.933  49.787  31.951  1.00  0.00           C  
ATOM   2340  HA  ASN   150      61.576  49.131  32.538  1.00  0.00           H  
ATOM   2341  CB  ASN   150      61.152  49.283  30.510  1.00  0.00           C  
ATOM   2342  HB2 ASN   150      60.899  48.244  30.300  1.00  0.00           H  
ATOM   2343  HB3 ASN   150      60.559  49.756  29.727  1.00  0.00           H  
ATOM   2344  CG  ASN   150      62.510  49.442  30.150  1.00  0.00           C  
ATOM   2345  OD1 ASN   150      63.426  50.006  30.732  1.00  0.00           O  
ATOM   2346  ND2 ASN   150      62.884  48.919  28.989  1.00  0.00           N  
ATOM   2347 HD21 ASN   150      63.828  49.150  28.712  1.00  0.00           H  
ATOM   2348 HD22 ASN   150      62.212  48.515  28.352  1.00  0.00           H  
ATOM   2349  C   ASN   150      61.190  51.213  32.208  1.00  0.00           C  
ATOM   2350  O   ASN   150      61.003  52.156  31.417  1.00  0.00           O  
ATOM   2351  N   SER   151      61.714  51.504  33.404  1.00  0.00           N  
ATOM   2352  H   SER   151      61.911  50.707  33.994  1.00  0.00           H  
ATOM   2353  CA  SER   151      62.117  52.873  33.851  1.00  0.00           C  
ATOM   2354  HA  SER   151      61.212  53.448  33.656  1.00  0.00           H  
ATOM   2355  CB  SER   151      62.419  52.849  35.300  1.00  0.00           C  
ATOM   2356  HB2 SER   151      62.710  53.865  35.565  1.00  0.00           H  
ATOM   2357  HB3 SER   151      61.569  52.521  35.897  1.00  0.00           H  
ATOM   2358  OG  SER   151      63.526  51.958  35.707  1.00  0.00           O  
ATOM   2359  HG  SER   151      63.423  51.893  36.660  1.00  0.00           H  
ATOM   2360  C   SER   151      63.175  53.523  33.001  1.00  0.00           C  
ATOM   2361  O   SER   151      62.996  54.663  32.545  1.00  0.00           O  
ATOM   2362  N   ALA   152      64.176  52.783  32.527  1.00  0.00           N  
ATOM   2363  H   ALA   152      64.159  51.819  32.827  1.00  0.00           H  
ATOM   2364  CA  ALA   152      65.151  53.200  31.544  1.00  0.00           C  
ATOM   2365  HA  ALA   152      65.712  53.932  32.126  1.00  0.00           H  
ATOM   2366  CB  ALA   152      66.183  52.153  31.277  1.00  0.00           C  
ATOM   2367  HB1 ALA   152      66.435  51.823  32.285  1.00  0.00           H  
ATOM   2368  HB2 ALA   152      65.797  51.233  30.839  1.00  0.00           H  
ATOM   2369  HB3 ALA   152      67.030  52.554  30.720  1.00  0.00           H  
ATOM   2370  C   ALA   152      64.542  53.676  30.206  1.00  0.00           C  
ATOM   2371  O   ALA   152      65.120  54.523  29.558  1.00  0.00           O  
ATOM   2372  N   SER   153      63.374  53.191  29.744  1.00  0.00           N  
ATOM   2373  H   SER   153      62.834  52.503  30.249  1.00  0.00           H  
ATOM   2374  CA  SER   153      62.848  53.617  28.471  1.00  0.00           C  
ATOM   2375  HA  SER   153      63.612  53.278  27.771  1.00  0.00           H  
ATOM   2376  CB  SER   153      61.667  52.708  28.122  1.00  0.00           C  
ATOM   2377  HB2 SER   153      61.375  52.838  27.080  1.00  0.00           H  
ATOM   2378  HB3 SER   153      61.996  51.669  28.118  1.00  0.00           H  
ATOM   2379  OG  SER   153      60.488  52.866  28.925  1.00  0.00           O  
ATOM   2380  HG  SER   153      60.558  52.623  29.851  1.00  0.00           H  
ATOM   2381  C   SER   153      62.500  55.108  28.324  1.00  0.00           C  
ATOM   2382  O   SER   153      62.724  55.699  27.285  1.00  0.00           O  
ATOM   2383  N   VAL   154      62.165  55.775  29.400  1.00  0.00           N  
ATOM   2384  H   VAL   154      62.159  55.316  30.300  1.00  0.00           H  
ATOM   2385  CA  VAL   154      61.853  57.246  29.280  1.00  0.00           C  
ATOM   2386  HA  VAL   154      61.493  57.459  28.273  1.00  0.00           H  
ATOM   2387  CB  VAL   154      60.697  57.591  30.198  1.00  0.00           C  
ATOM   2388  HB  VAL   154      60.016  56.745  30.111  1.00  0.00           H  
ATOM   2389  CG1 VAL   154      61.074  57.863  31.660  1.00  0.00           C  
ATOM   2390 HG11 VAL   154      61.696  56.984  31.830  1.00  0.00           H  
ATOM   2391 HG12 VAL   154      61.696  58.758  31.699  1.00  0.00           H  
ATOM   2392 HG13 VAL   154      60.173  57.903  32.273  1.00  0.00           H  
ATOM   2393  CG2 VAL   154      59.985  58.871  29.773  1.00  0.00           C  
ATOM   2394 HG21 VAL   154      60.492  59.818  29.962  1.00  0.00           H  
ATOM   2395 HG22 VAL   154      59.770  58.947  28.707  1.00  0.00           H  
ATOM   2396 HG23 VAL   154      59.034  58.925  30.303  1.00  0.00           H  
ATOM   2397  C   VAL   154      63.102  58.101  29.533  1.00  0.00           C  
ATOM   2398  O   VAL   154      63.007  59.334  29.534  1.00  0.00           O  
ATOM   2399  N   GLU   155      64.289  57.571  29.754  1.00  0.00           N  
ATOM   2400  H   GLU   155      64.403  56.592  29.536  1.00  0.00           H  
ATOM   2401  CA  GLU   155      65.521  58.336  30.010  1.00  0.00           C  
ATOM   2402  HA  GLU   155      65.279  58.919  30.898  1.00  0.00           H  
ATOM   2403  CB  GLU   155      66.628  57.343  30.539  1.00  0.00           C  
ATOM   2404  HB2 GLU   155      66.267  57.047  31.524  1.00  0.00           H  
ATOM   2405  HB3 GLU   155      66.538  56.471  29.892  1.00  0.00           H  
ATOM   2406  CG  GLU   155      68.069  57.946  30.508  1.00  0.00           C  
ATOM   2407  HG2 GLU   155      68.725  57.122  30.793  1.00  0.00           H  
ATOM   2408  HG3 GLU   155      68.378  58.169  29.487  1.00  0.00           H  
ATOM   2409  CD  GLU   155      68.201  59.143  31.381  1.00  0.00           C  
ATOM   2410  OE1 GLU   155      67.555  59.126  32.478  1.00  0.00           O  
ATOM   2411  OE2 GLU   155      68.945  60.052  31.013  1.00  0.00           O  
ATOM   2412  C   GLU   155      65.985  59.196  28.778  1.00  0.00           C  
ATOM   2413  O   GLU   155      66.215  60.400  28.942  1.00  0.00           O  
ATOM   2414  N   GLN   156      66.015  58.487  27.654  1.00  0.00           N  
ATOM   2415  H   GLN   156      65.799  57.505  27.751  1.00  0.00           H  
ATOM   2416  CA  GLN   156      66.368  58.885  26.307  1.00  0.00           C  
ATOM   2417  HA  GLN   156      67.346  59.367  26.304  1.00  0.00           H  
ATOM   2418  CB  GLN   156      66.416  57.605  25.516  1.00  0.00           C  
ATOM   2419  HB2 GLN   156      67.200  57.028  26.007  1.00  0.00           H  
ATOM   2420  HB3 GLN   156      65.451  57.101  25.470  1.00  0.00           H  
ATOM   2421  CG  GLN   156      66.735  57.883  24.052  1.00  0.00           C  
ATOM   2422  HG2 GLN   156      66.700  57.014  23.394  1.00  0.00           H  
ATOM   2423  HG3 GLN   156      65.929  58.494  23.648  1.00  0.00           H  
ATOM   2424  CD  GLN   156      67.981  58.649  23.805  1.00  0.00           C  
ATOM   2425  OE1 GLN   156      68.979  58.635  24.499  1.00  0.00           O  
ATOM   2426  NE2 GLN   156      68.021  59.552  22.829  1.00  0.00           N  
ATOM   2427 HE21 GLN   156      68.873  60.075  22.685  1.00  0.00           H  
ATOM   2428 HE22 GLN   156      67.183  59.754  22.302  1.00  0.00           H  
ATOM   2429  C   GLN   156      65.344  59.990  25.825  1.00  0.00           C  
ATOM   2430  O   GLN   156      65.697  61.049  25.268  1.00  0.00           O  
ATOM   2431  N   LEU   157      64.054  59.753  26.184  1.00  0.00           N  
ATOM   2432  H   LEU   157      63.990  58.962  26.809  1.00  0.00           H  
ATOM   2433  CA  LEU   157      62.974  60.652  25.890  1.00  0.00           C  
ATOM   2434  HA  LEU   157      63.088  60.985  24.859  1.00  0.00           H  
ATOM   2435  CB  LEU   157      61.627  59.900  25.961  1.00  0.00           C  
ATOM   2436  HB2 LEU   157      61.830  59.064  25.291  1.00  0.00           H  
ATOM   2437  HB3 LEU   157      61.398  59.540  26.964  1.00  0.00           H  
ATOM   2438  CG  LEU   157      60.443  60.678  25.371  1.00  0.00           C  
ATOM   2439  HG  LEU   157      60.376  61.588  25.967  1.00  0.00           H  
ATOM   2440  CD1 LEU   157      60.353  60.791  23.832  1.00  0.00           C  
ATOM   2441 HD11 LEU   157      61.200  61.325  23.401  1.00  0.00           H  
ATOM   2442 HD12 LEU   157      60.280  59.829  23.323  1.00  0.00           H  
ATOM   2443 HD13 LEU   157      59.443  61.375  23.691  1.00  0.00           H  
ATOM   2444  CD2 LEU   157      59.230  59.844  25.788  1.00  0.00           C  
ATOM   2445 HD21 LEU   157      58.379  60.187  25.201  1.00  0.00           H  
ATOM   2446 HD22 LEU   157      59.306  58.775  25.586  1.00  0.00           H  
ATOM   2447 HD23 LEU   157      58.937  60.030  26.821  1.00  0.00           H  
ATOM   2448  C   LEU   157      63.064  61.969  26.710  1.00  0.00           C  
ATOM   2449  O   LEU   157      62.859  63.007  26.104  1.00  0.00           O  
ATOM   2450  N   GLN   158      63.245  61.985  28.050  1.00  0.00           N  
ATOM   2451  H   GLN   158      63.248  61.111  28.556  1.00  0.00           H  
ATOM   2452  CA  GLN   158      63.452  63.193  28.805  1.00  0.00           C  
ATOM   2453  HA  GLN   158      62.542  63.758  28.606  1.00  0.00           H  
ATOM   2454  CB  GLN   158      63.454  62.780  30.274  1.00  0.00           C  
ATOM   2455  HB2 GLN   158      62.634  62.105  30.519  1.00  0.00           H  
ATOM   2456  HB3 GLN   158      64.410  62.277  30.422  1.00  0.00           H  
ATOM   2457  CG  GLN   158      63.342  63.951  31.243  1.00  0.00           C  
ATOM   2458  HG2 GLN   158      63.844  64.802  30.781  1.00  0.00           H  
ATOM   2459  HG3 GLN   158      62.265  64.111  31.299  1.00  0.00           H  
ATOM   2460  CD  GLN   158      63.925  63.733  32.652  1.00  0.00           C  
ATOM   2461  OE1 GLN   158      64.324  62.644  33.005  1.00  0.00           O  
ATOM   2462  NE2 GLN   158      63.963  64.677  33.600  1.00  0.00           N  
ATOM   2463 HE21 GLN   158      64.297  64.256  34.454  1.00  0.00           H  
ATOM   2464 HE22 GLN   158      63.637  65.622  33.457  1.00  0.00           H  
ATOM   2465  C   GLN   158      64.708  63.952  28.364  1.00  0.00           C  
ATOM   2466  O   GLN   158      64.695  65.168  28.327  1.00  0.00           O  
ATOM   2467  N   GLU   159      65.779  63.335  27.834  1.00  0.00           N  
ATOM   2468  H   GLU   159      65.827  62.328  27.877  1.00  0.00           H  
ATOM   2469  CA  GLU   159      67.017  63.920  27.308  1.00  0.00           C  
ATOM   2470  HA  GLU   159      67.410  64.652  28.013  1.00  0.00           H  
ATOM   2471  CB  GLU   159      68.054  62.763  27.189  1.00  0.00           C  
ATOM   2472  HB2 GLU   159      68.474  62.403  28.128  1.00  0.00           H  
ATOM   2473  HB3 GLU   159      67.590  61.866  26.780  1.00  0.00           H  
ATOM   2474  CG  GLU   159      69.204  63.236  26.287  1.00  0.00           C  
ATOM   2475  HG2 GLU   159      69.916  62.410  26.291  1.00  0.00           H  
ATOM   2476  HG3 GLU   159      68.767  63.361  25.297  1.00  0.00           H  
ATOM   2477  CD  GLU   159      70.069  64.450  26.787  1.00  0.00           C  
ATOM   2478  OE1 GLU   159      69.954  64.792  27.993  1.00  0.00           O  
ATOM   2479  OE2 GLU   159      70.807  65.096  26.001  1.00  0.00           O  
ATOM   2480  C   GLU   159      66.615  64.656  25.991  1.00  0.00           C  
ATOM   2481  O   GLU   159      67.049  65.770  25.694  1.00  0.00           O  
ATOM   2482  N   THR   160      65.862  63.964  25.143  1.00  0.00           N  
ATOM   2483  H   THR   160      65.573  63.030  25.398  1.00  0.00           H  
ATOM   2484  CA  THR   160      65.607  64.460  23.783  1.00  0.00           C  
ATOM   2485  HA  THR   160      66.579  64.552  23.299  1.00  0.00           H  
ATOM   2486  CB  THR   160      64.746  63.389  23.128  1.00  0.00           C  
ATOM   2487  HB  THR   160      64.057  63.042  23.897  1.00  0.00           H  
ATOM   2488  CG2 THR   160      64.009  63.598  21.861  1.00  0.00           C  
ATOM   2489 HG21 THR   160      64.771  63.895  21.141  1.00  0.00           H  
ATOM   2490 HG22 THR   160      63.368  62.818  21.449  1.00  0.00           H  
ATOM   2491 HG23 THR   160      63.384  64.476  22.023  1.00  0.00           H  
ATOM   2492  OG1 THR   160      65.646  62.302  22.770  1.00  0.00           O  
ATOM   2493  HG1 THR   160      65.896  61.872  23.591  1.00  0.00           H  
ATOM   2494  C   THR   160      64.767  65.696  23.779  1.00  0.00           C  
ATOM   2495  O   THR   160      65.100  66.569  23.055  1.00  0.00           O  
ATOM   2496  N   LEU   161      63.857  65.844  24.710  1.00  0.00           N  
ATOM   2497  H   LEU   161      63.819  65.074  25.363  1.00  0.00           H  
ATOM   2498  CA  LEU   161      63.112  67.057  24.998  1.00  0.00           C  
ATOM   2499  HA  LEU   161      62.849  67.396  23.996  1.00  0.00           H  
ATOM   2500  CB  LEU   161      61.887  66.777  25.821  1.00  0.00           C  
ATOM   2501  HB2 LEU   161      62.128  65.975  26.518  1.00  0.00           H  
ATOM   2502  HB3 LEU   161      61.811  67.703  26.391  1.00  0.00           H  
ATOM   2503  CG  LEU   161      60.540  66.453  25.064  1.00  0.00           C  
ATOM   2504  HG  LEU   161      60.597  66.838  24.046  1.00  0.00           H  
ATOM   2505  CD1 LEU   161      60.442  64.993  24.942  1.00  0.00           C  
ATOM   2506 HD11 LEU   161      61.247  64.618  24.310  1.00  0.00           H  
ATOM   2507 HD12 LEU   161      60.554  64.559  25.936  1.00  0.00           H  
ATOM   2508 HD13 LEU   161      59.456  64.708  24.575  1.00  0.00           H  
ATOM   2509  CD2 LEU   161      59.322  67.079  25.816  1.00  0.00           C  
ATOM   2510 HD21 LEU   161      59.304  68.137  25.557  1.00  0.00           H  
ATOM   2511 HD22 LEU   161      58.418  66.680  25.355  1.00  0.00           H  
ATOM   2512 HD23 LEU   161      59.317  66.774  26.862  1.00  0.00           H  
ATOM   2513  C   LEU   161      63.895  68.228  25.623  1.00  0.00           C  
ATOM   2514  O   LEU   161      63.814  69.380  25.205  1.00  0.00           O  
ATOM   2515  N   LEU   162      64.821  67.928  26.558  1.00  0.00           N  
ATOM   2516  H   LEU   162      65.017  66.964  26.784  1.00  0.00           H  
ATOM   2517  CA  LEU   162      65.754  68.858  27.211  1.00  0.00           C  
ATOM   2518  HA  LEU   162      65.269  69.757  27.592  1.00  0.00           H  
ATOM   2519  CB  LEU   162      66.582  68.108  28.377  1.00  0.00           C  
ATOM   2520  HB2 LEU   162      66.698  67.107  27.962  1.00  0.00           H  
ATOM   2521  HB3 LEU   162      67.553  68.581  28.526  1.00  0.00           H  
ATOM   2522  CG  LEU   162      65.739  67.999  29.705  1.00  0.00           C  
ATOM   2523  HG  LEU   162      64.735  67.644  29.473  1.00  0.00           H  
ATOM   2524  CD1 LEU   162      66.442  67.043  30.673  1.00  0.00           C  
ATOM   2525 HD11 LEU   162      65.783  66.781  31.501  1.00  0.00           H  
ATOM   2526 HD12 LEU   162      66.658  66.197  30.020  1.00  0.00           H  
ATOM   2527 HD13 LEU   162      67.393  67.384  31.082  1.00  0.00           H  
ATOM   2528  CD2 LEU   162      65.516  69.445  30.309  1.00  0.00           C  
ATOM   2529 HD21 LEU   162      66.535  69.753  30.542  1.00  0.00           H  
ATOM   2530 HD22 LEU   162      64.959  70.071  29.612  1.00  0.00           H  
ATOM   2531 HD23 LEU   162      64.947  69.442  31.239  1.00  0.00           H  
ATOM   2532  C   LEU   162      66.781  69.425  26.110  1.00  0.00           C  
ATOM   2533  O   LEU   162      67.022  70.656  26.062  1.00  0.00           O  
ATOM   2534  N   ARG   163      67.258  68.550  25.215  1.00  0.00           N  
ATOM   2535  H   ARG   163      67.193  67.561  25.408  1.00  0.00           H  
ATOM   2536  CA  ARG   163      68.050  68.934  24.019  1.00  0.00           C  
ATOM   2537  HA  ARG   163      68.991  69.444  24.226  1.00  0.00           H  
ATOM   2538  CB  ARG   163      68.478  67.606  23.386  1.00  0.00           C  
ATOM   2539  HB2 ARG   163      68.853  66.912  24.139  1.00  0.00           H  
ATOM   2540  HB3 ARG   163      67.546  67.138  23.070  1.00  0.00           H  
ATOM   2541  CG  ARG   163      69.448  67.707  22.190  1.00  0.00           C  
ATOM   2542  HG2 ARG   163      69.052  68.300  21.366  1.00  0.00           H  
ATOM   2543  HG3 ARG   163      70.332  68.226  22.562  1.00  0.00           H  
ATOM   2544  CD  ARG   163      69.978  66.436  21.716  1.00  0.00           C  
ATOM   2545  HD2 ARG   163      69.153  65.955  21.190  1.00  0.00           H  
ATOM   2546  HD3 ARG   163      70.670  66.624  20.895  1.00  0.00           H  
ATOM   2547  NE  ARG   163      70.546  65.589  22.784  1.00  0.00           N  
ATOM   2548  HE  ARG   163      70.269  65.809  23.730  1.00  0.00           H  
ATOM   2549  CZ  ARG   163      71.601  64.841  22.636  1.00  0.00           C  
ATOM   2550  NH1 ARG   163      72.214  64.572  21.475  1.00  0.00           N  
ATOM   2551 HH11 ARG   163      71.608  64.665  20.672  1.00  0.00           H  
ATOM   2552 HH12 ARG   163      73.156  64.218  21.395  1.00  0.00           H  
ATOM   2553  NH2 ARG   163      72.149  64.318  23.638  1.00  0.00           N  
ATOM   2554 HH21 ARG   163      71.725  64.508  24.534  1.00  0.00           H  
ATOM   2555 HH22 ARG   163      72.954  63.745  23.430  1.00  0.00           H  
ATOM   2556  C   ARG   163      67.268  69.826  23.067  1.00  0.00           C  
ATOM   2557  O   ARG   163      67.991  70.709  22.542  1.00  0.00           O  
ATOM   2558  N   ALA   164      65.863  69.770  22.898  1.00  0.00           N  
ATOM   2559  H   ALA   164      65.284  69.125  23.416  1.00  0.00           H  
ATOM   2560  CA  ALA   164      65.177  70.876  22.087  1.00  0.00           C  
ATOM   2561  HA  ALA   164      65.805  71.218  21.264  1.00  0.00           H  
ATOM   2562  CB  ALA   164      63.852  70.313  21.461  1.00  0.00           C  
ATOM   2563  HB1 ALA   164      64.063  69.395  20.911  1.00  0.00           H  
ATOM   2564  HB2 ALA   164      63.146  70.004  22.232  1.00  0.00           H  
ATOM   2565  HB3 ALA   164      63.454  71.085  20.802  1.00  0.00           H  
ATOM   2566  C   ALA   164      64.937  72.149  22.835  1.00  0.00           C  
ATOM   2567  O   ALA   164      65.166  73.258  22.272  1.00  0.00           O  
ATOM   2568  N   LEU   165      64.555  72.115  24.109  1.00  0.00           N  
ATOM   2569  H   LEU   165      64.344  71.227  24.543  1.00  0.00           H  
ATOM   2570  CA  LEU   165      64.443  73.247  25.004  1.00  0.00           C  
ATOM   2571  HA  LEU   165      63.775  73.913  24.459  1.00  0.00           H  
ATOM   2572  CB  LEU   165      63.740  72.694  26.345  1.00  0.00           C  
ATOM   2573  HB2 LEU   165      62.922  71.997  26.164  1.00  0.00           H  
ATOM   2574  HB3 LEU   165      64.479  72.016  26.773  1.00  0.00           H  
ATOM   2575  CG  LEU   165      63.055  73.749  27.260  1.00  0.00           C  
ATOM   2576  HG  LEU   165      63.664  74.649  27.340  1.00  0.00           H  
ATOM   2577  CD1 LEU   165      61.800  74.210  26.646  1.00  0.00           C  
ATOM   2578 HD11 LEU   165      61.030  73.474  26.879  1.00  0.00           H  
ATOM   2579 HD12 LEU   165      61.528  75.095  27.220  1.00  0.00           H  
ATOM   2580 HD13 LEU   165      61.881  74.403  25.576  1.00  0.00           H  
ATOM   2581  CD2 LEU   165      62.804  73.304  28.775  1.00  0.00           C  
ATOM   2582 HD21 LEU   165      62.139  74.001  29.285  1.00  0.00           H  
ATOM   2583 HD22 LEU   165      62.373  72.307  28.692  1.00  0.00           H  
ATOM   2584 HD23 LEU   165      63.741  73.063  29.277  1.00  0.00           H  
ATOM   2585  C   LEU   165      65.704  74.031  25.192  1.00  0.00           C  
ATOM   2586  O   LEU   165      65.538  75.258  25.245  1.00  0.00           O  
ATOM   2587  N   ARG   166      66.837  73.371  25.108  1.00  0.00           N  
ATOM   2588  H   ARG   166      66.852  72.361  25.138  1.00  0.00           H  
ATOM   2589  CA  ARG   166      68.168  74.054  25.131  1.00  0.00           C  
ATOM   2590  HA  ARG   166      68.087  74.743  25.972  1.00  0.00           H  
ATOM   2591  CB  ARG   166      69.277  73.092  25.510  1.00  0.00           C  
ATOM   2592  HB2 ARG   166      68.944  72.547  26.394  1.00  0.00           H  
ATOM   2593  HB3 ARG   166      69.492  72.467  24.643  1.00  0.00           H  
ATOM   2594  CG  ARG   166      70.620  73.889  25.808  1.00  0.00           C  
ATOM   2595  HG2 ARG   166      70.872  74.566  24.991  1.00  0.00           H  
ATOM   2596  HG3 ARG   166      70.589  74.495  26.713  1.00  0.00           H  
ATOM   2597  CD  ARG   166      71.746  72.915  25.831  1.00  0.00           C  
ATOM   2598  HD2 ARG   166      71.501  72.093  26.504  1.00  0.00           H  
ATOM   2599  HD3 ARG   166      71.806  72.533  24.812  1.00  0.00           H  
ATOM   2600  NE  ARG   166      73.018  73.592  26.168  1.00  0.00           N  
ATOM   2601  HE  ARG   166      73.059  73.800  27.155  1.00  0.00           H  
ATOM   2602  CZ  ARG   166      73.954  74.084  25.378  1.00  0.00           C  
ATOM   2603  NH1 ARG   166      74.089  73.790  24.129  1.00  0.00           N  
ATOM   2604 HH11 ARG   166      73.318  73.298  23.702  1.00  0.00           H  
ATOM   2605 HH12 ARG   166      74.754  74.247  23.522  1.00  0.00           H  
ATOM   2606  NH2 ARG   166      74.838  74.951  25.828  1.00  0.00           N  
ATOM   2607 HH21 ARG   166      74.780  75.284  26.780  1.00  0.00           H  
ATOM   2608 HH22 ARG   166      75.685  75.138  25.311  1.00  0.00           H  
ATOM   2609  C   ARG   166      68.390  74.803  23.843  1.00  0.00           C  
ATOM   2610  O   ARG   166      68.758  75.920  23.911  1.00  0.00           O  
ATOM   2611  N   ALA   167      68.298  74.105  22.722  1.00  0.00           N  
ATOM   2612  H   ALA   167      68.064  73.128  22.821  1.00  0.00           H  
ATOM   2613  CA  ALA   167      68.419  74.825  21.451  1.00  0.00           C  
ATOM   2614  HA  ALA   167      69.315  75.444  21.503  1.00  0.00           H  
ATOM   2615  CB  ALA   167      68.491  73.827  20.282  1.00  0.00           C  
ATOM   2616  HB1 ALA   167      68.208  74.209  19.302  1.00  0.00           H  
ATOM   2617  HB2 ALA   167      69.471  73.350  20.247  1.00  0.00           H  
ATOM   2618  HB3 ALA   167      67.804  73.006  20.484  1.00  0.00           H  
ATOM   2619  C   ALA   167      67.386  75.927  21.190  1.00  0.00           C  
ATOM   2620  O   ALA   167      67.652  76.803  20.328  1.00  0.00           O  
ATOM   2621  N   LEU   168      66.244  75.973  21.911  1.00  0.00           N  
ATOM   2622  H   LEU   168      66.044  75.225  22.560  1.00  0.00           H  
ATOM   2623  CA  LEU   168      65.310  77.067  21.884  1.00  0.00           C  
ATOM   2624  HA  LEU   168      65.279  77.513  20.889  1.00  0.00           H  
ATOM   2625  CB  LEU   168      63.927  76.249  22.088  1.00  0.00           C  
ATOM   2626  HB2 LEU   168      63.666  75.701  21.182  1.00  0.00           H  
ATOM   2627  HB3 LEU   168      64.090  75.579  22.932  1.00  0.00           H  
ATOM   2628  CG  LEU   168      62.776  77.191  22.365  1.00  0.00           C  
ATOM   2629  HG  LEU   168      62.997  77.888  23.173  1.00  0.00           H  
ATOM   2630  CD1 LEU   168      62.495  78.026  21.103  1.00  0.00           C  
ATOM   2631 HD11 LEU   168      61.713  78.766  21.271  1.00  0.00           H  
ATOM   2632 HD12 LEU   168      63.380  78.553  20.748  1.00  0.00           H  
ATOM   2633 HD13 LEU   168      62.131  77.388  20.298  1.00  0.00           H  
ATOM   2634  CD2 LEU   168      61.480  76.531  22.763  1.00  0.00           C  
ATOM   2635 HD21 LEU   168      60.745  77.257  23.111  1.00  0.00           H  
ATOM   2636 HD22 LEU   168      61.121  76.027  21.866  1.00  0.00           H  
ATOM   2637 HD23 LEU   168      61.557  75.839  23.602  1.00  0.00           H  
ATOM   2638  C   LEU   168      65.611  78.223  22.866  1.00  0.00           C  
ATOM   2639  O   LEU   168      65.293  79.323  22.556  1.00  0.00           O  
ATOM   2640  N   VAL   169      66.043  77.940  24.036  1.00  0.00           N  
ATOM   2641  H   VAL   169      66.199  76.970  24.270  1.00  0.00           H  
ATOM   2642  CA  VAL   169      66.576  78.974  24.936  1.00  0.00           C  
ATOM   2643  HA  VAL   169      65.847  79.775  25.061  1.00  0.00           H  
ATOM   2644  CB  VAL   169      67.081  78.409  26.334  1.00  0.00           C  
ATOM   2645  HB  VAL   169      67.625  77.479  26.169  1.00  0.00           H  
ATOM   2646  CG1 VAL   169      68.118  79.198  27.102  1.00  0.00           C  
ATOM   2647 HG11 VAL   169      67.812  80.231  26.942  1.00  0.00           H  
ATOM   2648 HG12 VAL   169      68.010  79.043  28.176  1.00  0.00           H  
ATOM   2649 HG13 VAL   169      69.091  79.003  26.651  1.00  0.00           H  
ATOM   2650  CG2 VAL   169      65.764  78.245  27.132  1.00  0.00           C  
ATOM   2651 HG21 VAL   169      65.026  77.678  26.564  1.00  0.00           H  
ATOM   2652 HG22 VAL   169      65.958  77.784  28.100  1.00  0.00           H  
ATOM   2653 HG23 VAL   169      65.339  79.243  27.237  1.00  0.00           H  
ATOM   2654  C   VAL   169      67.738  79.610  24.198  1.00  0.00           C  
ATOM   2655  O   VAL   169      67.675  80.818  24.046  1.00  0.00           O  
ATOM   2656  N   LEU   170      68.722  78.882  23.697  1.00  0.00           N  
ATOM   2657  H   LEU   170      68.689  77.892  23.894  1.00  0.00           H  
ATOM   2658  CA  LEU   170      69.725  79.424  22.823  1.00  0.00           C  
ATOM   2659  HA  LEU   170      70.085  80.339  23.294  1.00  0.00           H  
ATOM   2660  CB  LEU   170      70.865  78.405  22.652  1.00  0.00           C  
ATOM   2661  HB2 LEU   170      70.443  77.461  22.307  1.00  0.00           H  
ATOM   2662  HB3 LEU   170      71.639  78.595  21.909  1.00  0.00           H  
ATOM   2663  CG  LEU   170      71.586  77.923  23.955  1.00  0.00           C  
ATOM   2664  HG  LEU   170      70.849  77.752  24.739  1.00  0.00           H  
ATOM   2665  CD1 LEU   170      72.363  76.644  23.774  1.00  0.00           C  
ATOM   2666 HD11 LEU   170      73.241  76.781  23.142  1.00  0.00           H  
ATOM   2667 HD12 LEU   170      72.768  76.210  24.688  1.00  0.00           H  
ATOM   2668 HD13 LEU   170      71.745  75.973  23.177  1.00  0.00           H  
ATOM   2669  CD2 LEU   170      72.508  79.007  24.513  1.00  0.00           C  
ATOM   2670 HD21 LEU   170      73.073  79.436  23.685  1.00  0.00           H  
ATOM   2671 HD22 LEU   170      71.956  79.787  25.037  1.00  0.00           H  
ATOM   2672 HD23 LEU   170      73.121  78.481  25.245  1.00  0.00           H  
ATOM   2673  C   LEU   170      69.298  79.896  21.418  1.00  0.00           C  
ATOM   2674  O   LEU   170      70.082  80.537  20.720  1.00  0.00           O  
ATOM   2675  N   LYS   171      68.116  79.618  20.921  1.00  0.00           N  
ATOM   2676  H   LYS   171      67.452  78.930  21.246  1.00  0.00           H  
ATOM   2677  CA  LYS   171      67.502  80.327  19.760  1.00  0.00           C  
ATOM   2678  HA  LYS   171      68.146  80.283  18.881  1.00  0.00           H  
ATOM   2679  CB  LYS   171      66.101  79.719  19.322  1.00  0.00           C  
ATOM   2680  HB2 LYS   171      66.220  78.646  19.171  1.00  0.00           H  
ATOM   2681  HB3 LYS   171      65.399  79.801  20.152  1.00  0.00           H  
ATOM   2682  CG  LYS   171      65.485  80.359  18.065  1.00  0.00           C  
ATOM   2683  HG2 LYS   171      65.288  81.413  18.261  1.00  0.00           H  
ATOM   2684  HG3 LYS   171      66.150  80.354  17.201  1.00  0.00           H  
ATOM   2685  CD  LYS   171      64.233  79.506  17.685  1.00  0.00           C  
ATOM   2686  HD2 LYS   171      64.573  78.535  17.327  1.00  0.00           H  
ATOM   2687  HD3 LYS   171      63.564  79.574  18.543  1.00  0.00           H  
ATOM   2688  CE  LYS   171      63.520  80.213  16.477  1.00  0.00           C  
ATOM   2689  HE2 LYS   171      63.425  81.278  16.688  1.00  0.00           H  
ATOM   2690  HE3 LYS   171      64.198  80.190  15.623  1.00  0.00           H  
ATOM   2691  NZ  LYS   171      62.241  79.565  16.090  1.00  0.00           N  
ATOM   2692  HZ1 LYS   171      61.466  79.683  16.727  1.00  0.00           H  
ATOM   2693  HZ2 LYS   171      61.957  79.923  15.189  1.00  0.00           H  
ATOM   2694  HZ3 LYS   171      62.426  78.578  15.982  1.00  0.00           H  
ATOM   2695  C   LYS   171      67.297  81.805  20.159  1.00  0.00           C  
ATOM   2696  O   LYS   171      67.836  82.692  19.530  1.00  0.00           O  
ATOM   2697  N   ASN   172      66.464  81.921  21.188  1.00  0.00           N  
ATOM   2698  H   ASN   172      66.179  81.139  21.761  1.00  0.00           H  
ATOM   2699  CA  ASN   172      65.971  83.251  21.504  1.00  0.00           C  
ATOM   2700  HA  ASN   172      65.942  83.741  20.531  1.00  0.00           H  
ATOM   2701  CB  ASN   172      64.609  83.112  22.136  1.00  0.00           C  
ATOM   2702  HB2 ASN   172      64.156  84.069  21.877  1.00  0.00           H  
ATOM   2703  HB3 ASN   172      63.969  82.417  21.592  1.00  0.00           H  
ATOM   2704  CG  ASN   172      64.488  82.928  23.658  1.00  0.00           C  
ATOM   2705  OD1 ASN   172      64.390  83.844  24.446  1.00  0.00           O  
ATOM   2706  ND2 ASN   172      64.416  81.669  24.047  1.00  0.00           N  
ATOM   2707 HD21 ASN   172      64.263  81.436  25.018  1.00  0.00           H  
ATOM   2708 HD22 ASN   172      64.479  81.029  23.268  1.00  0.00           H  
ATOM   2709  C   ASN   172      66.873  84.232  22.356  1.00  0.00           C  
ATOM   2710  O   ASN   172      67.037  85.407  22.047  1.00  0.00           O  
ATOM   2711  N   ARG   173      67.589  83.673  23.343  1.00  0.00           N  
ATOM   2712  H   ARG   173      67.407  82.718  23.617  1.00  0.00           H  
ATOM   2713  CA  ARG   173      68.509  84.418  24.236  1.00  0.00           C  
ATOM   2714  HA  ARG   173      68.802  85.356  23.766  1.00  0.00           H  
ATOM   2715  CB  ARG   173      67.826  84.843  25.572  1.00  0.00           C  
ATOM   2716  HB2 ARG   173      67.273  83.999  25.985  1.00  0.00           H  
ATOM   2717  HB3 ARG   173      68.647  85.227  26.177  1.00  0.00           H  
ATOM   2718  CG  ARG   173      66.845  85.985  25.248  1.00  0.00           C  
ATOM   2719  HG2 ARG   173      67.437  86.890  25.110  1.00  0.00           H  
ATOM   2720  HG3 ARG   173      66.263  85.818  24.342  1.00  0.00           H  
ATOM   2721  CD  ARG   173      66.071  86.209  26.478  1.00  0.00           C  
ATOM   2722  HD2 ARG   173      65.444  85.334  26.649  1.00  0.00           H  
ATOM   2723  HD3 ARG   173      66.624  86.504  27.370  1.00  0.00           H  
ATOM   2724  NE  ARG   173      65.049  87.282  26.247  1.00  0.00           N  
ATOM   2725  HE  ARG   173      65.287  88.234  26.484  1.00  0.00           H  
ATOM   2726  CZ  ARG   173      63.741  87.208  25.999  1.00  0.00           C  
ATOM   2727  NH1 ARG   173      63.127  86.078  25.767  1.00  0.00           N  
ATOM   2728 HH11 ARG   173      63.770  85.307  25.662  1.00  0.00           H  
ATOM   2729 HH12 ARG   173      62.155  86.155  25.500  1.00  0.00           H  
ATOM   2730  NH2 ARG   173      62.985  88.267  25.976  1.00  0.00           N  
ATOM   2731 HH21 ARG   173      63.307  89.212  26.130  1.00  0.00           H  
ATOM   2732 HH22 ARG   173      61.999  88.118  25.811  1.00  0.00           H  
ATOM   2733  C   ARG   173      69.740  83.526  24.422  1.00  0.00           C  
ATOM   2734  O   ARG   173      69.852  82.851  25.483  1.00  0.00           O  
ATOM   2735  N   PRO   174      70.644  83.342  23.407  1.00  0.00           N  
ATOM   2736  CD  PRO   174      70.627  83.996  22.084  1.00  0.00           C  
ATOM   2737  HD2 PRO   174      70.315  85.040  22.097  1.00  0.00           H  
ATOM   2738  HD3 PRO   174      69.965  83.432  21.428  1.00  0.00           H  
ATOM   2739  CG  PRO   174      72.044  83.918  21.576  1.00  0.00           C  
ATOM   2740  HG2 PRO   174      72.574  84.698  22.122  1.00  0.00           H  
ATOM   2741  HG3 PRO   174      72.009  84.056  20.495  1.00  0.00           H  
ATOM   2742  CB  PRO   174      72.469  82.567  22.032  1.00  0.00           C  
ATOM   2743  HB2 PRO   174      73.559  82.575  22.023  1.00  0.00           H  
ATOM   2744  HB3 PRO   174      72.057  81.738  21.455  1.00  0.00           H  
ATOM   2745  CA  PRO   174      71.883  82.551  23.503  1.00  0.00           C  
ATOM   2746  HA  PRO   174      71.673  81.498  23.689  1.00  0.00           H  
ATOM   2747  C   PRO   174      72.975  82.927  24.451  1.00  0.00           C  
ATOM   2748  O   PRO   174      73.745  82.001  24.751  1.00  0.00           O  
ATOM   2749  N   LEU   175      72.970  84.199  24.887  1.00  0.00           N  
ATOM   2750  H   LEU   175      72.326  84.834  24.439  1.00  0.00           H  
ATOM   2751  CA  LEU   175      74.028  84.842  25.733  1.00  0.00           C  
ATOM   2752  HA  LEU   175      74.866  84.156  25.862  1.00  0.00           H  
ATOM   2753  CB  LEU   175      74.593  86.072  25.052  1.00  0.00           C  
ATOM   2754  HB2 LEU   175      73.724  86.702  24.860  1.00  0.00           H  
ATOM   2755  HB3 LEU   175      75.288  86.611  25.696  1.00  0.00           H  
ATOM   2756  CG  LEU   175      75.271  85.753  23.709  1.00  0.00           C  
ATOM   2757  HG  LEU   175      74.487  85.470  23.006  1.00  0.00           H  
ATOM   2758  CD1 LEU   175      75.914  87.040  23.123  1.00  0.00           C  
ATOM   2759 HD11 LEU   175      76.264  86.798  22.119  1.00  0.00           H  
ATOM   2760 HD12 LEU   175      75.103  87.759  23.006  1.00  0.00           H  
ATOM   2761 HD13 LEU   175      76.670  87.374  23.834  1.00  0.00           H  
ATOM   2762  CD2 LEU   175      76.380  84.643  23.751  1.00  0.00           C  
ATOM   2763 HD21 LEU   175      77.006  84.652  22.859  1.00  0.00           H  
ATOM   2764 HD22 LEU   175      77.024  84.758  24.622  1.00  0.00           H  
ATOM   2765 HD23 LEU   175      75.884  83.673  23.713  1.00  0.00           H  
ATOM   2766  C   LEU   175      73.566  85.081  27.197  1.00  0.00           C  
ATOM   2767  O   LEU   175      74.422  85.488  27.982  1.00  0.00           O  
ATOM   2768  N   GLU   176      72.302  84.815  27.466  1.00  0.00           N  
ATOM   2769  H   GLU   176      71.696  84.697  26.667  1.00  0.00           H  
ATOM   2770  CA  GLU   176      71.828  84.788  28.866  1.00  0.00           C  
ATOM   2771  HA  GLU   176      72.361  85.593  29.372  1.00  0.00           H  
ATOM   2772  CB  GLU   176      70.307  85.147  28.935  1.00  0.00           C  
ATOM   2773  HB2 GLU   176      69.998  86.001  28.331  1.00  0.00           H  
ATOM   2774  HB3 GLU   176      69.844  84.227  28.579  1.00  0.00           H  
ATOM   2775  CG  GLU   176      69.806  85.416  30.332  1.00  0.00           C  
ATOM   2776  HG2 GLU   176      68.716  85.402  30.331  1.00  0.00           H  
ATOM   2777  HG3 GLU   176      70.181  84.588  30.933  1.00  0.00           H  
ATOM   2778  CD  GLU   176      70.216  86.786  30.772  1.00  0.00           C  
ATOM   2779  OE1 GLU   176      71.235  87.005  31.464  1.00  0.00           O  
ATOM   2780  OE2 GLU   176      69.399  87.734  30.525  1.00  0.00           O  
ATOM   2781  C   GLU   176      72.159  83.412  29.502  1.00  0.00           C  
ATOM   2782  O   GLU   176      71.417  82.452  29.614  1.00  0.00           O  
ATOM   2783  N   THR   177      73.422  83.153  29.804  1.00  0.00           N  
ATOM   2784  H   THR   177      74.145  83.843  29.655  1.00  0.00           H  
ATOM   2785  CA  THR   177      73.947  81.768  30.065  1.00  0.00           C  
ATOM   2786  HA  THR   177      73.547  81.094  29.307  1.00  0.00           H  
ATOM   2787  CB  THR   177      75.447  81.591  29.870  1.00  0.00           C  
ATOM   2788  HB  THR   177      75.652  80.566  29.558  1.00  0.00           H  
ATOM   2789  CG2 THR   177      76.050  82.455  28.690  1.00  0.00           C  
ATOM   2790 HG21 THR   177      77.083  82.158  28.504  1.00  0.00           H  
ATOM   2791 HG22 THR   177      75.387  82.286  27.842  1.00  0.00           H  
ATOM   2792 HG23 THR   177      76.049  83.507  28.977  1.00  0.00           H  
ATOM   2793  OG1 THR   177      76.107  82.027  31.072  1.00  0.00           O  
ATOM   2794  HG1 THR   177      76.135  81.244  31.628  1.00  0.00           H  
ATOM   2795  C   THR   177      73.500  81.159  31.400  1.00  0.00           C  
ATOM   2796  O   THR   177      73.739  79.964  31.660  1.00  0.00           O  
ATOM   2797  N   SER   178      72.738  81.865  32.191  1.00  0.00           N  
ATOM   2798  H   SER   178      72.523  82.820  31.942  1.00  0.00           H  
ATOM   2799  CA  SER   178      71.934  81.283  33.269  1.00  0.00           C  
ATOM   2800  HA  SER   178      72.414  80.423  33.737  1.00  0.00           H  
ATOM   2801  CB  SER   178      71.906  82.382  34.331  1.00  0.00           C  
ATOM   2802  HB2 SER   178      71.578  81.887  35.245  1.00  0.00           H  
ATOM   2803  HB3 SER   178      72.935  82.714  34.474  1.00  0.00           H  
ATOM   2804  OG  SER   178      71.028  83.448  33.903  1.00  0.00           O  
ATOM   2805  HG  SER   178      71.555  84.049  33.373  1.00  0.00           H  
ATOM   2806  C   SER   178      70.555  80.728  32.867  1.00  0.00           C  
ATOM   2807  O   SER   178      69.963  79.974  33.635  1.00  0.00           O  
ATOM   2808  N   ARG   179      70.002  81.108  31.711  1.00  0.00           N  
ATOM   2809  H   ARG   179      70.598  81.524  31.010  1.00  0.00           H  
ATOM   2810  CA  ARG   179      68.533  80.903  31.374  1.00  0.00           C  
ATOM   2811  HA  ARG   179      67.907  81.425  32.098  1.00  0.00           H  
ATOM   2812  CB  ARG   179      68.199  81.690  30.163  1.00  0.00           C  
ATOM   2813  HB2 ARG   179      68.641  82.662  30.382  1.00  0.00           H  
ATOM   2814  HB3 ARG   179      68.772  81.256  29.343  1.00  0.00           H  
ATOM   2815  CG  ARG   179      66.733  81.881  29.741  1.00  0.00           C  
ATOM   2816  HG2 ARG   179      66.287  80.886  29.725  1.00  0.00           H  
ATOM   2817  HG3 ARG   179      66.281  82.386  30.594  1.00  0.00           H  
ATOM   2818  CD  ARG   179      66.449  82.589  28.401  1.00  0.00           C  
ATOM   2819  HD2 ARG   179      66.819  83.613  28.456  1.00  0.00           H  
ATOM   2820  HD3 ARG   179      67.121  82.134  27.673  1.00  0.00           H  
ATOM   2821  NE  ARG   179      65.024  82.421  28.017  1.00  0.00           N  
ATOM   2822  HE  ARG   179      64.782  81.650  27.410  1.00  0.00           H  
ATOM   2823  CZ  ARG   179      64.014  83.251  28.339  1.00  0.00           C  
ATOM   2824  NH1 ARG   179      64.098  84.367  28.958  1.00  0.00           N  
ATOM   2825 HH11 ARG   179      64.998  84.606  29.350  1.00  0.00           H  
ATOM   2826 HH12 ARG   179      63.251  84.680  29.410  1.00  0.00           H  
ATOM   2827  NH2 ARG   179      62.838  83.056  27.878  1.00  0.00           N  
ATOM   2828 HH21 ARG   179      62.649  82.178  27.417  1.00  0.00           H  
ATOM   2829 HH22 ARG   179      62.159  83.791  28.020  1.00  0.00           H  
ATOM   2830  C   ARG   179      68.100  79.396  31.345  1.00  0.00           C  
ATOM   2831  O   ARG   179      67.041  79.021  31.845  1.00  0.00           O  
ATOM   2832  N   PHE   180      68.906  78.485  30.681  1.00  0.00           N  
ATOM   2833  H   PHE   180      69.803  78.770  30.314  1.00  0.00           H  
ATOM   2834  CA  PHE   180      68.455  77.121  30.768  1.00  0.00           C  
ATOM   2835  HA  PHE   180      67.428  77.115  30.404  1.00  0.00           H  
ATOM   2836  CB  PHE   180      69.292  76.274  29.728  1.00  0.00           C  
ATOM   2837  HB2 PHE   180      69.431  76.792  28.780  1.00  0.00           H  
ATOM   2838  HB3 PHE   180      70.330  76.207  30.055  1.00  0.00           H  
ATOM   2839  CG  PHE   180      68.843  74.852  29.577  1.00  0.00           C  
ATOM   2840  CD1 PHE   180      67.492  74.655  29.136  1.00  0.00           C  
ATOM   2841  HD1 PHE   180      66.799  75.483  29.153  1.00  0.00           H  
ATOM   2842  CE1 PHE   180      66.963  73.355  28.997  1.00  0.00           C  
ATOM   2843  HE1 PHE   180      65.942  73.212  28.676  1.00  0.00           H  
ATOM   2844  CZ  PHE   180      67.812  72.195  29.164  1.00  0.00           C  
ATOM   2845  HZ  PHE   180      67.370  71.249  28.889  1.00  0.00           H  
ATOM   2846  CE2 PHE   180      69.156  72.410  29.563  1.00  0.00           C  
ATOM   2847  HE2 PHE   180      69.872  71.625  29.756  1.00  0.00           H  
ATOM   2848  CD2 PHE   180      69.672  73.697  29.847  1.00  0.00           C  
ATOM   2849  HD2 PHE   180      70.697  73.751  30.181  1.00  0.00           H  
ATOM   2850  C   PHE   180      68.420  76.540  32.136  1.00  0.00           C  
ATOM   2851  O   PHE   180      67.354  75.998  32.450  1.00  0.00           O  
ATOM   2852  N   THR   181      69.422  76.758  33.012  1.00  0.00           N  
ATOM   2853  H   THR   181      70.222  77.244  32.632  1.00  0.00           H  
ATOM   2854  CA  THR   181      69.348  76.428  34.452  1.00  0.00           C  
ATOM   2855  HA  THR   181      69.156  75.356  34.501  1.00  0.00           H  
ATOM   2856  CB  THR   181      70.743  76.645  35.048  1.00  0.00           C  
ATOM   2857  HB  THR   181      70.990  77.650  34.706  1.00  0.00           H  
ATOM   2858  CG2 THR   181      70.757  76.656  36.579  1.00  0.00           C  
ATOM   2859 HG21 THR   181      71.757  76.623  37.011  1.00  0.00           H  
ATOM   2860 HG22 THR   181      70.302  77.591  36.907  1.00  0.00           H  
ATOM   2861 HG23 THR   181      70.105  75.839  36.887  1.00  0.00           H  
ATOM   2862  OG1 THR   181      71.628  75.606  34.545  1.00  0.00           O  
ATOM   2863  HG1 THR   181      72.029  76.060  33.801  1.00  0.00           H  
ATOM   2864  C   THR   181      68.241  77.151  35.312  1.00  0.00           C  
ATOM   2865  O   THR   181      67.468  76.451  35.977  1.00  0.00           O  
ATOM   2866  N   LYS   182      67.997  78.448  35.145  1.00  0.00           N  
ATOM   2867  H   LYS   182      68.546  78.920  34.440  1.00  0.00           H  
ATOM   2868  CA  LYS   182      66.855  79.151  35.726  1.00  0.00           C  
ATOM   2869  HA  LYS   182      66.818  79.149  36.815  1.00  0.00           H  
ATOM   2870  CB  LYS   182      66.873  80.628  35.279  1.00  0.00           C  
ATOM   2871  HB2 LYS   182      66.953  80.721  34.196  1.00  0.00           H  
ATOM   2872  HB3 LYS   182      65.936  81.079  35.607  1.00  0.00           H  
ATOM   2873  CG  LYS   182      67.951  81.560  35.844  1.00  0.00           C  
ATOM   2874  HG2 LYS   182      67.794  81.541  36.922  1.00  0.00           H  
ATOM   2875  HG3 LYS   182      68.878  81.074  35.539  1.00  0.00           H  
ATOM   2876  CD  LYS   182      68.043  82.947  35.206  1.00  0.00           C  
ATOM   2877  HD2 LYS   182      68.468  82.984  34.203  1.00  0.00           H  
ATOM   2878  HD3 LYS   182      67.035  83.357  35.148  1.00  0.00           H  
ATOM   2879  CE  LYS   182      69.024  83.874  35.984  1.00  0.00           C  
ATOM   2880  HE2 LYS   182      68.744  84.064  37.020  1.00  0.00           H  
ATOM   2881  HE3 LYS   182      70.032  83.476  36.097  1.00  0.00           H  
ATOM   2882  NZ  LYS   182      69.018  85.264  35.402  1.00  0.00           N  
ATOM   2883  HZ1 LYS   182      69.697  85.862  35.850  1.00  0.00           H  
ATOM   2884  HZ2 LYS   182      69.188  85.288  34.406  1.00  0.00           H  
ATOM   2885  HZ3 LYS   182      68.088  85.640  35.523  1.00  0.00           H  
ATOM   2886  C   LYS   182      65.533  78.496  35.505  1.00  0.00           C  
ATOM   2887  O   LYS   182      64.786  78.378  36.534  1.00  0.00           O  
ATOM   2888  N   LEU   183      65.209  78.037  34.297  1.00  0.00           N  
ATOM   2889  H   LEU   183      65.853  78.300  33.565  1.00  0.00           H  
ATOM   2890  CA  LEU   183      64.065  77.167  34.072  1.00  0.00           C  
ATOM   2891  HA  LEU   183      63.212  77.712  34.476  1.00  0.00           H  
ATOM   2892  CB  LEU   183      63.894  76.979  32.607  1.00  0.00           C  
ATOM   2893  HB2 LEU   183      64.048  77.984  32.214  1.00  0.00           H  
ATOM   2894  HB3 LEU   183      64.750  76.476  32.158  1.00  0.00           H  
ATOM   2895  CG  LEU   183      62.550  76.492  31.961  1.00  0.00           C  
ATOM   2896  HG  LEU   183      62.442  75.408  31.920  1.00  0.00           H  
ATOM   2897  CD1 LEU   183      61.261  77.233  32.559  1.00  0.00           C  
ATOM   2898 HD11 LEU   183      61.545  78.278  32.681  1.00  0.00           H  
ATOM   2899 HD12 LEU   183      60.452  77.085  31.844  1.00  0.00           H  
ATOM   2900 HD13 LEU   183      60.963  76.807  33.517  1.00  0.00           H  
ATOM   2901  CD2 LEU   183      62.519  76.901  30.499  1.00  0.00           C  
ATOM   2902 HD21 LEU   183      62.771  77.950  30.342  1.00  0.00           H  
ATOM   2903 HD22 LEU   183      63.333  76.334  30.047  1.00  0.00           H  
ATOM   2904 HD23 LEU   183      61.575  76.684  30.000  1.00  0.00           H  
ATOM   2905  C   LEU   183      64.146  75.839  34.811  1.00  0.00           C  
ATOM   2906  O   LEU   183      63.200  75.430  35.451  1.00  0.00           O  
ATOM   2907  N   LEU   184      65.262  75.185  34.728  1.00  0.00           N  
ATOM   2908  H   LEU   184      66.008  75.653  34.234  1.00  0.00           H  
ATOM   2909  CA  LEU   184      65.377  73.866  35.298  1.00  0.00           C  
ATOM   2910  HA  LEU   184      64.561  73.264  34.897  1.00  0.00           H  
ATOM   2911  CB  LEU   184      66.610  73.046  34.808  1.00  0.00           C  
ATOM   2912  HB2 LEU   184      67.458  73.655  35.122  1.00  0.00           H  
ATOM   2913  HB3 LEU   184      66.547  72.072  35.294  1.00  0.00           H  
ATOM   2914  CG  LEU   184      66.638  72.830  33.272  1.00  0.00           C  
ATOM   2915  HG  LEU   184      66.853  73.755  32.737  1.00  0.00           H  
ATOM   2916  CD1 LEU   184      67.752  71.797  32.875  1.00  0.00           C  
ATOM   2917 HD11 LEU   184      67.765  70.862  33.436  1.00  0.00           H  
ATOM   2918 HD12 LEU   184      67.571  71.495  31.844  1.00  0.00           H  
ATOM   2919 HD13 LEU   184      68.739  72.254  32.938  1.00  0.00           H  
ATOM   2920  CD2 LEU   184      65.300  72.198  32.758  1.00  0.00           C  
ATOM   2921 HD21 LEU   184      65.388  71.911  31.710  1.00  0.00           H  
ATOM   2922 HD22 LEU   184      65.348  71.262  33.314  1.00  0.00           H  
ATOM   2923 HD23 LEU   184      64.382  72.757  32.938  1.00  0.00           H  
ATOM   2924  C   LEU   184      65.217  73.819  36.799  1.00  0.00           C  
ATOM   2925  O   LEU   184      64.628  72.860  37.252  1.00  0.00           O  
ATOM   2926  N   LEU   185      65.586  74.873  37.551  1.00  0.00           N  
ATOM   2927  H   LEU   185      66.106  75.624  37.121  1.00  0.00           H  
ATOM   2928  CA  LEU   185      65.374  74.941  38.999  1.00  0.00           C  
ATOM   2929  HA  LEU   185      65.848  74.087  39.483  1.00  0.00           H  
ATOM   2930  CB  LEU   185      66.102  76.182  39.518  1.00  0.00           C  
ATOM   2931  HB2 LEU   185      65.655  77.017  38.979  1.00  0.00           H  
ATOM   2932  HB3 LEU   185      65.877  76.234  40.583  1.00  0.00           H  
ATOM   2933  CG  LEU   185      67.657  76.328  39.319  1.00  0.00           C  
ATOM   2934  HG  LEU   185      67.991  76.339  38.281  1.00  0.00           H  
ATOM   2935  CD1 LEU   185      68.057  77.659  39.866  1.00  0.00           C  
ATOM   2936 HD11 LEU   185      69.124  77.754  39.665  1.00  0.00           H  
ATOM   2937 HD12 LEU   185      67.564  78.446  39.295  1.00  0.00           H  
ATOM   2938 HD13 LEU   185      67.855  77.801  40.928  1.00  0.00           H  
ATOM   2939  CD2 LEU   185      68.489  75.257  40.027  1.00  0.00           C  
ATOM   2940 HD21 LEU   185      68.615  74.398  39.369  1.00  0.00           H  
ATOM   2941 HD22 LEU   185      69.523  75.585  40.134  1.00  0.00           H  
ATOM   2942 HD23 LEU   185      68.056  75.043  41.004  1.00  0.00           H  
ATOM   2943  C   LEU   185      63.892  74.857  39.461  1.00  0.00           C  
ATOM   2944  O   LEU   185      63.641  74.585  40.611  1.00  0.00           O  
ATOM   2945  N   LYS   186      62.955  75.045  38.490  1.00  0.00           N  
ATOM   2946  H   LYS   186      63.343  74.975  37.560  1.00  0.00           H  
ATOM   2947  CA  LYS   186      61.553  74.792  38.711  1.00  0.00           C  
ATOM   2948  HA  LYS   186      61.216  75.409  39.545  1.00  0.00           H  
ATOM   2949  CB  LYS   186      60.786  75.360  37.528  1.00  0.00           C  
ATOM   2950  HB2 LYS   186      60.912  74.782  36.613  1.00  0.00           H  
ATOM   2951  HB3 LYS   186      59.740  75.259  37.815  1.00  0.00           H  
ATOM   2952  CG  LYS   186      61.017  76.897  37.376  1.00  0.00           C  
ATOM   2953  HG2 LYS   186      62.070  77.094  37.172  1.00  0.00           H  
ATOM   2954  HG3 LYS   186      60.359  77.210  36.565  1.00  0.00           H  
ATOM   2955  CD  LYS   186      60.726  77.713  38.609  1.00  0.00           C  
ATOM   2956  HD2 LYS   186      59.713  77.584  38.990  1.00  0.00           H  
ATOM   2957  HD3 LYS   186      61.318  77.347  39.447  1.00  0.00           H  
ATOM   2958  CE  LYS   186      60.887  79.203  38.506  1.00  0.00           C  
ATOM   2959  HE2 LYS   186      61.880  79.395  38.098  1.00  0.00           H  
ATOM   2960  HE3 LYS   186      60.144  79.425  37.741  1.00  0.00           H  
ATOM   2961  NZ  LYS   186      60.507  79.863  39.785  1.00  0.00           N  
ATOM   2962  HZ1 LYS   186      59.667  79.426  40.137  1.00  0.00           H  
ATOM   2963  HZ2 LYS   186      61.097  79.785  40.600  1.00  0.00           H  
ATOM   2964  HZ3 LYS   186      60.382  80.849  39.607  1.00  0.00           H  
ATOM   2965  C   LYS   186      61.187  73.395  38.967  1.00  0.00           C  
ATOM   2966  O   LYS   186      60.233  73.148  39.651  1.00  0.00           O  
ATOM   2967  N   LEU   187      61.877  72.416  38.405  1.00  0.00           N  
ATOM   2968  H   LEU   187      62.684  72.704  37.870  1.00  0.00           H  
ATOM   2969  CA  LEU   187      61.456  71.056  38.384  1.00  0.00           C  
ATOM   2970  HA  LEU   187      60.405  70.998  38.101  1.00  0.00           H  
ATOM   2971  CB  LEU   187      62.346  70.229  37.417  1.00  0.00           C  
ATOM   2972  HB2 LEU   187      63.378  70.306  37.759  1.00  0.00           H  
ATOM   2973  HB3 LEU   187      62.134  69.169  37.557  1.00  0.00           H  
ATOM   2974  CG  LEU   187      62.185  70.511  35.923  1.00  0.00           C  
ATOM   2975  HG  LEU   187      62.137  71.568  35.660  1.00  0.00           H  
ATOM   2976  CD1 LEU   187      63.338  69.832  35.177  1.00  0.00           C  
ATOM   2977 HD11 LEU   187      63.411  68.751  35.294  1.00  0.00           H  
ATOM   2978 HD12 LEU   187      63.195  70.046  34.118  1.00  0.00           H  
ATOM   2979 HD13 LEU   187      64.263  70.345  35.439  1.00  0.00           H  
ATOM   2980  CD2 LEU   187      60.805  69.867  35.558  1.00  0.00           C  
ATOM   2981 HD21 LEU   187      60.549  69.999  34.507  1.00  0.00           H  
ATOM   2982 HD22 LEU   187      60.814  68.805  35.803  1.00  0.00           H  
ATOM   2983 HD23 LEU   187      60.095  70.244  36.294  1.00  0.00           H  
ATOM   2984  C   LEU   187      61.583  70.452  39.830  1.00  0.00           C  
ATOM   2985  O   LEU   187      60.596  70.044  40.409  1.00  0.00           O  
ATOM   2986  N   PRO   188      62.645  70.699  40.632  1.00  0.00           N  
ATOM   2987  CD  PRO   188      64.010  71.137  40.309  1.00  0.00           C  
ATOM   2988  HD2 PRO   188      64.135  71.959  39.605  1.00  0.00           H  
ATOM   2989  HD3 PRO   188      64.552  70.264  39.944  1.00  0.00           H  
ATOM   2990  CG  PRO   188      64.765  71.459  41.591  1.00  0.00           C  
ATOM   2991  HG2 PRO   188      64.517  72.466  41.927  1.00  0.00           H  
ATOM   2992  HG3 PRO   188      65.852  71.414  41.515  1.00  0.00           H  
ATOM   2993  CB  PRO   188      64.149  70.447  42.567  1.00  0.00           C  
ATOM   2994  HB2 PRO   188      64.160  70.734  43.619  1.00  0.00           H  
ATOM   2995  HB3 PRO   188      64.635  69.482  42.425  1.00  0.00           H  
ATOM   2996  CA  PRO   188      62.746  70.208  42.026  1.00  0.00           C  
ATOM   2997  HA  PRO   188      62.459  69.158  42.081  1.00  0.00           H  
ATOM   2998  C   PRO   188      61.685  70.884  42.921  1.00  0.00           C  
ATOM   2999  O   PRO   188      61.016  70.182  43.712  1.00  0.00           O  
ATOM   3000  N   ASP   189      61.452  72.169  42.687  1.00  0.00           N  
ATOM   3001  H   ASP   189      61.912  72.638  41.920  1.00  0.00           H  
ATOM   3002  CA  ASP   189      60.357  72.862  43.383  1.00  0.00           C  
ATOM   3003  HA  ASP   189      60.446  72.650  44.448  1.00  0.00           H  
ATOM   3004  CB  ASP   189      60.274  74.399  42.970  1.00  0.00           C  
ATOM   3005  HB2 ASP   189      60.302  74.639  41.907  1.00  0.00           H  
ATOM   3006  HB3 ASP   189      59.350  74.805  43.382  1.00  0.00           H  
ATOM   3007  CG  ASP   189      61.472  75.252  43.564  1.00  0.00           C  
ATOM   3008  OD1 ASP   189      61.481  76.494  43.462  1.00  0.00           O  
ATOM   3009  OD2 ASP   189      62.393  74.649  44.182  1.00  0.00           O  
ATOM   3010  C   ASP   189      59.051  72.202  43.070  1.00  0.00           C  
ATOM   3011  O   ASP   189      58.185  72.139  43.936  1.00  0.00           O  
ATOM   3012  N   LEU   190      58.775  71.697  41.816  1.00  0.00           N  
ATOM   3013  H   LEU   190      59.483  71.850  41.112  1.00  0.00           H  
ATOM   3014  CA  LEU   190      57.562  70.990  41.460  1.00  0.00           C  
ATOM   3015  HA  LEU   190      56.770  71.635  41.841  1.00  0.00           H  
ATOM   3016  CB  LEU   190      57.459  70.880  39.905  1.00  0.00           C  
ATOM   3017  HB2 LEU   190      58.418  70.521  39.530  1.00  0.00           H  
ATOM   3018  HB3 LEU   190      56.714  70.114  39.690  1.00  0.00           H  
ATOM   3019  CG  LEU   190      57.067  72.209  39.270  1.00  0.00           C  
ATOM   3020  HG  LEU   190      57.581  72.956  39.875  1.00  0.00           H  
ATOM   3021  CD1 LEU   190      57.417  72.484  37.759  1.00  0.00           C  
ATOM   3022 HD11 LEU   190      57.074  73.504  37.589  1.00  0.00           H  
ATOM   3023 HD12 LEU   190      58.472  72.262  37.596  1.00  0.00           H  
ATOM   3024 HD13 LEU   190      56.804  71.862  37.107  1.00  0.00           H  
ATOM   3025  CD2 LEU   190      55.566  72.445  39.524  1.00  0.00           C  
ATOM   3026 HD21 LEU   190      55.291  73.454  39.219  1.00  0.00           H  
ATOM   3027 HD22 LEU   190      55.084  71.666  38.933  1.00  0.00           H  
ATOM   3028 HD23 LEU   190      55.295  72.204  40.552  1.00  0.00           H  
ATOM   3029  C   LEU   190      57.417  69.591  42.129  1.00  0.00           C  
ATOM   3030  O   LEU   190      56.302  69.230  42.366  1.00  0.00           O  
ATOM   3031  N   ARG   191      58.557  68.963  42.315  1.00  0.00           N  
ATOM   3032  H   ARG   191      59.351  69.337  41.817  1.00  0.00           H  
ATOM   3033  CA  ARG   191      58.560  67.626  42.949  1.00  0.00           C  
ATOM   3034  HA  ARG   191      57.724  67.036  42.575  1.00  0.00           H  
ATOM   3035  CB  ARG   191      59.958  67.013  42.613  1.00  0.00           C  
ATOM   3036  HB2 ARG   191      60.323  67.113  41.590  1.00  0.00           H  
ATOM   3037  HB3 ARG   191      60.702  67.543  43.208  1.00  0.00           H  
ATOM   3038  CG  ARG   191      60.013  65.554  42.982  1.00  0.00           C  
ATOM   3039  HG2 ARG   191      60.879  65.063  42.537  1.00  0.00           H  
ATOM   3040  HG3 ARG   191      60.220  65.451  44.047  1.00  0.00           H  
ATOM   3041  CD  ARG   191      58.773  64.634  42.651  1.00  0.00           C  
ATOM   3042  HD2 ARG   191      58.976  63.634  43.034  1.00  0.00           H  
ATOM   3043  HD3 ARG   191      57.890  65.022  43.159  1.00  0.00           H  
ATOM   3044  NE  ARG   191      58.585  64.665  41.219  1.00  0.00           N  
ATOM   3045  HE  ARG   191      57.830  65.254  40.900  1.00  0.00           H  
ATOM   3046  CZ  ARG   191      59.219  63.968  40.307  1.00  0.00           C  
ATOM   3047  NH1 ARG   191      60.053  63.023  40.609  1.00  0.00           N  
ATOM   3048 HH11 ARG   191      60.147  62.749  41.577  1.00  0.00           H  
ATOM   3049 HH12 ARG   191      60.571  62.442  39.966  1.00  0.00           H  
ATOM   3050  NH2 ARG   191      59.094  64.245  39.022  1.00  0.00           N  
ATOM   3051 HH21 ARG   191      58.491  65.034  38.838  1.00  0.00           H  
ATOM   3052 HH22 ARG   191      59.780  63.947  38.344  1.00  0.00           H  
ATOM   3053  C   ARG   191      58.437  67.722  44.451  1.00  0.00           C  
ATOM   3054  O   ARG   191      57.905  66.837  45.073  1.00  0.00           O  
ATOM   3055  N   THR   192      58.861  68.840  45.022  1.00  0.00           N  
ATOM   3056  H   THR   192      59.158  69.575  44.395  1.00  0.00           H  
ATOM   3057  CA  THR   192      58.654  69.222  46.418  1.00  0.00           C  
ATOM   3058  HA  THR   192      58.929  68.344  47.002  1.00  0.00           H  
ATOM   3059  CB  THR   192      59.366  70.549  46.760  1.00  0.00           C  
ATOM   3060  HB  THR   192      58.957  71.368  46.169  1.00  0.00           H  
ATOM   3061  CG2 THR   192      59.208  70.939  48.229  1.00  0.00           C  
ATOM   3062 HG21 THR   192      60.056  71.502  48.619  1.00  0.00           H  
ATOM   3063 HG22 THR   192      58.299  71.502  48.442  1.00  0.00           H  
ATOM   3064 HG23 THR   192      59.166  69.994  48.771  1.00  0.00           H  
ATOM   3065  OG1 THR   192      60.767  70.373  46.600  1.00  0.00           O  
ATOM   3066  HG1 THR   192      61.047  70.502  45.691  1.00  0.00           H  
ATOM   3067  C   THR   192      57.211  69.452  46.685  1.00  0.00           C  
ATOM   3068  O   THR   192      56.696  68.782  47.577  1.00  0.00           O  
ATOM   3069  N   LEU   193      56.470  70.245  45.875  1.00  0.00           N  
ATOM   3070  H   LEU   193      56.956  70.756  45.152  1.00  0.00           H  
ATOM   3071  CA  LEU   193      55.026  70.425  45.987  1.00  0.00           C  
ATOM   3072  HA  LEU   193      54.697  70.640  47.004  1.00  0.00           H  
ATOM   3073  CB  LEU   193      54.461  71.556  44.993  1.00  0.00           C  
ATOM   3074  HB2 LEU   193      54.972  71.277  44.071  1.00  0.00           H  
ATOM   3075  HB3 LEU   193      53.399  71.501  44.754  1.00  0.00           H  
ATOM   3076  CG  LEU   193      54.848  73.000  45.371  1.00  0.00           C  
ATOM   3077  HG  LEU   193      55.896  72.933  45.663  1.00  0.00           H  
ATOM   3078  CD1 LEU   193      54.829  74.111  44.278  1.00  0.00           C  
ATOM   3079 HD11 LEU   193      53.828  74.513  44.123  1.00  0.00           H  
ATOM   3080 HD12 LEU   193      55.526  74.912  44.525  1.00  0.00           H  
ATOM   3081 HD13 LEU   193      55.169  73.602  43.376  1.00  0.00           H  
ATOM   3082  CD2 LEU   193      53.932  73.484  46.470  1.00  0.00           C  
ATOM   3083 HD21 LEU   193      53.968  72.789  47.309  1.00  0.00           H  
ATOM   3084 HD22 LEU   193      54.166  74.501  46.785  1.00  0.00           H  
ATOM   3085 HD23 LEU   193      52.952  73.404  46.000  1.00  0.00           H  
ATOM   3086  C   LEU   193      54.327  69.129  45.680  1.00  0.00           C  
ATOM   3087  O   LEU   193      53.319  68.918  46.283  1.00  0.00           O  
ATOM   3088  N   ASN   194      54.818  68.250  44.768  1.00  0.00           N  
ATOM   3089  H   ASN   194      55.574  68.566  44.179  1.00  0.00           H  
ATOM   3090  CA  ASN   194      54.174  67.007  44.320  1.00  0.00           C  
ATOM   3091  HA  ASN   194      53.169  67.285  44.005  1.00  0.00           H  
ATOM   3092  CB  ASN   194      55.039  66.337  43.217  1.00  0.00           C  
ATOM   3093  HB2 ASN   194      55.235  67.013  42.385  1.00  0.00           H  
ATOM   3094  HB3 ASN   194      55.993  65.969  43.594  1.00  0.00           H  
ATOM   3095  CG  ASN   194      54.286  65.152  42.744  1.00  0.00           C  
ATOM   3096  OD1 ASN   194      53.535  65.265  41.784  1.00  0.00           O  
ATOM   3097  ND2 ASN   194      54.439  64.060  43.496  1.00  0.00           N  
ATOM   3098 HD21 ASN   194      54.014  63.217  43.137  1.00  0.00           H  
ATOM   3099 HD22 ASN   194      54.772  64.212  44.438  1.00  0.00           H  
ATOM   3100  C   ASN   194      53.991  66.101  45.525  1.00  0.00           C  
ATOM   3101  O   ASN   194      52.929  65.475  45.743  1.00  0.00           O  
ATOM   3102  N   ASN   195      55.059  65.999  46.319  1.00  0.00           N  
ATOM   3103  H   ASN   195      55.946  66.217  45.888  1.00  0.00           H  
ATOM   3104  CA  ASN   195      55.185  65.101  47.445  1.00  0.00           C  
ATOM   3105  HA  ASN   195      54.527  64.234  47.389  1.00  0.00           H  
ATOM   3106  CB  ASN   195      56.572  64.478  47.531  1.00  0.00           C  
ATOM   3107  HB2 ASN   195      57.294  65.244  47.816  1.00  0.00           H  
ATOM   3108  HB3 ASN   195      56.677  63.697  48.284  1.00  0.00           H  
ATOM   3109  CG  ASN   195      57.073  63.858  46.208  1.00  0.00           C  
ATOM   3110  OD1 ASN   195      58.144  64.174  45.743  1.00  0.00           O  
ATOM   3111  ND2 ASN   195      56.328  62.942  45.592  1.00  0.00           N  
ATOM   3112 HD21 ASN   195      56.652  62.583  44.705  1.00  0.00           H  
ATOM   3113 HD22 ASN   195      55.450  62.572  45.925  1.00  0.00           H  
ATOM   3114  C   ASN   195      54.806  65.708  48.860  1.00  0.00           C  
ATOM   3115  O   ASN   195      55.208  65.234  49.927  1.00  0.00           O  
ATOM   3116  N   MET   196      53.980  66.730  48.780  1.00  0.00           N  
ATOM   3117  H   MET   196      53.775  67.005  47.830  1.00  0.00           H  
ATOM   3118  CA  MET   196      53.341  67.319  49.933  1.00  0.00           C  
ATOM   3119  HA  MET   196      53.294  66.505  50.657  1.00  0.00           H  
ATOM   3120  CB  MET   196      54.296  68.403  50.493  1.00  0.00           C  
ATOM   3121  HB2 MET   196      54.963  67.956  51.231  1.00  0.00           H  
ATOM   3122  HB3 MET   196      54.971  68.702  49.692  1.00  0.00           H  
ATOM   3123  CG  MET   196      53.759  69.657  51.183  1.00  0.00           C  
ATOM   3124  HG2 MET   196      52.966  70.062  50.555  1.00  0.00           H  
ATOM   3125  HG3 MET   196      53.303  69.376  52.132  1.00  0.00           H  
ATOM   3126  SD  MET   196      54.935  71.057  51.418  1.00  0.00           S  
ATOM   3127  CE  MET   196      55.765  71.236  49.856  1.00  0.00           C  
ATOM   3128  HE1 MET   196      56.225  70.300  49.538  1.00  0.00           H  
ATOM   3129  HE2 MET   196      55.028  71.646  49.165  1.00  0.00           H  
ATOM   3130  HE3 MET   196      56.553  71.974  50.010  1.00  0.00           H  
ATOM   3131  C   MET   196      51.906  67.809  49.770  1.00  0.00           C  
ATOM   3132  O   MET   196      51.154  67.908  50.771  1.00  0.00           O  
ATOM   3133  N   HIE   197      51.516  68.179  48.535  1.00  0.00           N  
ATOM   3134  H   HIE   197      52.069  68.149  47.691  1.00  0.00           H  
ATOM   3135  CA  HIE   197      50.085  68.607  48.347  1.00  0.00           C  
ATOM   3136  HA  HIE   197      49.609  68.843  49.299  1.00  0.00           H  
ATOM   3137  CB  HIE   197      50.095  69.979  47.670  1.00  0.00           C  
ATOM   3138  HB2 HIE   197      50.694  69.830  46.772  1.00  0.00           H  
ATOM   3139  HB3 HIE   197      49.105  70.337  47.386  1.00  0.00           H  
ATOM   3140  CG  HIE   197      50.754  71.103  48.414  1.00  0.00           C  
ATOM   3141  ND1 HIE   197      50.062  72.108  49.059  1.00  0.00           N  
ATOM   3142  CE1 HIE   197      50.970  72.859  49.630  1.00  0.00           C  
ATOM   3143  HE1 HIE   197      50.621  73.765  50.102  1.00  0.00           H  
ATOM   3144  NE2 HIE   197      52.254  72.370  49.436  1.00  0.00           N  
ATOM   3145  HE2 HIE   197      53.096  72.754  49.841  1.00  0.00           H  
ATOM   3146  CD2 HIE   197      52.130  71.230  48.686  1.00  0.00           C  
ATOM   3147  HD2 HIE   197      52.848  70.542  48.265  1.00  0.00           H  
ATOM   3148  C   HIE   197      49.263  67.552  47.690  1.00  0.00           C  
ATOM   3149  O   HIE   197      48.085  67.819  47.503  1.00  0.00           O  
ATOM   3150  N   SER   198      49.788  66.372  47.340  1.00  0.00           N  
ATOM   3151  H   SER   198      50.747  66.086  47.475  1.00  0.00           H  
ATOM   3152  CA  SER   198      48.971  65.473  46.532  1.00  0.00           C  
ATOM   3153  HA  SER   198      48.271  66.099  45.979  1.00  0.00           H  
ATOM   3154  CB  SER   198      49.813  64.772  45.472  1.00  0.00           C  
ATOM   3155  HB2 SER   198      49.115  64.068  45.018  1.00  0.00           H  
ATOM   3156  HB3 SER   198      50.266  65.441  44.741  1.00  0.00           H  
ATOM   3157  OG  SER   198      50.776  64.033  46.148  1.00  0.00           O  
ATOM   3158  HG  SER   198      51.664  64.386  46.055  1.00  0.00           H  
ATOM   3159  C   SER   198      48.214  64.470  47.364  1.00  0.00           C  
ATOM   3160  O   SER   198      47.409  63.751  46.875  1.00  0.00           O  
ATOM   3161  N   GLU   199      48.494  64.491  48.678  1.00  0.00           N  
ATOM   3162  H   GLU   199      49.244  65.092  48.990  1.00  0.00           H  
ATOM   3163  CA  GLU   199      47.828  63.752  49.806  1.00  0.00           C  
ATOM   3164  HA  GLU   199      47.626  62.737  49.464  1.00  0.00           H  
ATOM   3165  CB  GLU   199      48.713  63.645  51.030  1.00  0.00           C  
ATOM   3166  HB2 GLU   199      48.165  63.235  51.878  1.00  0.00           H  
ATOM   3167  HB3 GLU   199      49.586  63.019  50.844  1.00  0.00           H  
ATOM   3168  CG  GLU   199      49.244  65.046  51.490  1.00  0.00           C  
ATOM   3169  HG2 GLU   199      49.618  65.576  50.614  1.00  0.00           H  
ATOM   3170  HG3 GLU   199      48.473  65.734  51.835  1.00  0.00           H  
ATOM   3171  CD  GLU   199      50.384  64.845  52.569  1.00  0.00           C  
ATOM   3172  OE1 GLU   199      50.154  65.011  53.787  1.00  0.00           O  
ATOM   3173  OE2 GLU   199      51.398  64.227  52.251  1.00  0.00           O  
ATOM   3174  C   GLU   199      46.503  64.399  50.202  1.00  0.00           C  
ATOM   3175  O   GLU   199      45.652  63.890  50.996  1.00  0.00           O  
ATOM   3176  N   LYS   200      46.132  65.514  49.604  1.00  0.00           N  
ATOM   3177  H   LYS   200      46.741  65.913  48.904  1.00  0.00           H  
ATOM   3178  CA  LYS   200      44.889  66.238  49.950  1.00  0.00           C  
ATOM   3179  HA  LYS   200      44.953  66.386  51.028  1.00  0.00           H  
ATOM   3180  CB  LYS   200      44.890  67.576  49.330  1.00  0.00           C  
ATOM   3181  HB2 LYS   200      45.181  67.492  48.283  1.00  0.00           H  
ATOM   3182  HB3 LYS   200      43.898  68.000  49.485  1.00  0.00           H  
ATOM   3183  CG  LYS   200      46.012  68.395  50.101  1.00  0.00           C  
ATOM   3184  HG2 LYS   200      45.772  68.353  51.164  1.00  0.00           H  
ATOM   3185  HG3 LYS   200      46.978  67.899  50.007  1.00  0.00           H  
ATOM   3186  CD  LYS   200      46.087  69.923  49.650  1.00  0.00           C  
ATOM   3187  HD2 LYS   200      46.269  69.882  48.576  1.00  0.00           H  
ATOM   3188  HD3 LYS   200      45.149  70.439  49.858  1.00  0.00           H  
ATOM   3189  CE  LYS   200      47.176  70.727  50.320  1.00  0.00           C  
ATOM   3190  HE2 LYS   200      48.167  70.432  49.978  1.00  0.00           H  
ATOM   3191  HE3 LYS   200      47.140  71.761  49.975  1.00  0.00           H  
ATOM   3192  NZ  LYS   200      47.076  70.782  51.816  1.00  0.00           N  
ATOM   3193  HZ1 LYS   200      47.339  71.671  52.218  1.00  0.00           H  
ATOM   3194  HZ2 LYS   200      46.111  70.583  52.037  1.00  0.00           H  
ATOM   3195  HZ3 LYS   200      47.672  70.104  52.269  1.00  0.00           H  
ATOM   3196  C   LYS   200      43.638  65.532  49.506  1.00  0.00           C  
ATOM   3197  O   LYS   200      43.573  65.120  48.361  1.00  0.00           O  
ATOM   3198  N   LEU   201      42.654  65.432  50.359  1.00  0.00           N  
ATOM   3199  H   LEU   201      42.704  65.917  51.243  1.00  0.00           H  
ATOM   3200  CA  LEU   201      41.330  64.976  49.967  1.00  0.00           C  
ATOM   3201  HA  LEU   201      41.506  64.309  49.123  1.00  0.00           H  
ATOM   3202  CB  LEU   201      40.541  64.294  51.119  1.00  0.00           C  
ATOM   3203  HB2 LEU   201      40.354  65.106  51.822  1.00  0.00           H  
ATOM   3204  HB3 LEU   201      39.605  63.927  50.699  1.00  0.00           H  
ATOM   3205  CG  LEU   201      41.259  63.219  51.939  1.00  0.00           C  
ATOM   3206  HG  LEU   201      42.178  63.747  52.191  1.00  0.00           H  
ATOM   3207  CD1 LEU   201      40.545  62.707  53.161  1.00  0.00           C  
ATOM   3208 HD11 LEU   201      39.796  61.969  52.876  1.00  0.00           H  
ATOM   3209 HD12 LEU   201      41.250  62.150  53.778  1.00  0.00           H  
ATOM   3210 HD13 LEU   201      39.985  63.487  53.679  1.00  0.00           H  
ATOM   3211  CD2 LEU   201      41.702  62.137  51.102  1.00  0.00           C  
ATOM   3212 HD21 LEU   201      40.895  61.822  50.440  1.00  0.00           H  
ATOM   3213 HD22 LEU   201      42.497  62.439  50.420  1.00  0.00           H  
ATOM   3214 HD23 LEU   201      42.105  61.388  51.784  1.00  0.00           H  
ATOM   3215  C   LEU   201      40.514  66.124  49.271  1.00  0.00           C  
ATOM   3216  O   LEU   201      40.467  67.252  49.820  1.00  0.00           O  
ATOM   3217  N   LEU   202      39.943  65.812  48.064  1.00  0.00           N  
ATOM   3218  H   LEU   202      40.043  64.839  47.811  1.00  0.00           H  
ATOM   3219  CA  LEU   202      38.850  66.494  47.461  1.00  0.00           C  
ATOM   3220  HA  LEU   202      39.005  67.563  47.607  1.00  0.00           H  
ATOM   3221  CB  LEU   202      38.718  66.087  45.960  1.00  0.00           C  
ATOM   3222  HB2 LEU   202      38.735  64.999  45.900  1.00  0.00           H  
ATOM   3223  HB3 LEU   202      37.785  66.561  45.656  1.00  0.00           H  
ATOM   3224  CG  LEU   202      39.822  66.595  44.965  1.00  0.00           C  
ATOM   3225  HG  LEU   202      40.806  66.535  45.431  1.00  0.00           H  
ATOM   3226  CD1 LEU   202      39.791  65.740  43.667  1.00  0.00           C  
ATOM   3227 HD11 LEU   202      40.629  66.117  43.080  1.00  0.00           H  
ATOM   3228 HD12 LEU   202      39.975  64.687  43.880  1.00  0.00           H  
ATOM   3229 HD13 LEU   202      38.866  65.894  43.111  1.00  0.00           H  
ATOM   3230  CD2 LEU   202      39.592  68.019  44.457  1.00  0.00           C  
ATOM   3231 HD21 LEU   202      38.539  68.233  44.276  1.00  0.00           H  
ATOM   3232 HD22 LEU   202      39.749  68.597  45.367  1.00  0.00           H  
ATOM   3233 HD23 LEU   202      40.221  68.368  43.638  1.00  0.00           H  
ATOM   3234  C   LEU   202      37.566  66.061  48.189  1.00  0.00           C  
ATOM   3235  O   LEU   202      37.301  64.866  48.365  1.00  0.00           O  
ATOM   3236  N   SER   203      36.731  66.990  48.692  1.00  0.00           N  
ATOM   3237  H   SER   203      37.012  67.889  48.328  1.00  0.00           H  
ATOM   3238  CA  SER   203      35.373  66.767  49.236  1.00  0.00           C  
ATOM   3239  HA  SER   203      35.208  65.704  49.416  1.00  0.00           H  
ATOM   3240  CB  SER   203      35.060  67.583  50.482  1.00  0.00           C  
ATOM   3241  HB2 SER   203      35.637  67.047  51.235  1.00  0.00           H  
ATOM   3242  HB3 SER   203      35.408  68.607  50.342  1.00  0.00           H  
ATOM   3243  OG  SER   203      33.729  67.612  50.730  1.00  0.00           O  
ATOM   3244  HG  SER   203      33.668  68.418  51.247  1.00  0.00           H  
ATOM   3245  C   SER   203      34.434  67.118  48.131  1.00  0.00           C  
ATOM   3246  O   SER   203      34.544  68.184  47.549  1.00  0.00           O  
ATOM   3247  N   PHE   204      33.422  66.304  47.844  1.00  0.00           N  
ATOM   3248  H   PHE   204      33.447  65.355  48.190  1.00  0.00           H  
ATOM   3249  CA  PHE   204      32.358  66.554  46.915  1.00  0.00           C  
ATOM   3250  HA  PHE   204      32.463  67.564  46.518  1.00  0.00           H  
ATOM   3251  CB  PHE   204      32.620  65.708  45.651  1.00  0.00           C  
ATOM   3252  HB2 PHE   204      32.725  64.658  45.922  1.00  0.00           H  
ATOM   3253  HB3 PHE   204      31.751  65.807  44.999  1.00  0.00           H  
ATOM   3254  CG  PHE   204      33.755  66.154  44.804  1.00  0.00           C  
ATOM   3255  CD1 PHE   204      33.873  67.409  44.192  1.00  0.00           C  
ATOM   3256  HD1 PHE   204      33.115  68.146  44.416  1.00  0.00           H  
ATOM   3257  CE1 PHE   204      34.888  67.800  43.356  1.00  0.00           C  
ATOM   3258  HE1 PHE   204      34.932  68.783  42.913  1.00  0.00           H  
ATOM   3259  CZ  PHE   204      35.930  66.915  43.091  1.00  0.00           C  
ATOM   3260  HZ  PHE   204      36.774  67.061  42.432  1.00  0.00           H  
ATOM   3261  CE2 PHE   204      35.995  65.706  43.866  1.00  0.00           C  
ATOM   3262  HE2 PHE   204      36.790  64.983  43.759  1.00  0.00           H  
ATOM   3263  CD2 PHE   204      34.883  65.280  44.690  1.00  0.00           C  
ATOM   3264  HD2 PHE   204      34.788  64.293  45.118  1.00  0.00           H  
ATOM   3265  C   PHE   204      30.952  66.402  47.416  1.00  0.00           C  
ATOM   3266  O   PHE   204      30.595  65.469  48.163  1.00  0.00           O  
ATOM   3267  N   ARG   205      29.949  67.214  46.948  1.00  0.00           N  
ATOM   3268  H   ARG   205      30.203  67.847  46.203  1.00  0.00           H  
ATOM   3269  CA  ARG   205      28.504  67.211  47.422  1.00  0.00           C  
ATOM   3270  HA  ARG   205      28.458  67.246  48.511  1.00  0.00           H  
ATOM   3271  CB  ARG   205      27.804  68.505  46.945  1.00  0.00           C  
ATOM   3272  HB2 ARG   205      28.020  68.693  45.893  1.00  0.00           H  
ATOM   3273  HB3 ARG   205      26.720  68.389  46.967  1.00  0.00           H  
ATOM   3274  CG  ARG   205      28.210  69.697  47.864  1.00  0.00           C  
ATOM   3275  HG2 ARG   205      27.994  69.388  48.886  1.00  0.00           H  
ATOM   3276  HG3 ARG   205      29.252  69.948  47.664  1.00  0.00           H  
ATOM   3277  CD  ARG   205      27.457  71.001  47.618  1.00  0.00           C  
ATOM   3278  HD2 ARG   205      26.433  70.713  47.856  1.00  0.00           H  
ATOM   3279  HD3 ARG   205      27.791  71.766  48.318  1.00  0.00           H  
ATOM   3280  NE  ARG   205      27.487  71.453  46.206  1.00  0.00           N  
ATOM   3281  HE  ARG   205      28.092  70.914  45.604  1.00  0.00           H  
ATOM   3282  CZ  ARG   205      26.954  72.539  45.689  1.00  0.00           C  
ATOM   3283  NH1 ARG   205      26.357  73.403  46.428  1.00  0.00           N  
ATOM   3284 HH11 ARG   205      26.509  73.260  47.417  1.00  0.00           H  
ATOM   3285 HH12 ARG   205      25.915  74.205  46.002  1.00  0.00           H  
ATOM   3286  NH2 ARG   205      27.140  72.872  44.452  1.00  0.00           N  
ATOM   3287 HH21 ARG   205      27.543  72.249  43.767  1.00  0.00           H  
ATOM   3288 HH22 ARG   205      26.806  73.780  44.161  1.00  0.00           H  
ATOM   3289  C   ARG   205      27.744  65.887  47.094  1.00  0.00           C  
ATOM   3290  O   ARG   205      27.959  65.312  46.061  1.00  0.00           O  
ATOM   3291  N   VAL   206      26.767  65.435  47.881  1.00  0.00           N  
ATOM   3292  H   VAL   206      26.623  65.876  48.778  1.00  0.00           H  
ATOM   3293  CA  VAL   206      25.989  64.186  47.752  1.00  0.00           C  
ATOM   3294  HA  VAL   206      25.957  63.963  46.685  1.00  0.00           H  
ATOM   3295  CB  VAL   206      26.698  63.072  48.506  1.00  0.00           C  
ATOM   3296  HB  VAL   206      26.701  63.242  49.582  1.00  0.00           H  
ATOM   3297  CG1 VAL   206      26.008  61.676  48.274  1.00  0.00           C  
ATOM   3298 HG11 VAL   206      26.471  60.850  48.813  1.00  0.00           H  
ATOM   3299 HG12 VAL   206      24.946  61.714  48.517  1.00  0.00           H  
ATOM   3300 HG13 VAL   206      26.031  61.509  47.197  1.00  0.00           H  
ATOM   3301  CG2 VAL   206      28.117  62.886  47.907  1.00  0.00           C  
ATOM   3302 HG21 VAL   206      27.971  62.724  46.839  1.00  0.00           H  
ATOM   3303 HG22 VAL   206      28.804  63.731  47.958  1.00  0.00           H  
ATOM   3304 HG23 VAL   206      28.675  62.125  48.453  1.00  0.00           H  
ATOM   3305  C   VAL   206      24.603  64.438  48.296  1.00  0.00           C  
ATOM   3306  O   VAL   206      24.368  64.307  49.517  1.00  0.00           O  
ATOM   3307  OXT VAL   206      23.701  64.546  47.436  1.00  0.00           O  
TER    3308      VAL   206 
ATOM   3308  C1  LG1   207      43.854  77.525  38.823  1.00  0.00           C  
ATOM   3309  C2  LG1   207      43.289  77.503  37.584  1.00  0.00           C  
ATOM   3310  C3  LG1   207      42.369  76.406  37.438  1.00  0.00           C  
ATOM   3311  N1  LG1   207      41.702  76.141  36.308  1.00  0.00           N  
ATOM   3312  N2  LG1   207      40.891  75.073  36.584  1.00  0.00           N  
ATOM   3313  C4  LG1   207      41.074  74.726  37.849  1.00  0.00           C  
ATOM   3314 Cl   LG1   207      40.230  73.480  38.730  1.00  0.00          CL  
ATOM   3315  N3  LG1   207      41.976  75.526  38.407  1.00  0.00           N  
ATOM   3316  N4  LG1   207      42.482  75.583  39.623  1.00  0.00           N  
ATOM   3317  C5  LG1   207      43.428  76.563  39.854  1.00  0.00           C  
ATOM   3318  O1  LG1   207      44.068  76.523  41.094  1.00  0.00           O  
ATOM   3319  C6  LG1   207      43.342  76.168  42.227  1.00  0.00           C  
ATOM   3320  C7  LG1   207      42.321  77.028  42.687  1.00  0.00           C  
ATOM   3321  C8  LG1   207      41.585  76.562  43.769  1.00  0.00           C  
ATOM   3322  C9  LG1   207      41.965  75.529  44.639  1.00  0.00           C  
ATOM   3323  C10 LG1   207      43.113  74.797  44.206  1.00  0.00           C  
ATOM   3324  C11 LG1   207      43.755  75.021  42.959  1.00  0.00           C  
ATOM   3325  C12 LG1   207      44.862  74.134  42.420  1.00  0.00           C  
ATOM   3326  C13 LG1   207      46.185  74.612  42.337  1.00  0.00           C  
ATOM   3327  C14 LG1   207      47.290  73.873  41.811  1.00  0.00           C  
ATOM   3328  C15 LG1   207      47.075  72.572  41.420  1.00  0.00           C  
ATOM   3329  C16 LG1   207      45.770  72.014  41.580  1.00  0.00           C  
ATOM   3330  C17 LG1   207      44.668  72.740  42.088  1.00  0.00           C  
ATOM   3331  H1  LG1   207      44.697  78.166  39.056  1.00  0.00           H  
ATOM   3332  H2  LG1   207      43.528  78.153  36.751  1.00  0.00           H  
ATOM   3333  H7  LG1   207      42.062  77.941  42.159  1.00  0.00           H  
ATOM   3334  H8  LG1   207      40.745  77.167  44.099  1.00  0.00           H  
ATOM   3335  H9  LG1   207      41.378  75.319  45.529  1.00  0.00           H  
ATOM   3336  H10 LG1   207      43.497  73.990  44.822  1.00  0.00           H  
ATOM   3337  H13 LG1   207      46.343  75.661  42.570  1.00  0.00           H  
ATOM   3338  H14 LG1   207      48.284  74.294  41.689  1.00  0.00           H  
ATOM   3339  H15 LG1   207      47.925  71.979  41.095  1.00  0.00           H  
ATOM   3340  H16 LG1   207      45.581  71.025  41.175  1.00  0.00           H  
ATOM   3341  H17 LG1   207      43.714  72.248  42.255  1.00  0.00           H  
TER    3342      LG1   207 
ATOM   3342 Na+  Na+   208     161.454 191.297 -79.487  1.00  0.00          NA  
ATOM   3343 Na+  Na+   209    -119.463 307.246  24.939  1.00  0.00          NA  
ATOM   3344 Na+  Na+   210      92.643 165.752  34.318  1.00  0.00          NA  
ATOM   3345  O   WAT   211     279.069  75.126-177.334  1.00  0.00           O  
ATOM   3346  H1  WAT   211     279.904  74.719-177.562  1.00  0.00           H  
ATOM   3347  H2  WAT   211     278.739  75.475-178.161  1.00  0.00           H  
ATOM   3348  O   WAT   212      33.410-300.593 195.985  1.00  0.00           O  
ATOM   3349  H1  WAT   212      33.200-300.882 195.096  1.00  0.00           H  
ATOM   3350  H2  WAT   212      33.997-301.269 196.324  1.00  0.00           H  
ATOM   3351  O   WAT   213    -315.746 362.686 110.628  1.00  0.00           O  
ATOM   3352  H1  WAT   213    -315.916 361.753 110.752  1.00  0.00           H  
ATOM   3353  H2  WAT   213    -314.798 362.772 110.724  1.00  0.00           H  
ATOM   3354  O   WAT   214     208.185 228.560-110.490  1.00  0.00           O  
ATOM   3355  H1  WAT   214     207.605 228.262-109.789  1.00  0.00           H  
ATOM   3356  H2  WAT   214     207.974 227.993-111.232  1.00  0.00           H  
ATOM   3357  O   WAT   215    -123.011-187.781-150.211  1.00  0.00           O  
ATOM   3358  H1  WAT   215    -122.292-187.602-149.604  1.00  0.00           H  
ATOM   3359  H2  WAT   215    -123.801-187.553-149.722  1.00  0.00           H  
ATOM   3360  O   WAT   216     385.392 -92.320 418.035  1.00  0.00           O  
ATOM   3361  H1  WAT   216     385.568 -93.259 417.976  1.00  0.00           H  
ATOM   3362  H2  WAT   216     385.866 -91.940 417.295  1.00  0.00           H  
ATOM   3363  O   WAT   217      18.379 101.874-110.079  1.00  0.00           O  
ATOM   3364  H1  WAT   217      18.360 101.841-109.123  1.00  0.00           H  
ATOM   3365  H2  WAT   217      18.687 101.006-110.342  1.00  0.00           H  
ATOM   3366  O   WAT   218     347.772 -58.239 463.080  1.00  0.00           O  
ATOM   3367  H1  WAT   218     347.873 -57.472 463.643  1.00  0.00           H  
ATOM   3368  H2  WAT   218     347.170 -57.955 462.393  1.00  0.00           H  
ATOM   3369  O   WAT   219     218.243 -25.308 424.442  1.00  0.00           O  
ATOM   3370  H1  WAT   219     217.599 -24.732 424.029  1.00  0.00           H  
ATOM   3371  H2  WAT   219     217.944 -25.390 425.348  1.00  0.00           H  
ATOM   3372  O   WAT   220    -268.423 -50.085-154.287  1.00  0.00           O  
ATOM   3373  H1  WAT   220    -268.340 -49.320-153.717  1.00  0.00           H  
ATOM   3374  H2  WAT   220    -267.994 -50.791-153.804  1.00  0.00           H  
ATOM   3375  O   WAT   221    -244.097 423.067-287.775  1.00  0.00           O  
ATOM   3376  H1  WAT   221    -244.113 422.139-288.009  1.00  0.00           H  
ATOM   3377  H2  WAT   221    -245.018 423.329-287.766  1.00  0.00           H  
ATOM   3378  O   WAT   222      79.706 173.528 140.210  1.00  0.00           O  
ATOM   3379  H1  WAT   222      79.188 174.112 140.764  1.00  0.00           H  
ATOM   3380  H2  WAT   222      79.902 174.048 139.431  1.00  0.00           H  
ATOM   3381  O   WAT   223     254.745-100.590 151.591  1.00  0.00           O  
ATOM   3382  H1  WAT   223     254.222-101.329 151.281  1.00  0.00           H  
ATOM   3383  H2  WAT   223     254.126 -99.861 151.636  1.00  0.00           H  
ATOM   3384  O   WAT   224     758.623  76.662 -17.867  1.00  0.00           O  
ATOM   3385  H1  WAT   224     757.750  76.293 -17.998  1.00  0.00           H  
ATOM   3386  H2  WAT   224     759.065  76.034 -17.294  1.00  0.00           H  
ATOM   3387  O   WAT   225       9.958-316.537 287.618  1.00  0.00           O  
ATOM   3388  H1  WAT   225      10.814-316.714 287.227  1.00  0.00           H  
ATOM   3389  H2  WAT   225       9.459-317.342 287.476  1.00  0.00           H  
ATOM   3390  O   WAT   226     130.573-503.822 396.650  1.00  0.00           O  
ATOM   3391  H1  WAT   226     130.272-504.718 396.500  1.00  0.00           H  
ATOM   3392  H2  WAT   226     130.123-503.549 397.450  1.00  0.00           H  
ATOM   3393  O   WAT   227    -184.343 -19.696 -34.650  1.00  0.00           O  
ATOM   3394  H1  WAT   227    -183.717 -19.670 -35.374  1.00  0.00           H  
ATOM   3395  H2  WAT   227    -184.444 -20.627 -34.455  1.00  0.00           H  
ATOM   3396  O   WAT   228     531.323 115.183 -38.288  1.00  0.00           O  
ATOM   3397  H1  WAT   228     532.000 114.899 -37.673  1.00  0.00           H  
ATOM   3398  H2  WAT   228     531.542 116.094 -38.481  1.00  0.00           H  
ATOM   3399  O   WAT   229     -44.096-392.159-148.829  1.00  0.00           O  
ATOM   3400  H1  WAT   229     -44.345-391.990-149.737  1.00  0.00           H  
ATOM   3401  H2  WAT   229     -43.139-392.137-148.835  1.00  0.00           H  
ATOM   3402  O   WAT   230     200.436-386.410-108.973  1.00  0.00           O  
ATOM   3403  H1  WAT   230     199.988-385.572-109.086  1.00  0.00           H  
ATOM   3404  H2  WAT   230     199.954-387.018-109.534  1.00  0.00           H  
ATOM   3405  O   WAT   231    -236.004-161.044-445.605  1.00  0.00           O  
ATOM   3406  H1  WAT   231    -236.737-161.222-445.016  1.00  0.00           H  
ATOM   3407  H2  WAT   231    -235.448-161.820-445.538  1.00  0.00           H  
ATOM   3408  O   WAT   232    -320.949-289.163 -37.564  1.00  0.00           O  
ATOM   3409  H1  WAT   232    -321.453-288.903 -36.793  1.00  0.00           H  
ATOM   3410  H2  WAT   232    -320.075-288.804 -37.412  1.00  0.00           H  
ATOM   3411  O   WAT   233      17.748 333.583 130.938  1.00  0.00           O  
ATOM   3412  H1  WAT   233      17.402 332.704 130.785  1.00  0.00           H  
ATOM   3413  H2  WAT   233      17.545 333.764 131.855  1.00  0.00           H  
ATOM   3414  O   WAT   234      -2.623-204.164  87.067  1.00  0.00           O  
ATOM   3415  H1  WAT   234      -2.398-203.263  87.297  1.00  0.00           H  
ATOM   3416  H2  WAT   234      -2.168-204.321  86.239  1.00  0.00           H  
ATOM   3417  O   WAT   235     203.117 125.864 272.014  1.00  0.00           O  
ATOM   3418  H1  WAT   235     202.427 125.232 271.811  1.00  0.00           H  
ATOM   3419  H2  WAT   235     203.059 126.514 271.314  1.00  0.00           H  
ATOM   3420  O   WAT   236      18.821 336.647 767.482  1.00  0.00           O  
ATOM   3421  H1  WAT   236      18.919 336.051 766.740  1.00  0.00           H  
ATOM   3422  H2  WAT   236      19.373 337.398 767.262  1.00  0.00           H  
ATOM   3423  O   WAT   237      68.790 337.999 307.983  1.00  0.00           O  
ATOM   3424  H1  WAT   237      67.860 337.911 307.772  1.00  0.00           H  
ATOM   3425  H2  WAT   237      69.031 337.154 308.362  1.00  0.00           H  
ATOM   3426  O   WAT   238    -226.857  -6.685 257.387  1.00  0.00           O  
ATOM   3427  H1  WAT   238    -226.593  -6.180 258.156  1.00  0.00           H  
ATOM   3428  H2  WAT   238    -226.327  -7.481 257.429  1.00  0.00           H  
ATOM   3429  O   WAT   239    -650.197 202.776 377.304  1.00  0.00           O  
ATOM   3430  H1  WAT   239    -651.023 203.232 377.464  1.00  0.00           H  
ATOM   3431  H2  WAT   239    -649.803 203.244 376.568  1.00  0.00           H  
ATOM   3432  O   WAT   240     201.178 495.596-387.851  1.00  0.00           O  
ATOM   3433  H1  WAT   240     201.664 495.085-387.204  1.00  0.00           H  
ATOM   3434  H2  WAT   240     201.365 496.507-387.625  1.00  0.00           H  
ATOM   3435  O   WAT   241      11.614  31.246 290.394  1.00  0.00           O  
ATOM   3436  H1  WAT   241      12.418  30.900 290.008  1.00  0.00           H  
ATOM   3437  H2  WAT   241      11.527  30.778 291.224  1.00  0.00           H  
ATOM   3438  O   WAT   242     408.142-158.510 -96.074  1.00  0.00           O  
ATOM   3439  H1  WAT   242     408.369-159.229 -96.664  1.00  0.00           H  
ATOM   3440  H2  WAT   242     407.671-158.931 -95.354  1.00  0.00           H  
ATOM   3441  O   WAT   243    -333.358-236.808-415.059  1.00  0.00           O  
ATOM   3442  H1  WAT   243    -333.997-237.334-414.579  1.00  0.00           H  
ATOM   3443  H2  WAT   243    -332.728-236.530-414.394  1.00  0.00           H  
ATOM   3444  O   WAT   244    -317.732-176.793 158.299  1.00  0.00           O  
ATOM   3445  H1  WAT   244    -318.347-176.512 158.975  1.00  0.00           H  
ATOM   3446  H2  WAT   244    -317.720-177.748 158.368  1.00  0.00           H  
ATOM   3447  O   WAT   245     114.851 356.009  -4.266  1.00  0.00           O  
ATOM   3448  H1  WAT   245     114.843 356.831  -4.757  1.00  0.00           H  
ATOM   3449  H2  WAT   245     115.524 356.137  -3.597  1.00  0.00           H  
ATOM   3450  O   WAT   246      22.246 563.785-150.249  1.00  0.00           O  
ATOM   3451  H1  WAT   246      22.917 563.274-149.796  1.00  0.00           H  
ATOM   3452  H2  WAT   246      22.569 563.862-151.147  1.00  0.00           H  
ATOM   3453  O   WAT   247     165.032-173.353 108.099  1.00  0.00           O  
ATOM   3454  H1  WAT   247     165.661-173.457 107.386  1.00  0.00           H  
ATOM   3455  H2  WAT   247     165.215-174.084 108.689  1.00  0.00           H  
ATOM   3456  O   WAT   248    -145.561-270.659-254.509  1.00  0.00           O  
ATOM   3457  H1  WAT   248    -145.734-271.596-254.604  1.00  0.00           H  
ATOM   3458  H2  WAT   248    -145.706-270.482-253.580  1.00  0.00           H  
ATOM   3459  O   WAT   249      70.700 434.721-305.126  1.00  0.00           O  
ATOM   3460  H1  WAT   249      70.045 435.415-305.049  1.00  0.00           H  
ATOM   3461  H2  WAT   249      70.997 434.571-304.228  1.00  0.00           H  
ATOM   3462  O   WAT   250    -188.083 -18.208-301.536  1.00  0.00           O  
ATOM   3463  H1  WAT   250    -187.807 -18.544-300.684  1.00  0.00           H  
ATOM   3464  H2  WAT   250    -188.858 -18.725-301.758  1.00  0.00           H  
ATOM   3465  O   WAT   251    -192.694  -0.334 -38.239  1.00  0.00           O  
ATOM   3466  H1  WAT   251    -192.103  -0.961 -38.656  1.00  0.00           H  
ATOM   3467  H2  WAT   251    -192.249  -0.087 -37.429  1.00  0.00           H  
ATOM   3468  O   WAT   252    -249.864-183.238  17.333  1.00  0.00           O  
ATOM   3469  H1  WAT   252    -250.390-184.014  17.527  1.00  0.00           H  
ATOM   3470  H2  WAT   252    -249.996-182.664  18.087  1.00  0.00           H  
ATOM   3471  O   WAT   253    -427.476  11.462-110.309  1.00  0.00           O  
ATOM   3472  H1  WAT   253    -426.832  12.122-110.049  1.00  0.00           H  
ATOM   3473  H2  WAT   253    -428.095  11.432-109.579  1.00  0.00           H  
ATOM   3474  O   WAT   254      33.725  93.073 409.725  1.00  0.00           O  
ATOM   3475  H1  WAT   254      33.894  93.509 410.560  1.00  0.00           H  
ATOM   3476  H2  WAT   254      34.200  93.599 409.080  1.00  0.00           H  
ATOM   3477  O   WAT   255     -97.426 104.259 653.113  1.00  0.00           O  
ATOM   3478  H1  WAT   255     -97.162 104.628 652.271  1.00  0.00           H  
ATOM   3479  H2  WAT   255     -97.648 103.349 652.917  1.00  0.00           H  
ATOM   3480  O   WAT   256    -187.959-291.510 359.262  1.00  0.00           O  
ATOM   3481  H1  WAT   256    -187.752-291.588 360.193  1.00  0.00           H  
ATOM   3482  H2  WAT   256    -187.176-291.832 358.815  1.00  0.00           H  
ATOM   3483  O   WAT   257     240.825-188.921 403.714  1.00  0.00           O  
ATOM   3484  H1  WAT   257     241.508-189.506 404.043  1.00  0.00           H  
ATOM   3485  H2  WAT   257     240.993-188.086 404.152  1.00  0.00           H  
ATOM   3486  O   WAT   258    -232.434  94.014 409.936  1.00  0.00           O  
ATOM   3487  H1  WAT   258    -231.668  93.508 409.668  1.00  0.00           H  
ATOM   3488  H2  WAT   258    -233.178  93.445 409.739  1.00  0.00           H  
ATOM   3489  O   WAT   259     467.677-269.533 242.888  1.00  0.00           O  
ATOM   3490  H1  WAT   259     467.267-269.651 243.744  1.00  0.00           H  
ATOM   3491  H2  WAT   259     468.423-268.957 243.057  1.00  0.00           H  
ATOM   3492  O   WAT   260     125.465  94.115 -39.446  1.00  0.00           O  
ATOM   3493  H1  WAT   260     126.313  93.670 -39.430  1.00  0.00           H  
ATOM   3494  H2  WAT   260     125.539  94.743 -40.164  1.00  0.00           H  
ATOM   3495  O   WAT   261     476.890-642.053 131.829  1.00  0.00           O  
ATOM   3496  H1  WAT   261     477.054-642.768 132.443  1.00  0.00           H  
ATOM   3497  H2  WAT   261     475.936-641.977 131.799  1.00  0.00           H  
ATOM   3498  O   WAT   262     126.896-324.891-128.887  1.00  0.00           O  
ATOM   3499  H1  WAT   262     127.394-325.708-128.854  1.00  0.00           H  
ATOM   3500  H2  WAT   262     126.686-324.701-127.972  1.00  0.00           H  
ATOM   3501  O   WAT   263     352.610  48.736-509.942  1.00  0.00           O  
ATOM   3502  H1  WAT   263     351.827  48.496-510.439  1.00  0.00           H  
ATOM   3503  H2  WAT   263     352.436  49.625-509.635  1.00  0.00           H  
ATOM   3504  O   WAT   264     339.340-249.794 292.767  1.00  0.00           O  
ATOM   3505  H1  WAT   264     339.136-250.588 293.262  1.00  0.00           H  
ATOM   3506  H2  WAT   264     340.291-249.708 292.835  1.00  0.00           H  
ATOM   3507  O   WAT   265     259.664  77.464-312.599  1.00  0.00           O  
ATOM   3508  H1  WAT   265     258.955  76.832-312.716  1.00  0.00           H  
ATOM   3509  H2  WAT   265     260.360  77.153-313.179  1.00  0.00           H  
ATOM   3510  O   WAT   266     309.447-422.039 310.307  1.00  0.00           O  
ATOM   3511  H1  WAT   266     308.682-421.886 310.861  1.00  0.00           H  
ATOM   3512  H2  WAT   266     309.406-422.971 310.094  1.00  0.00           H  
ATOM   3513  O   WAT   267    -504.334  -8.259 236.782  1.00  0.00           O  
ATOM   3514  H1  WAT   267    -503.790  -8.969 236.441  1.00  0.00           H  
ATOM   3515  H2  WAT   267    -504.977  -8.097 236.092  1.00  0.00           H  
ATOM   3516  O   WAT   268      68.110 -63.881  56.075  1.00  0.00           O  
ATOM   3517  H1  WAT   268      67.485 -63.485  56.681  1.00  0.00           H  
ATOM   3518  H2  WAT   268      67.894 -63.499  55.224  1.00  0.00           H  
ATOM   3519  O   WAT   269     551.975 169.220 -54.570  1.00  0.00           O  
ATOM   3520  H1  WAT   269     552.820 169.046 -54.155  1.00  0.00           H  
ATOM   3521  H2  WAT   269     551.596 169.932 -54.054  1.00  0.00           H  
ATOM   3522  O   WAT   270      -4.467-228.703-179.643  1.00  0.00           O  
ATOM   3523  H1  WAT   270      -3.897-227.942-179.749  1.00  0.00           H  
ATOM   3524  H2  WAT   270      -4.134-229.341-180.275  1.00  0.00           H  
ATOM   3525  O   WAT   271     450.533-119.930  95.990  1.00  0.00           O  
ATOM   3526  H1  WAT   271     449.925-120.668  96.040  1.00  0.00           H  
ATOM   3527  H2  WAT   271     450.628-119.762  95.053  1.00  0.00           H  
ATOM   3528  O   WAT   272     231.263-305.955 266.142  1.00  0.00           O  
ATOM   3529  H1  WAT   272     230.363-305.868 265.827  1.00  0.00           H  
ATOM   3530  H2  WAT   272     231.295-305.412 266.930  1.00  0.00           H  
ATOM   3531  O   WAT   273     151.161 461.407 254.157  1.00  0.00           O  
ATOM   3532  H1  WAT   273     151.325 460.475 254.012  1.00  0.00           H  
ATOM   3533  H2  WAT   273     151.593 461.843 253.422  1.00  0.00           H  
ATOM   3534  O   WAT   274    -596.853 112.903-142.989  1.00  0.00           O  
ATOM   3535  H1  WAT   274    -597.444 113.181-143.689  1.00  0.00           H  
ATOM   3536  H2  WAT   274    -595.976 113.044-143.345  1.00  0.00           H  
ATOM   3537  O   WAT   275    -106.291 -83.802-395.968  1.00  0.00           O  
ATOM   3538  H1  WAT   275    -106.712 -83.809-395.109  1.00  0.00           H  
ATOM   3539  H2  WAT   275    -106.379 -82.898-396.270  1.00  0.00           H  
ATOM   3540  O   WAT   276     487.963-239.291-159.661  1.00  0.00           O  
ATOM   3541  H1  WAT   276     488.758-239.728-159.355  1.00  0.00           H  
ATOM   3542  H2  WAT   276     488.259-238.734-160.381  1.00  0.00           H  
ATOM   3543  O   WAT   277     225.278  75.283 -55.984  1.00  0.00           O  
ATOM   3544  H1  WAT   277     225.909  75.333 -55.265  1.00  0.00           H  
ATOM   3545  H2  WAT   277     224.431  75.447 -55.570  1.00  0.00           H  
ATOM   3546  O   WAT   278      21.299 389.747 360.800  1.00  0.00           O  
ATOM   3547  H1  WAT   278      20.787 389.149 360.256  1.00  0.00           H  
ATOM   3548  H2  WAT   278      20.648 390.211 361.326  1.00  0.00           H  
ATOM   3549  O   WAT   279    -682.403 598.861-113.011  1.00  0.00           O  
ATOM   3550  H1  WAT   279    -681.555 598.426-112.932  1.00  0.00           H  
ATOM   3551  H2  WAT   279    -682.266 599.536-113.676  1.00  0.00           H  
ATOM   3552  O   WAT   280      56.467-201.102 249.608  1.00  0.00           O  
ATOM   3553  H1  WAT   280      56.585-200.656 248.769  1.00  0.00           H  
ATOM   3554  H2  WAT   280      55.517-201.164 249.714  1.00  0.00           H  
ATOM   3555  O   WAT   281    -241.762-229.083-206.705  1.00  0.00           O  
ATOM   3556  H1  WAT   281    -241.907-229.691-207.429  1.00  0.00           H  
ATOM   3557  H2  WAT   281    -241.506-228.263-207.127  1.00  0.00           H  
ATOM   3558  O   WAT   282      80.366 -81.469  42.528  1.00  0.00           O  
ATOM   3559  H1  WAT   282      79.460 -81.568  42.820  1.00  0.00           H  
ATOM   3560  H2  WAT   282      80.862 -81.318  43.333  1.00  0.00           H  
ATOM   3561  O   WAT   283    -874.778 496.075 423.061  1.00  0.00           O  
ATOM   3562  H1  WAT   283    -874.587 495.495 422.324  1.00  0.00           H  
ATOM   3563  H2  WAT   283    -875.221 495.515 423.698  1.00  0.00           H  
ATOM   3564  O   WAT   284    -204.375 -30.747 -34.059  1.00  0.00           O  
ATOM   3565  H1  WAT   284    -203.852 -31.524 -34.254  1.00  0.00           H  
ATOM   3566  H2  WAT   284    -204.492 -30.318 -34.907  1.00  0.00           H  
ATOM   3567  O   WAT   285     -41.172 -35.590 356.265  1.00  0.00           O  
ATOM   3568  H1  WAT   285     -41.828 -36.153 355.854  1.00  0.00           H  
ATOM   3569  H2  WAT   285     -40.822 -36.115 356.985  1.00  0.00           H  
ATOM   3570  O   WAT   286     161.097-248.781 231.010  1.00  0.00           O  
ATOM   3571  H1  WAT   286     161.055-249.701 230.751  1.00  0.00           H  
ATOM   3572  H2  WAT   286     162.033-248.602 231.107  1.00  0.00           H  
ATOM   3573  O   WAT   287     337.512 334.393  87.697  1.00  0.00           O  
ATOM   3574  H1  WAT   287     337.864 334.353  86.807  1.00  0.00           H  
ATOM   3575  H2  WAT   287     337.968 335.130  88.102  1.00  0.00           H  
ATOM   3576  O   WAT   288     126.080-280.855 405.007  1.00  0.00           O  
ATOM   3577  H1  WAT   288     125.948-280.103 405.585  1.00  0.00           H  
ATOM   3578  H2  WAT   288     125.406-280.761 404.334  1.00  0.00           H  
ATOM   3579  O   WAT   289     168.674 174.010-216.623  1.00  0.00           O  
ATOM   3580  H1  WAT   289     168.584 174.081-215.673  1.00  0.00           H  
ATOM   3581  H2  WAT   289     169.380 174.618-216.843  1.00  0.00           H  
ATOM   3582  O   WAT   290     -16.752 495.682-771.752  1.00  0.00           O  
ATOM   3583  H1  WAT   290     -15.954 495.951-771.297  1.00  0.00           H  
ATOM   3584  H2  WAT   290     -17.264 495.223-771.087  1.00  0.00           H  
ATOM   3585  O   WAT   291     206.533-308.045   9.769  1.00  0.00           O  
ATOM   3586  H1  WAT   291     207.149-307.533  10.293  1.00  0.00           H  
ATOM   3587  H2  WAT   291     205.714-307.550   9.810  1.00  0.00           H  
ATOM   3588  O   WAT   292    -166.989 130.600 -15.579  1.00  0.00           O  
ATOM   3589  H1  WAT   292    -166.916 131.545 -15.715  1.00  0.00           H  
ATOM   3590  H2  WAT   292    -166.390 130.415 -14.856  1.00  0.00           H  
ATOM   3591  O   WAT   293    -677.657-585.839 105.747  1.00  0.00           O  
ATOM   3592  H1  WAT   293    -676.905-586.027 106.309  1.00  0.00           H  
ATOM   3593  H2  WAT   293    -677.386-585.079 105.231  1.00  0.00           H  
ATOM   3594  O   WAT   294      89.672 -87.130 127.427  1.00  0.00           O  
ATOM   3595  H1  WAT   294      90.619 -87.163 127.291  1.00  0.00           H  
ATOM   3596  H2  WAT   294      89.500 -86.226 127.692  1.00  0.00           H  
ATOM   3597  O   WAT   295     105.356 -59.102  15.226  1.00  0.00           O  
ATOM   3598  H1  WAT   295     105.426 -58.350  15.813  1.00  0.00           H  
ATOM   3599  H2  WAT   295     104.648 -58.872  14.625  1.00  0.00           H  
ATOM   3600  O   WAT   296    -474.925-102.966 -12.574  1.00  0.00           O  
ATOM   3601  H1  WAT   296    -474.307-102.877 -11.849  1.00  0.00           H  
ATOM   3602  H2  WAT   296    -474.592-103.706 -13.083  1.00  0.00           H  
ATOM   3603  O   WAT   297      18.923 410.922 107.762  1.00  0.00           O  
ATOM   3604  H1  WAT   297      18.325 411.664 107.854  1.00  0.00           H  
ATOM   3605  H2  WAT   297      18.446 410.296 107.216  1.00  0.00           H  
ATOM   3606  O   WAT   298     127.468  15.520  66.316  1.00  0.00           O  
ATOM   3607  H1  WAT   298     128.197  16.078  66.046  1.00  0.00           H  
ATOM   3608  H2  WAT   298     127.024  16.019  67.001  1.00  0.00           H  
ATOM   3609  O   WAT   299      19.921 168.884 261.160  1.00  0.00           O  
ATOM   3610  H1  WAT   299      19.811 169.820 261.324  1.00  0.00           H  
ATOM   3611  H2  WAT   299      19.288 168.685 260.471  1.00  0.00           H  
ATOM   3612  O   WAT   300    -194.234-356.201 389.652  1.00  0.00           O  
ATOM   3613  H1  WAT   300    -193.713-355.851 390.374  1.00  0.00           H  
ATOM   3614  H2  WAT   300    -194.246-357.147 389.802  1.00  0.00           H  
ATOM   3615  O   WAT   301     -57.946  68.352 450.333  1.00  0.00           O  
ATOM   3616  H1  WAT   301     -58.473  67.563 450.460  1.00  0.00           H  
ATOM   3617  H2  WAT   301     -57.741  68.647 451.220  1.00  0.00           H  
ATOM   3618  O   WAT   302    -137.106 281.447-128.764  1.00  0.00           O  
ATOM   3619  H1  WAT   302    -137.614 281.315-127.964  1.00  0.00           H  
ATOM   3620  H2  WAT   302    -136.568 280.658-128.838  1.00  0.00           H  
ATOM   3621  O   WAT   303    -137.833  17.814-100.528  1.00  0.00           O  
ATOM   3622  H1  WAT   303    -138.297  18.615-100.770  1.00  0.00           H  
ATOM   3623  H2  WAT   303    -137.524  17.977 -99.636  1.00  0.00           H  
ATOM   3624  O   WAT   304     278.826 -80.929-173.044  1.00  0.00           O  
ATOM   3625  H1  WAT   304     279.566 -81.265-172.539  1.00  0.00           H  
ATOM   3626  H2  WAT   304     278.372 -80.341-172.441  1.00  0.00           H  
ATOM   3627  O   WAT   305     -26.673 247.629 186.461  1.00  0.00           O  
ATOM   3628  H1  WAT   305     -27.193 247.509 185.667  1.00  0.00           H  
ATOM   3629  H2  WAT   305     -27.319 247.700 187.163  1.00  0.00           H  
ATOM   3630  O   WAT   306      82.538  35.922 -75.106  1.00  0.00           O  
ATOM   3631  H1  WAT   306      82.231  35.491 -75.904  1.00  0.00           H  
ATOM   3632  H2  WAT   306      83.063  35.256 -74.661  1.00  0.00           H  
ATOM   3633  O   WAT   307     590.868  11.283-152.121  1.00  0.00           O  
ATOM   3634  H1  WAT   307     590.180  11.912-151.900  1.00  0.00           H  
ATOM   3635  H2  WAT   307     590.504  10.434-151.871  1.00  0.00           H  
ATOM   3636  O   WAT   308     322.374 291.096-279.399  1.00  0.00           O  
ATOM   3637  H1  WAT   308     323.190 291.217-278.914  1.00  0.00           H  
ATOM   3638  H2  WAT   308     321.687 291.165-278.736  1.00  0.00           H  
ATOM   3639  O   WAT   309    -105.214  60.979  81.433  1.00  0.00           O  
ATOM   3640  H1  WAT   309    -104.731  60.154  81.391  1.00  0.00           H  
ATOM   3641  H2  WAT   309    -105.787  60.884  82.194  1.00  0.00           H  
ATOM   3642  O   WAT   310      24.401-669.243  46.485  1.00  0.00           O  
ATOM   3643  H1  WAT   310      25.161-668.900  46.015  1.00  0.00           H  
ATOM   3644  H2  WAT   310      23.744-668.550  46.415  1.00  0.00           H  
ATOM   3645  O   WAT   311    -435.135-206.862 -50.677  1.00  0.00           O  
ATOM   3646  H1  WAT   311    -435.978-207.256 -50.903  1.00  0.00           H  
ATOM   3647  H2  WAT   311    -434.485-207.447 -51.066  1.00  0.00           H  
ATOM   3648  O   WAT   312     184.947 164.552 341.929  1.00  0.00           O  
ATOM   3649  H1  WAT   312     185.630 164.053 342.377  1.00  0.00           H  
ATOM   3650  H2  WAT   312     185.419 165.074 341.279  1.00  0.00           H  
ATOM   3651  O   WAT   313    -206.442-322.901-153.223  1.00  0.00           O  
ATOM   3652  H1  WAT   313    -207.254-322.929-152.717  1.00  0.00           H  
ATOM   3653  H2  WAT   313    -205.762-323.150-152.597  1.00  0.00           H  
ATOM   3654  O   WAT   314     168.520  14.486-100.882  1.00  0.00           O  
ATOM   3655  H1  WAT   314     168.413  14.657 -99.946  1.00  0.00           H  
ATOM   3656  H2  WAT   314     169.126  15.164-101.181  1.00  0.00           H  
ATOM   3657  O   WAT   315      72.632 -79.782 -25.262  1.00  0.00           O  
ATOM   3658  H1  WAT   315      72.479 -80.218 -24.423  1.00  0.00           H  
ATOM   3659  H2  WAT   315      71.756 -79.598 -25.599  1.00  0.00           H  
ATOM   3660  O   WAT   316     -56.816 466.169 329.843  1.00  0.00           O  
ATOM   3661  H1  WAT   316     -56.142 466.602 329.319  1.00  0.00           H  
ATOM   3662  H2  WAT   316     -56.519 466.272 330.747  1.00  0.00           H  
ATOM   3663  O   WAT   317     157.484 471.636-218.425  1.00  0.00           O  
ATOM   3664  H1  WAT   317     157.110 472.457-218.105  1.00  0.00           H  
ATOM   3665  H2  WAT   317     157.826 471.206-217.641  1.00  0.00           H  
ATOM   3666  O   WAT   318     -89.767 102.660-186.657  1.00  0.00           O  
ATOM   3667  H1  WAT   318     -89.941 102.139-185.873  1.00  0.00           H  
ATOM   3668  H2  WAT   318     -89.212 103.377-186.349  1.00  0.00           H  
ATOM   3669  O   WAT   319    -354.032 600.396 481.924  1.00  0.00           O  
ATOM   3670  H1  WAT   319    -353.488 601.125 481.625  1.00  0.00           H  
ATOM   3671  H2  WAT   319    -354.278 600.632 482.818  1.00  0.00           H  
ATOM   3672  O   WAT   320     397.702 410.033 524.202  1.00  0.00           O  
ATOM   3673  H1  WAT   320     398.323 410.383 523.563  1.00  0.00           H  
ATOM   3674  H2  WAT   320     398.146 409.273 524.577  1.00  0.00           H  
ATOM   3675  O   WAT   321      -9.304-256.400 387.516  1.00  0.00           O  
ATOM   3676  H1  WAT   321      -9.730-256.590 386.680  1.00  0.00           H  
ATOM   3677  H2  WAT   321      -8.808-255.598 387.355  1.00  0.00           H  
ATOM   3678  O   WAT   322     132.731 167.416-532.154  1.00  0.00           O  
ATOM   3679  H1  WAT   322     133.383 167.207-532.823  1.00  0.00           H  
ATOM   3680  H2  WAT   322     131.992 167.776-532.645  1.00  0.00           H  
ATOM   3681  O   WAT   323     458.689 301.189   0.270  1.00  0.00           O  
ATOM   3682  H1  WAT   323     459.478 301.044  -0.252  1.00  0.00           H  
ATOM   3683  H2  WAT   323     459.014 301.369   1.152  1.00  0.00           H  
ATOM   3684  O   WAT   324      59.356 168.098-151.853  1.00  0.00           O  
ATOM   3685  H1  WAT   324      59.142 168.705-151.144  1.00  0.00           H  
ATOM   3686  H2  WAT   324      58.591 168.121-152.427  1.00  0.00           H  
ATOM   3687  O   WAT   325     -47.393  19.594 206.386  1.00  0.00           O  
ATOM   3688  H1  WAT   325     -48.274  19.945 206.257  1.00  0.00           H  
ATOM   3689  H2  WAT   325     -47.085  19.388 205.504  1.00  0.00           H  
ATOM   3690  O   WAT   326     248.837 338.243 331.087  1.00  0.00           O  
ATOM   3691  H1  WAT   326     249.672 338.076 330.651  1.00  0.00           H  
ATOM   3692  H2  WAT   326     248.211 337.682 330.628  1.00  0.00           H  
ATOM   3693  O   WAT   327     -32.947 518.641 222.152  1.00  0.00           O  
ATOM   3694  H1  WAT   327     -33.502 518.896 221.415  1.00  0.00           H  
ATOM   3695  H2  WAT   327     -33.556 518.523 222.881  1.00  0.00           H  
ATOM   3696  O   WAT   328    -258.497  43.713 135.005  1.00  0.00           O  
ATOM   3697  H1  WAT   328    -258.819  44.595 135.187  1.00  0.00           H  
ATOM   3698  H2  WAT   328    -257.562  43.829 134.836  1.00  0.00           H  
ATOM   3699  O   WAT   329     175.626 140.143 406.085  1.00  0.00           O  
ATOM   3700  H1  WAT   329     175.410 140.245 407.012  1.00  0.00           H  
ATOM   3701  H2  WAT   329     175.244 139.300 405.842  1.00  0.00           H  
ATOM   3702  O   WAT   330    -135.222 125.793 535.614  1.00  0.00           O  
ATOM   3703  H1  WAT   330    -135.327 126.048 534.697  1.00  0.00           H  
ATOM   3704  H2  WAT   330    -135.945 125.188 535.779  1.00  0.00           H  
ATOM   3705  O   WAT   331     176.270 254.044  98.124  1.00  0.00           O  
ATOM   3706  H1  WAT   331     176.858 253.888  98.862  1.00  0.00           H  
ATOM   3707  H2  WAT   331     175.512 253.485  98.299  1.00  0.00           H  
ATOM   3708  O   WAT   332     -87.554 382.334  38.126  1.00  0.00           O  
ATOM   3709  H1  WAT   332     -87.893 382.707  37.313  1.00  0.00           H  
ATOM   3710  H2  WAT   332     -87.880 381.434  38.131  1.00  0.00           H  
ATOM   3711  O   WAT   333     -32.244 278.800  66.098  1.00  0.00           O  
ATOM   3712  H1  WAT   333     -31.310 278.591  66.121  1.00  0.00           H  
ATOM   3713  H2  WAT   333     -32.275 279.736  65.902  1.00  0.00           H  
ATOM   3714  O   WAT   334     171.205-173.281 512.392  1.00  0.00           O  
ATOM   3715  H1  WAT   334     171.933-173.209 513.008  1.00  0.00           H  
ATOM   3716  H2  WAT   334     171.245-174.185 512.079  1.00  0.00           H  
ATOM   3717  O   WAT   335     114.652 -81.576-100.256  1.00  0.00           O  
ATOM   3718  H1  WAT   335     114.592 -80.622-100.314  1.00  0.00           H  
ATOM   3719  H2  WAT   335     114.548 -81.877-101.158  1.00  0.00           H  
ATOM   3720  O   WAT   336    -282.501-254.359 233.103  1.00  0.00           O  
ATOM   3721  H1  WAT   336    -282.177-255.258 233.173  1.00  0.00           H  
ATOM   3722  H2  WAT   336    -282.940-254.197 233.938  1.00  0.00           H  
ATOM   3723  O   WAT   337     497.240 136.335 660.931  1.00  0.00           O  
ATOM   3724  H1  WAT   337     497.480 136.053 661.813  1.00  0.00           H  
ATOM   3725  H2  WAT   337     496.688 137.105 661.067  1.00  0.00           H  
ATOM   3726  O   WAT   338     351.867 665.910-526.761  1.00  0.00           O  
ATOM   3727  H1  WAT   338     351.453 666.651-527.203  1.00  0.00           H  
ATOM   3728  H2  WAT   338     352.548 665.620-527.367  1.00  0.00           H  
ATOM   3729  O   WAT   339    -222.593  73.054  83.968  1.00  0.00           O  
ATOM   3730  H1  WAT   339    -223.498  73.217  83.704  1.00  0.00           H  
ATOM   3731  H2  WAT   339    -222.644  72.285  84.536  1.00  0.00           H  
ATOM   3732  O   WAT   340     228.927-138.251-368.014  1.00  0.00           O  
ATOM   3733  H1  WAT   340     228.218-138.170-368.653  1.00  0.00           H  
ATOM   3734  H2  WAT   340     228.616-138.911-367.395  1.00  0.00           H  
ATOM   3735  O   WAT   341    -519.137-141.264 586.562  1.00  0.00           O  
ATOM   3736  H1  WAT   341    -519.567-140.963 585.761  1.00  0.00           H  
ATOM   3737  H2  WAT   341    -519.098-140.486 587.119  1.00  0.00           H  
ATOM   3738  O   WAT   342     106.722 294.746-275.085  1.00  0.00           O  
ATOM   3739  H1  WAT   342     106.405 293.914-274.735  1.00  0.00           H  
ATOM   3740  H2  WAT   342     107.546 294.902-274.623  1.00  0.00           H  
ATOM   3741  O   WAT   343     231.252  67.035-570.093  1.00  0.00           O  
ATOM   3742  H1  WAT   343     231.774  67.502-570.746  1.00  0.00           H  
ATOM   3743  H2  WAT   343     231.618  66.151-570.082  1.00  0.00           H  
ATOM   3744  O   WAT   344     225.360 435.813 117.819  1.00  0.00           O  
ATOM   3745  H1  WAT   344     224.767 436.521 118.072  1.00  0.00           H  
ATOM   3746  H2  WAT   344     225.032 435.518 116.969  1.00  0.00           H  
ATOM   3747  O   WAT   345    -315.632-194.686  31.971  1.00  0.00           O  
ATOM   3748  H1  WAT   345    -316.188-194.744  31.195  1.00  0.00           H  
ATOM   3749  H2  WAT   345    -315.695-195.551  32.376  1.00  0.00           H  
ATOM   3750  O   WAT   346    -351.941 193.614   0.723  1.00  0.00           O  
ATOM   3751  H1  WAT   346    -352.069 194.125   1.522  1.00  0.00           H  
ATOM   3752  H2  WAT   346    -352.690 193.839   0.172  1.00  0.00           H  
ATOM   3753  O   WAT   347      77.772 -51.855 191.452  1.00  0.00           O  
ATOM   3754  H1  WAT   347      77.503 -50.994 191.770  1.00  0.00           H  
ATOM   3755  H2  WAT   347      78.084 -51.695 190.561  1.00  0.00           H  
ATOM   3756  O   WAT   348     -72.954  42.724-366.155  1.00  0.00           O  
ATOM   3757  H1  WAT   348     -73.539  43.335-365.707  1.00  0.00           H  
ATOM   3758  H2  WAT   348     -73.415  42.500-366.964  1.00  0.00           H  
ATOM   3759  O   WAT   349     432.572  97.323-422.336  1.00  0.00           O  
ATOM   3760  H1  WAT   349     433.015  97.714-421.582  1.00  0.00           H  
ATOM   3761  H2  WAT   349     433.151  97.508-423.076  1.00  0.00           H  
ATOM   3762  O   WAT   350    -281.256 453.653-547.357  1.00  0.00           O  
ATOM   3763  H1  WAT   350    -281.397 453.269-546.492  1.00  0.00           H  
ATOM   3764  H2  WAT   350    -282.058 454.144-547.535  1.00  0.00           H  
ATOM   3765  O   WAT   351     -12.582  85.419-290.114  1.00  0.00           O  
ATOM   3766  H1  WAT   351     -13.501  85.549-289.880  1.00  0.00           H  
ATOM   3767  H2  WAT   351     -12.099  85.629-289.315  1.00  0.00           H  
ATOM   3768  O   WAT   352     387.436-289.094  18.465  1.00  0.00           O  
ATOM   3769  H1  WAT   352     387.179-289.112  19.387  1.00  0.00           H  
ATOM   3770  H2  WAT   352     386.613-289.190  17.985  1.00  0.00           H  
ATOM   3771  O   WAT   353    -292.321-109.382-229.265  1.00  0.00           O  
ATOM   3772  H1  WAT   353    -291.791-109.932-228.688  1.00  0.00           H  
ATOM   3773  H2  WAT   353    -293.077-109.926-229.487  1.00  0.00           H  
ATOM   3774  O   WAT   354     493.816  78.829-373.347  1.00  0.00           O  
ATOM   3775  H1  WAT   354     493.235  79.556-373.123  1.00  0.00           H  
ATOM   3776  H2  WAT   354     493.937  78.357-372.524  1.00  0.00           H  
ATOM   3777  O   WAT   355    -378.709 -78.693 354.889  1.00  0.00           O  
ATOM   3778  H1  WAT   355    -379.334 -79.218 355.391  1.00  0.00           H  
ATOM   3779  H2  WAT   355    -377.908 -78.712 355.412  1.00  0.00           H  
ATOM   3780  O   WAT   356    -148.993 227.362 180.105  1.00  0.00           O  
ATOM   3781  H1  WAT   356    -148.282 226.722 180.121  1.00  0.00           H  
ATOM   3782  H2  WAT   356    -148.756 228.001 180.777  1.00  0.00           H  
ATOM   3783  O   WAT   357      79.708 453.289  16.745  1.00  0.00           O  
ATOM   3784  H1  WAT   357      79.211 452.636  17.237  1.00  0.00           H  
ATOM   3785  H2  WAT   357      79.041 453.823  16.314  1.00  0.00           H  
ATOM   3786  O   WAT   358     -47.969 481.019 -81.237  1.00  0.00           O  
ATOM   3787  H1  WAT   358     -47.545 480.927 -80.384  1.00  0.00           H  
ATOM   3788  H2  WAT   358     -48.145 480.120 -81.515  1.00  0.00           H  
ATOM   3789  O   WAT   359    -248.480  66.564 127.227  1.00  0.00           O  
ATOM   3790  H1  WAT   359    -247.930  67.301 127.490  1.00  0.00           H  
ATOM   3791  H2  WAT   359    -248.015  66.168 126.490  1.00  0.00           H  
ATOM   3792  O   WAT   360    -524.947 228.030  42.734  1.00  0.00           O  
ATOM   3793  H1  WAT   360    -524.734 228.860  42.307  1.00  0.00           H  
ATOM   3794  H2  WAT   360    -525.666 228.244  43.329  1.00  0.00           H  
ATOM   3795  O   WAT   361    -246.991 -64.530 235.364  1.00  0.00           O  
ATOM   3796  H1  WAT   361    -246.166 -64.994 235.217  1.00  0.00           H  
ATOM   3797  H2  WAT   361    -247.312 -64.872 236.198  1.00  0.00           H  
ATOM   3798  O   WAT   362     556.306 248.184-609.069  1.00  0.00           O  
ATOM   3799  H1  WAT   362     556.417 247.674-608.266  1.00  0.00           H  
ATOM   3800  H2  WAT   362     555.968 249.028-608.771  1.00  0.00           H  
ATOM   3801  O   WAT   363    -130.275-236.100 169.143  1.00  0.00           O  
ATOM   3802  H1  WAT   363    -129.326-236.174 169.245  1.00  0.00           H  
ATOM   3803  H2  WAT   363    -130.441-236.373 168.241  1.00  0.00           H  
ATOM   3804  O   WAT   364     152.019  -1.367-132.509  1.00  0.00           O  
ATOM   3805  H1  WAT   364     152.524  -0.793-131.933  1.00  0.00           H  
ATOM   3806  H2  WAT   364     151.285  -1.661-131.970  1.00  0.00           H  
ATOM   3807  O   WAT   365    -264.344 -48.777 248.059  1.00  0.00           O  
ATOM   3808  H1  WAT   365    -263.515 -48.321 247.910  1.00  0.00           H  
ATOM   3809  H2  WAT   365    -264.142 -49.429 248.730  1.00  0.00           H  
ATOM   3810  O   WAT   366      84.587-498.111 488.863  1.00  0.00           O  
ATOM   3811  H1  WAT   366      84.061-498.791 489.284  1.00  0.00           H  
ATOM   3812  H2  WAT   366      84.772-497.485 489.563  1.00  0.00           H  
ATOM   3813  O   WAT   367     -22.603 373.974-206.050  1.00  0.00           O  
ATOM   3814  H1  WAT   367     -22.789 373.639-205.173  1.00  0.00           H  
ATOM   3815  H2  WAT   367     -22.077 374.759-205.901  1.00  0.00           H  
ATOM   3816  O   WAT   368    -191.093-254.514  78.436  1.00  0.00           O  
ATOM   3817  H1  WAT   368    -190.233-254.916  78.313  1.00  0.00           H  
ATOM   3818  H2  WAT   368    -191.301-254.671  79.357  1.00  0.00           H  
ATOM   3819  O   WAT   369    -108.811 169.500 627.900  1.00  0.00           O  
ATOM   3820  H1  WAT   369    -109.324 170.089 628.454  1.00  0.00           H  
ATOM   3821  H2  WAT   369    -109.445 168.857 627.583  1.00  0.00           H  
ATOM   3822  O   WAT   370      53.910-745.594-265.256  1.00  0.00           O  
ATOM   3823  H1  WAT   370      52.957-745.623-265.330  1.00  0.00           H  
ATOM   3824  H2  WAT   370      54.090-745.884-264.361  1.00  0.00           H  
ATOM   3825  O   WAT   371    -111.589 135.440   6.843  1.00  0.00           O  
ATOM   3826  H1  WAT   371    -111.317 134.594   6.487  1.00  0.00           H  
ATOM   3827  H2  WAT   371    -111.147 135.496   7.690  1.00  0.00           H  
ATOM   3828  O   WAT   372     -98.003 318.623 269.021  1.00  0.00           O  
ATOM   3829  H1  WAT   372     -98.586 318.532 269.774  1.00  0.00           H  
ATOM   3830  H2  WAT   372     -97.756 317.725 268.800  1.00  0.00           H  
ATOM   3831  O   WAT   373     120.730 353.523 114.581  1.00  0.00           O  
ATOM   3832  H1  WAT   373     120.819 352.909 113.852  1.00  0.00           H  
ATOM   3833  H2  WAT   373     121.442 354.150 114.456  1.00  0.00           H  
ATOM   3834  O   WAT   374    -392.586 176.298 200.571  1.00  0.00           O  
ATOM   3835  H1  WAT   374    -392.574 177.243 200.721  1.00  0.00           H  
ATOM   3836  H2  WAT   374    -392.515 176.205 199.621  1.00  0.00           H  
ATOM   3837  O   WAT   375    -337.499  -7.979 157.348  1.00  0.00           O  
ATOM   3838  H1  WAT   375    -337.054  -7.995 158.195  1.00  0.00           H  
ATOM   3839  H2  WAT   375    -336.825  -7.700 156.729  1.00  0.00           H  
ATOM   3840  O   WAT   376     452.930  78.396-113.081  1.00  0.00           O  
ATOM   3841  H1  WAT   376     453.296  77.546-113.324  1.00  0.00           H  
ATOM   3842  H2  WAT   376     452.008  78.340-113.331  1.00  0.00           H  
ATOM   3843  O   WAT   377     106.847 172.778  49.841  1.00  0.00           O  
ATOM   3844  H1  WAT   377     105.893 172.853  49.843  1.00  0.00           H  
ATOM   3845  H2  WAT   377     107.087 172.809  48.915  1.00  0.00           H  
ATOM   3846  O   WAT   378    -292.710-569.249 450.731  1.00  0.00           O  
ATOM   3847  H1  WAT   378    -293.310-569.498 451.433  1.00  0.00           H  
ATOM   3848  H2  WAT   378    -293.280-568.943 450.025  1.00  0.00           H  
ATOM   3849  O   WAT   379      94.354 169.055 189.609  1.00  0.00           O  
ATOM   3850  H1  WAT   379      94.529 168.123 189.737  1.00  0.00           H  
ATOM   3851  H2  WAT   379      94.295 169.160 188.660  1.00  0.00           H  
ATOM   3852  O   WAT   380    -375.272 387.018   5.454  1.00  0.00           O  
ATOM   3853  H1  WAT   380    -374.865 387.867   5.625  1.00  0.00           H  
ATOM   3854  H2  WAT   380    -376.144 387.232   5.123  1.00  0.00           H  
ATOM   3855  O   WAT   381     140.430  56.266 -10.495  1.00  0.00           O  
ATOM   3856  H1  WAT   381     139.702  56.886 -10.531  1.00  0.00           H  
ATOM   3857  H2  WAT   381     140.136  55.520 -11.018  1.00  0.00           H  
ATOM   3858  O   WAT   382     -56.897 203.470-320.719  1.00  0.00           O  
ATOM   3859  H1  WAT   382     -56.921 204.410-320.542  1.00  0.00           H  
ATOM   3860  H2  WAT   382     -57.275 203.069-319.937  1.00  0.00           H  
ATOM   3861  O   WAT   383    -183.925-120.129-270.892  1.00  0.00           O  
ATOM   3862  H1  WAT   383    -184.462-120.921-270.884  1.00  0.00           H  
ATOM   3863  H2  WAT   383    -184.529-119.427-270.651  1.00  0.00           H  
ATOM   3864  O   WAT   384     330.173  83.019 165.870  1.00  0.00           O  
ATOM   3865  H1  WAT   384     329.850  82.968 166.770  1.00  0.00           H  
ATOM   3866  H2  WAT   384     330.730  83.797 165.859  1.00  0.00           H  
ATOM   3867  O   WAT   385    -190.959 255.216 -58.864  1.00  0.00           O  
ATOM   3868  H1  WAT   385    -191.025 255.569 -59.752  1.00  0.00           H  
ATOM   3869  H2  WAT   385    -191.858 255.222 -58.537  1.00  0.00           H  
ATOM   3870  O   WAT   386     357.891-303.148 -79.166  1.00  0.00           O  
ATOM   3871  H1  WAT   386     358.089-303.482 -80.042  1.00  0.00           H  
ATOM   3872  H2  WAT   386     357.591-302.251 -79.314  1.00  0.00           H  
ATOM   3873  O   WAT   387     -22.196  20.465 -49.372  1.00  0.00           O  
ATOM   3874  H1  WAT   387     -22.481  19.605 -49.678  1.00  0.00           H  
ATOM   3875  H2  WAT   387     -22.599  20.558 -48.509  1.00  0.00           H  
ATOM   3876  O   WAT   388     139.521 -89.737 130.090  1.00  0.00           O  
ATOM   3877  H1  WAT   388     140.212 -89.464 130.693  1.00  0.00           H  
ATOM   3878  H2  WAT   388     139.183 -90.550 130.465  1.00  0.00           H  
ATOM   3879  O   WAT   389     148.581 -92.164-208.126  1.00  0.00           O  
ATOM   3880  H1  WAT   389     147.819 -92.466-207.631  1.00  0.00           H  
ATOM   3881  H2  WAT   389     149.315 -92.660-207.762  1.00  0.00           H  
ATOM   3882  O   WAT   390     151.472-333.351 108.585  1.00  0.00           O  
ATOM   3883  H1  WAT   390     152.404-333.211 108.751  1.00  0.00           H  
ATOM   3884  H2  WAT   390     151.292-334.219 108.945  1.00  0.00           H  
ATOM   3885  O   WAT   391    -262.209 505.942  56.397  1.00  0.00           O  
ATOM   3886  H1  WAT   391    -261.564 505.349  56.012  1.00  0.00           H  
ATOM   3887  H2  WAT   391    -262.060 505.878  57.341  1.00  0.00           H  
ATOM   3888  O   WAT   392    -117.876-100.062 450.967  1.00  0.00           O  
ATOM   3889  H1  WAT   392    -117.772-100.862 450.452  1.00  0.00           H  
ATOM   3890  H2  WAT   392    -117.099 -99.542 450.763  1.00  0.00           H  
ATOM   3891  O   WAT   393     264.788 354.963-175.108  1.00  0.00           O  
ATOM   3892  H1  WAT   393     265.152 354.094-174.937  1.00  0.00           H  
ATOM   3893  H2  WAT   393     263.847 354.816-175.199  1.00  0.00           H  
ATOM   3894  O   WAT   394    -443.221-117.165-493.308  1.00  0.00           O  
ATOM   3895  H1  WAT   394    -442.503-117.784-493.172  1.00  0.00           H  
ATOM   3896  H2  WAT   394    -443.146-116.909-494.228  1.00  0.00           H  
ATOM   3897  O   WAT   395      -6.549 313.236-753.666  1.00  0.00           O  
ATOM   3898  H1  WAT   395      -7.439 313.360-753.336  1.00  0.00           H  
ATOM   3899  H2  WAT   395      -6.398 312.293-753.596  1.00  0.00           H  
ATOM   3900  O   WAT   396     363.447-229.812 328.058  1.00  0.00           O  
ATOM   3901  H1  WAT   396     363.557-230.624 327.563  1.00  0.00           H  
ATOM   3902  H2  WAT   396     363.875-229.144 327.522  1.00  0.00           H  
ATOM   3903  O   WAT   397      24.916 193.676  86.958  1.00  0.00           O  
ATOM   3904  H1  WAT   397      24.280 193.524  87.657  1.00  0.00           H  
ATOM   3905  H2  WAT   397      25.445 192.878  86.938  1.00  0.00           H  
ATOM   3906  O   WAT   398    -136.169-135.749  71.173  1.00  0.00           O  
ATOM   3907  H1  WAT   398    -135.927-136.325  71.899  1.00  0.00           H  
ATOM   3908  H2  WAT   398    -136.948-135.286  71.484  1.00  0.00           H  
ATOM   3909  O   WAT   399      73.175 231.985 402.621  1.00  0.00           O  
ATOM   3910  H1  WAT   399      73.043 232.931 402.561  1.00  0.00           H  
ATOM   3911  H2  WAT   399      72.460 231.610 402.107  1.00  0.00           H  
ATOM   3912  O   WAT   400    -283.062-160.210-234.250  1.00  0.00           O  
ATOM   3913  H1  WAT   400    -282.843-160.940-234.830  1.00  0.00           H  
ATOM   3914  H2  WAT   400    -282.227-159.959-233.856  1.00  0.00           H  
ATOM   3915  O   WAT   401    -218.316 332.450 498.381  1.00  0.00           O  
ATOM   3916  H1  WAT   401    -217.727 333.034 497.902  1.00  0.00           H  
ATOM   3917  H2  WAT   401    -219.172 332.587 497.975  1.00  0.00           H  
ATOM   3918  O   WAT   402      49.011 102.864-155.045  1.00  0.00           O  
ATOM   3919  H1  WAT   402      49.728 103.075-155.644  1.00  0.00           H  
ATOM   3920  H2  WAT   402      48.224 103.164-155.499  1.00  0.00           H  
ATOM   3921  O   WAT   403    -209.976-422.983-108.235  1.00  0.00           O  
ATOM   3922  H1  WAT   403    -210.580-423.705-108.063  1.00  0.00           H  
ATOM   3923  H2  WAT   403    -209.888-422.968-109.188  1.00  0.00           H  
ATOM   3924  O   WAT   404      33.101 261.189 182.072  1.00  0.00           O  
ATOM   3925  H1  WAT   404      33.674 260.837 181.391  1.00  0.00           H  
ATOM   3926  H2  WAT   404      33.428 260.801 182.884  1.00  0.00           H  
ATOM   3927  O   WAT   405    -141.221-229.298-155.053  1.00  0.00           O  
ATOM   3928  H1  WAT   405    -140.606-228.578-154.915  1.00  0.00           H  
ATOM   3929  H2  WAT   405    -142.079-228.876-155.094  1.00  0.00           H  
ATOM   3930  O   WAT   406     -14.586 -98.453  45.781  1.00  0.00           O  
ATOM   3931  H1  WAT   406     -15.035 -97.997  45.069  1.00  0.00           H  
ATOM   3932  H2  WAT   406     -13.775 -97.961  45.906  1.00  0.00           H  
ATOM   3933  O   WAT   407    -180.769-370.309 389.768  1.00  0.00           O  
ATOM   3934  H1  WAT   407    -181.088-370.222 390.666  1.00  0.00           H  
ATOM   3935  H2  WAT   407    -181.408-369.832 389.239  1.00  0.00           H  
ATOM   3936  O   WAT   408     372.036-188.259 118.962  1.00  0.00           O  
ATOM   3937  H1  WAT   408     372.358-188.726 118.191  1.00  0.00           H  
ATOM   3938  H2  WAT   408     372.598-187.488 119.028  1.00  0.00           H  
ATOM   3939  O   WAT   409      -6.835  99.347 111.477  1.00  0.00           O  
ATOM   3940  H1  WAT   409      -6.350 100.171 111.517  1.00  0.00           H  
ATOM   3941  H2  WAT   409      -7.747  99.599 111.627  1.00  0.00           H  
ATOM   3942  O   WAT   410     311.477 -84.747 229.387  1.00  0.00           O  
ATOM   3943  H1  WAT   410     312.318 -84.909 228.960  1.00  0.00           H  
ATOM   3944  H2  WAT   410     311.164 -85.617 229.635  1.00  0.00           H  
ATOM   3945  O   WAT   411    -234.143-404.890 -89.216  1.00  0.00           O  
ATOM   3946  H1  WAT   411    -234.460-404.057 -88.867  1.00  0.00           H  
ATOM   3947  H2  WAT   411    -234.618-405.001 -90.039  1.00  0.00           H  
ATOM   3948  O   WAT   412     422.470  46.886 606.036  1.00  0.00           O  
ATOM   3949  H1  WAT   412     422.586  46.540 606.921  1.00  0.00           H  
ATOM   3950  H2  WAT   412     423.360  46.984 605.699  1.00  0.00           H  
ATOM   3951  O   WAT   413      29.912-477.493 206.722  1.00  0.00           O  
ATOM   3952  H1  WAT   413      29.744-477.468 205.780  1.00  0.00           H  
ATOM   3953  H2  WAT   413      30.088-478.415 206.909  1.00  0.00           H  
ATOM   3954  O   WAT   414    -298.949 478.533 111.307  1.00  0.00           O  
ATOM   3955  H1  WAT   414    -298.870 479.074 110.521  1.00  0.00           H  
ATOM   3956  H2  WAT   414    -299.820 478.734 111.650  1.00  0.00           H  
ATOM   3957  O   WAT   415     293.654-224.196 202.635  1.00  0.00           O  
ATOM   3958  H1  WAT   415     293.221-224.776 202.008  1.00  0.00           H  
ATOM   3959  H2  WAT   415     294.456-224.660 202.875  1.00  0.00           H  
ATOM   3960  O   WAT   416     -27.458 590.029 -32.766  1.00  0.00           O  
ATOM   3961  H1  WAT   416     -27.964 590.184 -33.563  1.00  0.00           H  
ATOM   3962  H2  WAT   416     -28.109 589.762 -32.117  1.00  0.00           H  
ATOM   3963  O   WAT   417    -347.729-100.171 291.697  1.00  0.00           O  
ATOM   3964  H1  WAT   417    -347.789-100.599 292.551  1.00  0.00           H  
ATOM   3965  H2  WAT   417    -347.626 -99.242 291.902  1.00  0.00           H  
ATOM   3966  O   WAT   418     265.726  41.783-217.495  1.00  0.00           O  
ATOM   3967  H1  WAT   418     265.855  40.843-217.622  1.00  0.00           H  
ATOM   3968  H2  WAT   418     265.690  41.894-216.545  1.00  0.00           H  
ATOM   3969  O   WAT   419    -405.489  42.853-317.397  1.00  0.00           O  
ATOM   3970  H1  WAT   419    -405.186  43.761-317.394  1.00  0.00           H  
ATOM   3971  H2  WAT   419    -405.513  42.605-316.472  1.00  0.00           H  
ATOM   3972  O   WAT   420      54.428 163.721 240.147  1.00  0.00           O  
ATOM   3973  H1  WAT   420      54.168 163.284 240.958  1.00  0.00           H  
ATOM   3974  H2  WAT   420      54.627 163.007 239.542  1.00  0.00           H  
ATOM   3975  O   WAT   421      92.599 500.771 -50.162  1.00  0.00           O  
ATOM   3976  H1  WAT   421      92.075 501.097 -50.894  1.00  0.00           H  
ATOM   3977  H2  WAT   421      93.194 500.134 -50.558  1.00  0.00           H  
ATOM   3978  O   WAT   422     -30.997 368.454-206.449  1.00  0.00           O  
ATOM   3979  H1  WAT   422     -30.591 368.088-205.664  1.00  0.00           H  
ATOM   3980  H2  WAT   422     -30.260 368.682-207.016  1.00  0.00           H  
ATOM   3981  O   WAT   423    -362.661-431.859 -15.232  1.00  0.00           O  
ATOM   3982  H1  WAT   423    -363.549-431.502 -15.248  1.00  0.00           H  
ATOM   3983  H2  WAT   423    -362.208-431.345 -14.563  1.00  0.00           H  
ATOM   3984  O   WAT   424    -342.366 149.058-258.634  1.00  0.00           O  
ATOM   3985  H1  WAT   424    -342.175 148.120-258.616  1.00  0.00           H  
ATOM   3986  H2  WAT   424    -341.597 149.467-258.236  1.00  0.00           H  
ATOM   3987  O   WAT   425     -89.364 439.837-433.094  1.00  0.00           O  
ATOM   3988  H1  WAT   425     -88.951 440.078-433.923  1.00  0.00           H  
ATOM   3989  H2  WAT   425     -89.472 440.667-432.630  1.00  0.00           H  
ATOM   3990  O   WAT   426     563.751 167.782 180.066  1.00  0.00           O  
ATOM   3991  H1  WAT   426     562.962 168.214 180.393  1.00  0.00           H  
ATOM   3992  H2  WAT   426     563.426 167.031 179.571  1.00  0.00           H  
ATOM   3993  O   WAT   427    -170.712 -88.973 309.947  1.00  0.00           O  
ATOM   3994  H1  WAT   427    -170.913 -89.703 310.532  1.00  0.00           H  
ATOM   3995  H2  WAT   427    -171.487 -88.413 309.987  1.00  0.00           H  
ATOM   3996  O   WAT   428     325.692-264.315   8.230  1.00  0.00           O  
ATOM   3997  H1  WAT   428     325.490-264.917   7.514  1.00  0.00           H  
ATOM   3998  H2  WAT   428     325.025-263.631   8.163  1.00  0.00           H  
ATOM   3999  O   WAT   429     419.007 325.417-142.961  1.00  0.00           O  
ATOM   4000  H1  WAT   429     418.715 324.516-143.097  1.00  0.00           H  
ATOM   4001  H2  WAT   429     418.386 325.948-143.460  1.00  0.00           H  
ATOM   4002  O   WAT   430     335.646 107.744-201.121  1.00  0.00           O  
ATOM   4003  H1  WAT   430     336.071 108.133-200.356  1.00  0.00           H  
ATOM   4004  H2  WAT   430     336.310 107.165-201.494  1.00  0.00           H  
ATOM   4005  O   WAT   431     196.461-205.715-399.546  1.00  0.00           O  
ATOM   4006  H1  WAT   431     195.524-205.637-399.368  1.00  0.00           H  
ATOM   4007  H2  WAT   431     196.648-206.648-399.440  1.00  0.00           H  
ATOM   4008  O   WAT   432    -330.591 146.365 405.835  1.00  0.00           O  
ATOM   4009  H1  WAT   432    -331.025 145.869 406.530  1.00  0.00           H  
ATOM   4010  H2  WAT   432    -329.703 146.010 405.806  1.00  0.00           H  
ATOM   4011  O   WAT   433     368.227 319.574-434.076  1.00  0.00           O  
ATOM   4012  H1  WAT   433     367.703 320.299-434.415  1.00  0.00           H  
ATOM   4013  H2  WAT   433     368.219 319.697-433.126  1.00  0.00           H  
ATOM   4014  O   WAT   434     -98.218  31.347 433.361  1.00  0.00           O  
ATOM   4015  H1  WAT   434     -98.655  31.529 434.193  1.00  0.00           H  
ATOM   4016  H2  WAT   434     -97.317  31.640 433.496  1.00  0.00           H  
ATOM   4017  O   WAT   435      37.204-284.299-503.523  1.00  0.00           O  
ATOM   4018  H1  WAT   435      36.264-284.362-503.694  1.00  0.00           H  
ATOM   4019  H2  WAT   435      37.378-283.359-503.487  1.00  0.00           H  
ATOM   4020  O   WAT   436      95.751  60.619-397.500  1.00  0.00           O  
ATOM   4021  H1  WAT   436      96.475  61.180-397.220  1.00  0.00           H  
ATOM   4022  H2  WAT   436      96.089  60.156-398.266  1.00  0.00           H  
ATOM   4023  O   WAT   437     382.091-208.628 -62.629  1.00  0.00           O  
ATOM   4024  H1  WAT   437     382.112-209.266 -61.915  1.00  0.00           H  
ATOM   4025  H2  WAT   437     382.587-207.880 -62.296  1.00  0.00           H  
ATOM   4026  O   WAT   438     169.923 292.852 -66.325  1.00  0.00           O  
ATOM   4027  H1  WAT   438     170.738 292.678 -65.854  1.00  0.00           H  
ATOM   4028  H2  WAT   438     169.681 292.008 -66.705  1.00  0.00           H  
ATOM   4029  O   WAT   439     335.221-240.241 230.388  1.00  0.00           O  
ATOM   4030  H1  WAT   439     335.489-240.039 231.284  1.00  0.00           H  
ATOM   4031  H2  WAT   439     334.555-240.922 230.484  1.00  0.00           H  
ATOM   4032  O   WAT   440     178.660 109.512 -75.113  1.00  0.00           O  
ATOM   4033  H1  WAT   440     178.114 109.544 -75.898  1.00  0.00           H  
ATOM   4034  H2  WAT   440     178.294 110.184 -74.539  1.00  0.00           H  
ATOM   4035  O   WAT   441     199.933-104.128 280.284  1.00  0.00           O  
ATOM   4036  H1  WAT   441     199.154-103.957 280.815  1.00  0.00           H  
ATOM   4037  H2  WAT   441     200.356-104.871 280.713  1.00  0.00           H  
ATOM   4038  O   WAT   442     135.359 -28.122-186.657  1.00  0.00           O  
ATOM   4039  H1  WAT   442     135.681 -27.748-185.837  1.00  0.00           H  
ATOM   4040  H2  WAT   442     136.079 -28.000-187.275  1.00  0.00           H  
ATOM   4041  O   WAT   443    -285.273 427.595 -11.287  1.00  0.00           O  
ATOM   4042  H1  WAT   443    -285.966 427.524 -11.945  1.00  0.00           H  
ATOM   4043  H2  WAT   443    -285.733 427.543 -10.449  1.00  0.00           H  
ATOM   4044  O   WAT   444     608.916  71.229 463.979  1.00  0.00           O  
ATOM   4045  H1  WAT   444     609.192  71.531 464.844  1.00  0.00           H  
ATOM   4046  H2  WAT   444     609.731  70.984 463.540  1.00  0.00           H  
ATOM   4047  O   WAT   445    -118.078 263.142 267.184  1.00  0.00           O  
ATOM   4048  H1  WAT   445    -118.247 262.409 266.592  1.00  0.00           H  
ATOM   4049  H2  WAT   445    -117.131 263.273 267.138  1.00  0.00           H  
ATOM   4050  O   WAT   446    -301.363-192.678 338.414  1.00  0.00           O  
ATOM   4051  H1  WAT   446    -301.809-192.576 337.574  1.00  0.00           H  
ATOM   4052  H2  WAT   446    -301.566-193.573 338.686  1.00  0.00           H  
ATOM   4053  O   WAT   447     230.379 407.700 191.643  1.00  0.00           O  
ATOM   4054  H1  WAT   447     231.079 407.155 192.002  1.00  0.00           H  
ATOM   4055  H2  WAT   447     230.223 407.344 190.768  1.00  0.00           H  
ATOM   4056  O   WAT   448    -711.954-132.190  77.920  1.00  0.00           O  
ATOM   4057  H1  WAT   448    -712.631-131.626  78.296  1.00  0.00           H  
ATOM   4058  H2  WAT   448    -711.753-132.818  78.613  1.00  0.00           H  
ATOM   4059  O   WAT   449     275.342   4.002  17.429  1.00  0.00           O  
ATOM   4060  H1  WAT   449     274.452   4.159  17.745  1.00  0.00           H  
ATOM   4061  H2  WAT   449     275.253   3.271  16.816  1.00  0.00           H  
ATOM   4062  O   WAT   450    -196.556 -72.999 196.891  1.00  0.00           O  
ATOM   4063  H1  WAT   450    -195.657 -72.883 197.199  1.00  0.00           H  
ATOM   4064  H2  WAT   450    -196.553 -72.643 196.003  1.00  0.00           H  
ATOM   4065  O   WAT   451      57.866-119.065 159.075  1.00  0.00           O  
ATOM   4066  H1  WAT   451      58.172-118.161 159.143  1.00  0.00           H  
ATOM   4067  H2  WAT   451      56.915-119.004 159.168  1.00  0.00           H  
ATOM   4068  O   WAT   452      27.007-559.981  52.028  1.00  0.00           O  
ATOM   4069  H1  WAT   452      27.238-559.407  52.759  1.00  0.00           H  
ATOM   4070  H2  WAT   452      27.062-560.864  52.392  1.00  0.00           H  
ATOM   4071  O   WAT   453     311.868  55.187 680.028  1.00  0.00           O  
ATOM   4072  H1  WAT   453     312.619  55.778 679.980  1.00  0.00           H  
ATOM   4073  H2  WAT   453     312.180  54.445 680.545  1.00  0.00           H  
ATOM   4074  O   WAT   454      36.793 -70.094-463.009  1.00  0.00           O  
ATOM   4075  H1  WAT   454      37.235 -70.923-463.197  1.00  0.00           H  
ATOM   4076  H2  WAT   454      36.325 -69.883-463.817  1.00  0.00           H  
ATOM   4077  O   WAT   455    -183.370-654.957 464.495  1.00  0.00           O  
ATOM   4078  H1  WAT   455    -183.834-654.769 465.310  1.00  0.00           H  
ATOM   4079  H2  WAT   455    -184.006-654.762 463.807  1.00  0.00           H  
ATOM   4080  O   WAT   456    -472.179  98.282 121.968  1.00  0.00           O  
ATOM   4081  H1  WAT   456    -471.538  98.448 122.660  1.00  0.00           H  
ATOM   4082  H2  WAT   456    -473.027  98.424 122.388  1.00  0.00           H  
ATOM   4083  O   WAT   457     356.494-561.891 140.823  1.00  0.00           O  
ATOM   4084  H1  WAT   457     357.252-562.421 140.577  1.00  0.00           H  
ATOM   4085  H2  WAT   457     356.058-562.399 141.507  1.00  0.00           H  
ATOM   4086  O   WAT   458     -30.320-330.016 330.362  1.00  0.00           O  
ATOM   4087  H1  WAT   458     -30.528-330.764 329.803  1.00  0.00           H  
ATOM   4088  H2  WAT   458     -31.129-329.506 330.391  1.00  0.00           H  
ATOM   4089  O   WAT   459    -152.293 -79.106 270.414  1.00  0.00           O  
ATOM   4090  H1  WAT   459    -153.191 -78.811 270.265  1.00  0.00           H  
ATOM   4091  H2  WAT   459    -152.340 -79.620 271.220  1.00  0.00           H  
ATOM   4092  O   WAT   460      34.243 593.330-227.419  1.00  0.00           O  
ATOM   4093  H1  WAT   460      33.704 593.931-227.934  1.00  0.00           H  
ATOM   4094  H2  WAT   460      34.841 593.900-226.936  1.00  0.00           H  
ATOM   4095  O   WAT   461     303.622-107.497 669.332  1.00  0.00           O  
ATOM   4096  H1  WAT   461     304.001-108.106 669.966  1.00  0.00           H  
ATOM   4097  H2  WAT   461     302.922-107.055 669.813  1.00  0.00           H  
ATOM   4098  O   WAT   462      66.662 143.802-216.451  1.00  0.00           O  
ATOM   4099  H1  WAT   462      67.120 144.560-216.087  1.00  0.00           H  
ATOM   4100  H2  WAT   462      67.297 143.400-217.043  1.00  0.00           H  
ATOM   4101  O   WAT   463     456.264 234.687 224.421  1.00  0.00           O  
ATOM   4102  H1  WAT   463     456.079 235.576 224.118  1.00  0.00           H  
ATOM   4103  H2  WAT   463     457.218 234.648 224.484  1.00  0.00           H  
ATOM   4104  O   WAT   464    -125.982 484.052 -82.780  1.00  0.00           O  
ATOM   4105  H1  WAT   464    -125.203 484.514 -82.468  1.00  0.00           H  
ATOM   4106  H2  WAT   464    -125.733 483.128 -82.769  1.00  0.00           H  
ATOM   4107  O   WAT   465    -193.804 222.504  38.321  1.00  0.00           O  
ATOM   4108  H1  WAT   465    -193.429 222.593  39.197  1.00  0.00           H  
ATOM   4109  H2  WAT   465    -194.716 222.256  38.474  1.00  0.00           H  
ATOM   4110  O   WAT   466    -569.261 -93.057-297.010  1.00  0.00           O  
ATOM   4111  H1  WAT   466    -569.841 -92.430-297.441  1.00  0.00           H  
ATOM   4112  H2  WAT   466    -568.542 -92.525-296.671  1.00  0.00           H  
ATOM   4113  O   WAT   467      35.177 -75.822 229.262  1.00  0.00           O  
ATOM   4114  H1  WAT   467      35.509 -75.458 228.442  1.00  0.00           H  
ATOM   4115  H2  WAT   467      35.941 -75.852 229.838  1.00  0.00           H  
ATOM   4116  O   WAT   468     -85.280  53.592-157.737  1.00  0.00           O  
ATOM   4117  H1  WAT   468     -85.896  54.320-157.821  1.00  0.00           H  
ATOM   4118  H2  WAT   468     -85.608  53.085-156.994  1.00  0.00           H  
ATOM   4119  O   WAT   469     -37.693-252.892 193.803  1.00  0.00           O  
ATOM   4120  H1  WAT   469     -37.594-252.965 192.854  1.00  0.00           H  
ATOM   4121  H2  WAT   469     -37.818-253.793 194.101  1.00  0.00           H  
ATOM   4122  O   WAT   470      57.700-133.323-357.273  1.00  0.00           O  
ATOM   4123  H1  WAT   470      57.057-133.862-357.733  1.00  0.00           H  
ATOM   4124  H2  WAT   470      57.208-132.921-356.557  1.00  0.00           H  
ATOM   4125  O   WAT   471     313.193-202.831-347.679  1.00  0.00           O  
ATOM   4126  H1  WAT   471     313.108-202.669-346.739  1.00  0.00           H  
ATOM   4127  H2  WAT   471     313.610-202.041-348.021  1.00  0.00           H  
ATOM   4128  O   WAT   472     535.244 -19.211-169.918  1.00  0.00           O  
ATOM   4129  H1  WAT   472     535.097 -19.229-170.864  1.00  0.00           H  
ATOM   4130  H2  WAT   472     535.297 -18.280-169.702  1.00  0.00           H  
ATOM   4131  O   WAT   473    -195.985  93.443  -8.043  1.00  0.00           O  
ATOM   4132  H1  WAT   473    -195.399  93.608  -8.782  1.00  0.00           H  
ATOM   4133  H2  WAT   473    -196.767  93.058  -8.439  1.00  0.00           H  
ATOM   4134  O   WAT   474    -332.143 418.045  11.492  1.00  0.00           O  
ATOM   4135  H1  WAT   474    -332.424 417.969  12.404  1.00  0.00           H  
ATOM   4136  H2  WAT   474    -331.222 417.787  11.503  1.00  0.00           H  
ATOM   4137  O   WAT   475    -167.880  84.652-513.565  1.00  0.00           O  
ATOM   4138  H1  WAT   475    -168.752  84.465-513.217  1.00  0.00           H  
ATOM   4139  H2  WAT   475    -168.038  85.241-514.303  1.00  0.00           H  
ATOM   4140  O   WAT   476     153.774 206.828-173.728  1.00  0.00           O  
ATOM   4141  H1  WAT   476     154.149 206.981-174.595  1.00  0.00           H  
ATOM   4142  H2  WAT   476     152.855 206.624-173.896  1.00  0.00           H  
ATOM   4143  O   WAT   477    -841.693-427.445 678.419  1.00  0.00           O  
ATOM   4144  H1  WAT   477    -841.624-427.702 677.499  1.00  0.00           H  
ATOM   4145  H2  WAT   477    -842.543-427.009 678.483  1.00  0.00           H  
ATOM   4146  O   WAT   478    -212.560-197.125-284.968  1.00  0.00           O  
ATOM   4147  H1  WAT   478    -213.057-196.599-285.595  1.00  0.00           H  
ATOM   4148  H2  WAT   478    -211.650-197.040-285.252  1.00  0.00           H  
ATOM   4149  O   WAT   479     339.552 126.524-251.143  1.00  0.00           O  
ATOM   4150  H1  WAT   479     340.075 126.866-250.418  1.00  0.00           H  
ATOM   4151  H2  WAT   479     339.317 125.637-250.873  1.00  0.00           H  
ATOM   4152  O   WAT   480    -228.634 168.973  52.934  1.00  0.00           O  
ATOM   4153  H1  WAT   480    -229.026 168.460  53.641  1.00  0.00           H  
ATOM   4154  H2  WAT   480    -227.691 168.902  53.081  1.00  0.00           H  
ATOM   4155  O   WAT   481     155.905 257.099 -83.696  1.00  0.00           O  
ATOM   4156  H1  WAT   481     155.400 256.298 -83.561  1.00  0.00           H  
ATOM   4157  H2  WAT   481     155.518 257.731 -83.090  1.00  0.00           H  
ATOM   4158  O   WAT   482    -453.134 -91.716  87.652  1.00  0.00           O  
ATOM   4159  H1  WAT   482    -452.688 -92.535  87.438  1.00  0.00           H  
ATOM   4160  H2  WAT   482    -454.006 -91.986  87.939  1.00  0.00           H  
ATOM   4161  O   WAT   483     358.328 -52.371-591.839  1.00  0.00           O  
ATOM   4162  H1  WAT   483     359.221 -52.351-592.184  1.00  0.00           H  
ATOM   4163  H2  WAT   483     357.935 -51.554-592.145  1.00  0.00           H  
ATOM   4164  O   WAT   484    -150.434 326.029-132.868  1.00  0.00           O  
ATOM   4165  H1  WAT   484    -149.944 325.606-133.573  1.00  0.00           H  
ATOM   4166  H2  WAT   484    -151.004 325.341-132.526  1.00  0.00           H  
ATOM   4167  O   WAT   485     440.270-416.440-228.803  1.00  0.00           O  
ATOM   4168  H1  WAT   485     440.681-415.674-229.204  1.00  0.00           H  
ATOM   4169  H2  WAT   485     439.407-416.491-229.213  1.00  0.00           H  
ATOM   4170  O   WAT   486    -394.917-183.000 -69.311  1.00  0.00           O  
ATOM   4171  H1  WAT   486    -394.710-182.762 -68.408  1.00  0.00           H  
ATOM   4172  H2  WAT   486    -395.404-183.821 -69.236  1.00  0.00           H  
ATOM   4173  O   WAT   487     111.212 299.466  81.425  1.00  0.00           O  
ATOM   4174  H1  WAT   487     110.294 299.660  81.239  1.00  0.00           H  
ATOM   4175  H2  WAT   487     111.619 299.381  80.563  1.00  0.00           H  
ATOM   4176  O   WAT   488    -285.530 -77.710 182.402  1.00  0.00           O  
ATOM   4177  H1  WAT   488    -285.623 -78.222 183.205  1.00  0.00           H  
ATOM   4178  H2  WAT   488    -284.757 -77.166 182.551  1.00  0.00           H  
ATOM   4179  O   WAT   489    -312.158-101.373 209.230  1.00  0.00           O  
ATOM   4180  H1  WAT   489    -311.460-101.972 209.497  1.00  0.00           H  
ATOM   4181  H2  WAT   489    -311.801-100.915 208.469  1.00  0.00           H  
ATOM   4182  O   WAT   490    -469.524 -84.055 -11.175  1.00  0.00           O  
ATOM   4183  H1  WAT   490    -468.778 -84.186 -11.761  1.00  0.00           H  
ATOM   4184  H2  WAT   490    -470.282 -84.341 -11.684  1.00  0.00           H  
ATOM   4185  O   WAT   491      71.341-130.021 -58.731  1.00  0.00           O  
ATOM   4186  H1  WAT   491      70.418-129.958 -58.978  1.00  0.00           H  
ATOM   4187  H2  WAT   491      71.398-129.558 -57.895  1.00  0.00           H  
ATOM   4188  O   WAT   492     762.648-390.719-710.712  1.00  0.00           O  
ATOM   4189  H1  WAT   492     762.753-390.442-709.802  1.00  0.00           H  
ATOM   4190  H2  WAT   492     763.326-390.240-711.188  1.00  0.00           H  
ATOM   4191  O   WAT   493     355.482 -70.523  35.571  1.00  0.00           O  
ATOM   4192  H1  WAT   493     355.800 -69.916  36.240  1.00  0.00           H  
ATOM   4193  H2  WAT   493     356.220 -71.110  35.410  1.00  0.00           H  
ATOM   4194  O   WAT   494     384.380 143.739  -2.973  1.00  0.00           O  
ATOM   4195  H1  WAT   494     384.470 143.591  -3.914  1.00  0.00           H  
ATOM   4196  H2  WAT   494     385.203 144.156  -2.716  1.00  0.00           H  
ATOM   4197  O   WAT   495     189.716-299.892 -43.803  1.00  0.00           O  
ATOM   4198  H1  WAT   495     189.985-299.009 -43.552  1.00  0.00           H  
ATOM   4199  H2  WAT   495     189.621-299.851 -44.755  1.00  0.00           H  
ATOM   4200  O   WAT   496    -416.952  41.068-336.277  1.00  0.00           O  
ATOM   4201  H1  WAT   496    -416.581  40.304-336.719  1.00  0.00           H  
ATOM   4202  H2  WAT   496    -417.389  40.709-335.505  1.00  0.00           H  
ATOM   4203  O   WAT   497     128.856 529.813  -5.835  1.00  0.00           O  
ATOM   4204  H1  WAT   497     129.104 528.915  -5.615  1.00  0.00           H  
ATOM   4205  H2  WAT   497     128.386 530.128  -5.063  1.00  0.00           H  
ATOM   4206  O   WAT   498     321.458  -5.784  -4.747  1.00  0.00           O  
ATOM   4207  H1  WAT   498     321.064  -4.937  -4.954  1.00  0.00           H  
ATOM   4208  H2  WAT   498     321.386  -5.856  -3.796  1.00  0.00           H  
ATOM   4209  O   WAT   499    -121.452-390.236 168.981  1.00  0.00           O  
ATOM   4210  H1  WAT   499    -121.745-390.386 169.880  1.00  0.00           H  
ATOM   4211  H2  WAT   499    -121.504-389.287 168.867  1.00  0.00           H  
ATOM   4212  O   WAT   500     200.322 136.289 104.487  1.00  0.00           O  
ATOM   4213  H1  WAT   500     200.748 135.590 103.991  1.00  0.00           H  
ATOM   4214  H2  WAT   500     199.386 136.148 104.347  1.00  0.00           H  
ATOM   4215  O   WAT   501     351.209 208.972-118.009  1.00  0.00           O  
ATOM   4216  H1  WAT   501     350.570 209.166-117.324  1.00  0.00           H  
ATOM   4217  H2  WAT   501     350.839 209.362-118.800  1.00  0.00           H  
ATOM   4218  O   WAT   502      17.330-169.633-198.119  1.00  0.00           O  
ATOM   4219  H1  WAT   502      16.883-168.796-198.242  1.00  0.00           H  
ATOM   4220  H2  WAT   502      17.005-169.957-197.279  1.00  0.00           H  
ATOM   4221  O   WAT   503     -91.270-131.652-115.909  1.00  0.00           O  
ATOM   4222  H1  WAT   503     -90.983-131.422-116.792  1.00  0.00           H  
ATOM   4223  H2  WAT   503     -92.055-131.123-115.767  1.00  0.00           H  
ATOM   4224  O   WAT   504     -67.709-109.164-109.592  1.00  0.00           O  
ATOM   4225  H1  WAT   504     -68.388-109.067-110.260  1.00  0.00           H  
ATOM   4226  H2  WAT   504     -66.942-108.731-109.966  1.00  0.00           H  
ATOM   4227  O   WAT   505     292.843 209.703 -20.433  1.00  0.00           O  
ATOM   4228  H1  WAT   505     293.421 210.330 -20.868  1.00  0.00           H  
ATOM   4229  H2  WAT   505     292.973 208.885 -20.913  1.00  0.00           H  
ATOM   4230  O   WAT   506     167.891  89.226 345.242  1.00  0.00           O  
ATOM   4231  H1  WAT   506     168.716  89.108 345.712  1.00  0.00           H  
ATOM   4232  H2  WAT   506     167.291  89.582 345.897  1.00  0.00           H  
ATOM   4233  O   WAT   507    -103.460-141.553-199.820  1.00  0.00           O  
ATOM   4234  H1  WAT   507    -103.744-141.654-198.911  1.00  0.00           H  
ATOM   4235  H2  WAT   507    -104.076-142.084-200.324  1.00  0.00           H  
ATOM   4236  O   WAT   508     509.709-129.382 -39.050  1.00  0.00           O  
ATOM   4237  H1  WAT   508     510.168-130.204 -39.225  1.00  0.00           H  
ATOM   4238  H2  WAT   508     509.582-128.990 -39.914  1.00  0.00           H  
ATOM   4239  O   WAT   509     216.323 362.077-304.618  1.00  0.00           O  
ATOM   4240  H1  WAT   509     216.217 361.238-305.066  1.00  0.00           H  
ATOM   4241  H2  WAT   509     217.020 361.921-303.980  1.00  0.00           H  
ATOM   4242  O   WAT   510    -377.329 192.999  43.335  1.00  0.00           O  
ATOM   4243  H1  WAT   510    -376.897 192.397  42.729  1.00  0.00           H  
ATOM   4244  H2  WAT   510    -378.191 192.611  43.486  1.00  0.00           H  
ATOM   4245  O   WAT   511      38.250 258.150 207.684  1.00  0.00           O  
ATOM   4246  H1  WAT   511      37.861 257.301 207.899  1.00  0.00           H  
ATOM   4247  H2  WAT   511      37.730 258.471 206.947  1.00  0.00           H  
ATOM   4248  O   WAT   512     246.892  42.997 347.543  1.00  0.00           O  
ATOM   4249  H1  WAT   512     246.233  42.393 347.884  1.00  0.00           H  
ATOM   4250  H2  WAT   512     246.681  43.837 347.950  1.00  0.00           H  
ATOM   4251  O   WAT   513     462.343 269.927 218.023  1.00  0.00           O  
ATOM   4252  H1  WAT   513     461.745 270.630 217.770  1.00  0.00           H  
ATOM   4253  H2  WAT   513     463.197 270.207 217.693  1.00  0.00           H  
ATOM   4254  O   WAT   514      67.229 -11.500 -44.061  1.00  0.00           O  
ATOM   4255  H1  WAT   514      67.414 -11.010 -43.260  1.00  0.00           H  
ATOM   4256  H2  WAT   514      68.086 -11.806 -44.358  1.00  0.00           H  
ATOM   4257  O   WAT   515     420.158 -54.754-199.712  1.00  0.00           O  
ATOM   4258  H1  WAT   515     419.847 -55.499-200.227  1.00  0.00           H  
ATOM   4259  H2  WAT   515     419.582 -54.032-199.964  1.00  0.00           H  
ATOM   4260  O   WAT   516     774.364-553.244 578.164  1.00  0.00           O  
ATOM   4261  H1  WAT   516     774.139-552.974 577.274  1.00  0.00           H  
ATOM   4262  H2  WAT   516     773.605-553.746 578.461  1.00  0.00           H  
ATOM   4263  O   WAT   517    -247.046 105.833 158.516  1.00  0.00           O  
ATOM   4264  H1  WAT   517    -246.191 105.924 158.096  1.00  0.00           H  
ATOM   4265  H2  WAT   517    -246.956 105.066 159.080  1.00  0.00           H  
ATOM   4266  O   WAT   518    -529.187-479.992 -64.952  1.00  0.00           O  
ATOM   4267  H1  WAT   518    -529.041-480.245 -64.041  1.00  0.00           H  
ATOM   4268  H2  WAT   518    -529.505-479.090 -64.903  1.00  0.00           H  
ATOM   4269  O   WAT   519     657.970 -69.367-283.567  1.00  0.00           O  
ATOM   4270  H1  WAT   519     658.905 -69.165-283.546  1.00  0.00           H  
ATOM   4271  H2  WAT   519     657.864 -69.931-284.334  1.00  0.00           H  
ATOM   4272  O   WAT   520    -278.714 325.434-196.486  1.00  0.00           O  
ATOM   4273  H1  WAT   520    -279.529 324.966-196.668  1.00  0.00           H  
ATOM   4274  H2  WAT   520    -278.700 326.147-197.124  1.00  0.00           H  
ATOM   4275  O   WAT   521    -242.370 -38.059 187.092  1.00  0.00           O  
ATOM   4276  H1  WAT   521    -242.443 -38.830 186.530  1.00  0.00           H  
ATOM   4277  H2  WAT   521    -241.643 -38.260 187.681  1.00  0.00           H  
ATOM   4278  O   WAT   522     229.469 146.721-622.665  1.00  0.00           O  
ATOM   4279  H1  WAT   522     229.454 147.266-623.451  1.00  0.00           H  
ATOM   4280  H2  WAT   522     229.160 147.298-621.967  1.00  0.00           H  
ATOM   4281  O   WAT   523     283.433-166.261  69.758  1.00  0.00           O  
ATOM   4282  H1  WAT   523     284.315-165.980  70.003  1.00  0.00           H  
ATOM   4283  H2  WAT   523     283.251-165.794  68.943  1.00  0.00           H  
ATOM   4284  O   WAT   524     705.901-266.838-354.648  1.00  0.00           O  
ATOM   4285  H1  WAT   524     705.828-266.378-353.812  1.00  0.00           H  
ATOM   4286  H2  WAT   524     705.816-267.764-354.420  1.00  0.00           H  
ATOM   4287  O   WAT   525    -295.814 392.232 -89.988  1.00  0.00           O  
ATOM   4288  H1  WAT   525    -295.702 391.347 -90.335  1.00  0.00           H  
ATOM   4289  H2  WAT   525    -296.511 392.147 -89.337  1.00  0.00           H  
ATOM   4290  O   WAT   526     667.850 305.155 477.121  1.00  0.00           O  
ATOM   4291  H1  WAT   526     667.903 305.474 476.220  1.00  0.00           H  
ATOM   4292  H2  WAT   526     667.140 304.513 477.107  1.00  0.00           H  
ATOM   4293  O   WAT   527     423.270 347.493 280.160  1.00  0.00           O  
ATOM   4294  H1  WAT   527     423.597 346.619 280.374  1.00  0.00           H  
ATOM   4295  H2  WAT   527     423.526 347.628 279.248  1.00  0.00           H  
ATOM   4296  O   WAT   528    -439.282 251.277 332.072  1.00  0.00           O  
ATOM   4297  H1  WAT   528    -439.622 251.985 332.619  1.00  0.00           H  
ATOM   4298  H2  WAT   528    -440.059 250.782 331.811  1.00  0.00           H  
ATOM   4299  O   WAT   529    -211.285 400.537 -47.633  1.00  0.00           O  
ATOM   4300  H1  WAT   529    -210.952 400.215 -48.471  1.00  0.00           H  
ATOM   4301  H2  WAT   529    -211.146 399.811 -47.025  1.00  0.00           H  
ATOM   4302  O   WAT   530     704.003-333.560-270.419  1.00  0.00           O  
ATOM   4303  H1  WAT   530     704.756-333.089-270.774  1.00  0.00           H  
ATOM   4304  H2  WAT   530     704.384-334.221-269.841  1.00  0.00           H  
ATOM   4305  O   WAT   531     135.133-146.218 495.408  1.00  0.00           O  
ATOM   4306  H1  WAT   531     135.520-145.622 494.766  1.00  0.00           H  
ATOM   4307  H2  WAT   531     135.883-146.580 495.881  1.00  0.00           H  
ATOM   4308  O   WAT   532     298.036 -31.815-279.135  1.00  0.00           O  
ATOM   4309  H1  WAT   532     298.036 -32.299-279.961  1.00  0.00           H  
ATOM   4310  H2  WAT   532     297.591 -30.993-279.339  1.00  0.00           H  
ATOM   4311  O   WAT   533       6.154 290.274 189.274  1.00  0.00           O  
ATOM   4312  H1  WAT   533       5.704 291.006 189.695  1.00  0.00           H  
ATOM   4313  H2  WAT   533       5.494 289.885 188.700  1.00  0.00           H  
ATOM   4314  O   WAT   534     419.150  75.340-104.624  1.00  0.00           O  
ATOM   4315  H1  WAT   534     418.370  75.158-104.100  1.00  0.00           H  
ATOM   4316  H2  WAT   534     419.630  74.511-104.634  1.00  0.00           H  
ATOM   4317  O   WAT   535     114.792-166.222 -41.293  1.00  0.00           O  
ATOM   4318  H1  WAT   535     114.215-166.715 -40.710  1.00  0.00           H  
ATOM   4319  H2  WAT   535     114.238-165.525 -41.645  1.00  0.00           H  
ATOM   4320  O   WAT   536    -156.007  19.013  -1.384  1.00  0.00           O  
ATOM   4321  H1  WAT   536    -156.744  18.420  -1.529  1.00  0.00           H  
ATOM   4322  H2  WAT   536    -156.406  19.881  -1.320  1.00  0.00           H  
ATOM   4323  O   WAT   537     244.944-197.773 181.570  1.00  0.00           O  
ATOM   4324  H1  WAT   537     244.955-197.923 182.515  1.00  0.00           H  
ATOM   4325  H2  WAT   537     245.823-198.013 181.278  1.00  0.00           H  
ATOM   4326  O   WAT   538    -190.960 341.954 207.438  1.00  0.00           O  
ATOM   4327  H1  WAT   538    -191.889 341.728 207.392  1.00  0.00           H  
ATOM   4328  H2  WAT   538    -190.811 342.510 206.673  1.00  0.00           H  
ATOM   4329  O   WAT   539    -634.049 244.037 421.011  1.00  0.00           O  
ATOM   4330  H1  WAT   539    -633.815 243.197 421.407  1.00  0.00           H  
ATOM   4331  H2  WAT   539    -633.837 243.932 420.084  1.00  0.00           H  
ATOM   4332  O   WAT   540     488.196 333.042-267.274  1.00  0.00           O  
ATOM   4333  H1  WAT   540     487.355 333.217-267.696  1.00  0.00           H  
ATOM   4334  H2  WAT   540     488.095 333.384-266.386  1.00  0.00           H  
ATOM   4335  O   WAT   541    -121.877-262.307 252.323  1.00  0.00           O  
ATOM   4336  H1  WAT   541    -122.079-261.373 252.380  1.00  0.00           H  
ATOM   4337  H2  WAT   541    -120.954-262.368 252.569  1.00  0.00           H  
ATOM   4338  O   WAT   542     -70.353 518.393-366.917  1.00  0.00           O  
ATOM   4339  H1  WAT   542     -69.500 518.297-367.339  1.00  0.00           H  
ATOM   4340  H2  WAT   542     -70.948 517.871-367.456  1.00  0.00           H  
ATOM   4341  O   WAT   543     -22.237 207.446-254.837  1.00  0.00           O  
ATOM   4342  H1  WAT   543     -23.131 207.275-254.539  1.00  0.00           H  
ATOM   4343  H2  WAT   543     -21.696 207.318-254.058  1.00  0.00           H  
ATOM   4344  O   WAT   544      55.683 -55.299-540.392  1.00  0.00           O  
ATOM   4345  H1  WAT   544      55.410 -55.331-541.309  1.00  0.00           H  
ATOM   4346  H2  WAT   544      54.872 -55.154-539.905  1.00  0.00           H  
ATOM   4347  O   WAT   545     237.963 398.258-302.337  1.00  0.00           O  
ATOM   4348  H1  WAT   545     237.618 397.406-302.071  1.00  0.00           H  
ATOM   4349  H2  WAT   545     237.403 398.527-303.065  1.00  0.00           H  
ATOM   4350  O   WAT   546    -420.701 234.484 -63.170  1.00  0.00           O  
ATOM   4351  H1  WAT   546    -421.576 234.872 -63.153  1.00  0.00           H  
ATOM   4352  H2  WAT   546    -420.857 233.548 -63.300  1.00  0.00           H  
ATOM   4353  O   WAT   547     240.928 -25.099 377.329  1.00  0.00           O  
ATOM   4354  H1  WAT   547     241.290 -24.559 376.627  1.00  0.00           H  
ATOM   4355  H2  WAT   547     240.062 -25.356 377.011  1.00  0.00           H  
ATOM   4356  O   WAT   548    -542.299-373.017-140.435  1.00  0.00           O  
ATOM   4357  H1  WAT   548    -541.559-372.971-141.040  1.00  0.00           H  
ATOM   4358  H2  WAT   548    -541.930-373.380-139.630  1.00  0.00           H  
ATOM   4359  O   WAT   549    -483.813  88.590 146.779  1.00  0.00           O  
ATOM   4360  H1  WAT   549    -483.294  89.249 146.318  1.00  0.00           H  
ATOM   4361  H2  WAT   549    -483.889  87.867 146.156  1.00  0.00           H  
ATOM   4362  O   WAT   550     300.660 -20.226  -3.977  1.00  0.00           O  
ATOM   4363  H1  WAT   550     300.361 -19.324  -4.090  1.00  0.00           H  
ATOM   4364  H2  WAT   550     301.594 -20.197  -4.187  1.00  0.00           H  
ATOM   4365  O   WAT   551     198.305 -75.713 337.896  1.00  0.00           O  
ATOM   4366  H1  WAT   551     197.773 -76.391 338.312  1.00  0.00           H  
ATOM   4367  H2  WAT   551     198.633 -76.124 337.096  1.00  0.00           H  
ATOM   4368  O   WAT   552    -263.108-304.129 251.138  1.00  0.00           O  
ATOM   4369  H1  WAT   552    -263.646-303.339 251.095  1.00  0.00           H  
ATOM   4370  H2  WAT   552    -262.852-304.295 250.231  1.00  0.00           H  
ATOM   4371  O   WAT   553     313.416 116.196  25.368  1.00  0.00           O  
ATOM   4372  H1  WAT   553     313.606 115.317  25.696  1.00  0.00           H  
ATOM   4373  H2  WAT   553     313.114 116.678  26.138  1.00  0.00           H  
ATOM   4374  O   WAT   554     333.293   8.777 186.072  1.00  0.00           O  
ATOM   4375  H1  WAT   554     332.528   8.576 186.611  1.00  0.00           H  
ATOM   4376  H2  WAT   554     334.004   8.900 186.702  1.00  0.00           H  
ATOM   4377  O   WAT   555       1.317  33.114  25.877  1.00  0.00           O  
ATOM   4378  H1  WAT   555       0.523  33.487  25.492  1.00  0.00           H  
ATOM   4379  H2  WAT   555       1.755  33.859  26.288  1.00  0.00           H  
ATOM   4380  O   WAT   556      74.441-161.269-145.950  1.00  0.00           O  
ATOM   4381  H1  WAT   556      75.262-160.828-146.172  1.00  0.00           H  
ATOM   4382  H2  WAT   556      74.351-161.955-146.611  1.00  0.00           H  
ATOM   4383  O   WAT   557     248.618 242.050  15.485  1.00  0.00           O  
ATOM   4384  H1  WAT   557     248.980 242.860  15.125  1.00  0.00           H  
ATOM   4385  H2  WAT   557     248.557 241.460  14.734  1.00  0.00           H  
ATOM   4386  O   WAT   558      74.080  90.471 122.466  1.00  0.00           O  
ATOM   4387  H1  WAT   558      73.549  91.186 122.114  1.00  0.00           H  
ATOM   4388  H2  WAT   558      73.630  90.213 123.270  1.00  0.00           H  
ATOM   4389  O   WAT   559     554.305  -5.754-251.066  1.00  0.00           O  
ATOM   4390  H1  WAT   559     554.304  -6.430-250.389  1.00  0.00           H  
ATOM   4391  H2  WAT   559     553.600  -5.159-250.811  1.00  0.00           H  
ATOM   4392  O   WAT   560    -106.723  72.571-163.303  1.00  0.00           O  
ATOM   4393  H1  WAT   560    -106.784  71.706-162.896  1.00  0.00           H  
ATOM   4394  H2  WAT   560    -105.914  72.538-163.814  1.00  0.00           H  
ATOM   4395  O   WAT   561     386.082  -3.171 413.209  1.00  0.00           O  
ATOM   4396  H1  WAT   561     385.827  -2.979 414.112  1.00  0.00           H  
ATOM   4397  H2  WAT   561     386.257  -4.112 413.205  1.00  0.00           H  
ATOM   4398  O   WAT   562    -466.166 445.226 239.686  1.00  0.00           O  
ATOM   4399  H1  WAT   562    -466.167 446.114 240.043  1.00  0.00           H  
ATOM   4400  H2  WAT   562    -467.033 445.124 239.293  1.00  0.00           H  
ATOM   4401  O   WAT   563    -104.018-169.668-382.256  1.00  0.00           O  
ATOM   4402  H1  WAT   563    -103.866-170.546-382.607  1.00  0.00           H  
ATOM   4403  H2  WAT   563    -103.606-169.682-381.392  1.00  0.00           H  
ATOM   4404  O   WAT   564     423.006  97.160-282.256  1.00  0.00           O  
ATOM   4405  H1  WAT   564     423.302  97.403-281.378  1.00  0.00           H  
ATOM   4406  H2  WAT   564     423.001  96.203-282.250  1.00  0.00           H  
ATOM   4407  O   WAT   565     136.123  16.091-476.928  1.00  0.00           O  
ATOM   4408  H1  WAT   565     135.673  15.574-477.597  1.00  0.00           H  
ATOM   4409  H2  WAT   565     136.671  15.458-476.465  1.00  0.00           H  
ATOM   4410  O   WAT   566    -633.072  38.228 198.603  1.00  0.00           O  
ATOM   4411  H1  WAT   566    -633.834  38.634 198.191  1.00  0.00           H  
ATOM   4412  H2  WAT   566    -632.502  38.963 198.829  1.00  0.00           H  
ATOM   4413  O   WAT   567     171.488-116.728 -56.441  1.00  0.00           O  
ATOM   4414  H1  WAT   567     172.005-116.595 -57.235  1.00  0.00           H  
ATOM   4415  H2  WAT   567     170.774-116.093 -56.511  1.00  0.00           H  
ATOM   4416  O   WAT   568     319.318 455.376-355.943  1.00  0.00           O  
ATOM   4417  H1  WAT   568     319.942 455.972-356.357  1.00  0.00           H  
ATOM   4418  H2  WAT   568     319.834 454.903-355.290  1.00  0.00           H  
ATOM   4419  O   WAT   569      27.308-226.712-342.945  1.00  0.00           O  
ATOM   4420  H1  WAT   569      27.329-226.854-341.999  1.00  0.00           H  
ATOM   4421  H2  WAT   569      28.105-226.215-343.131  1.00  0.00           H  
ATOM   4422  O   WAT   570    -275.825-139.902 144.980  1.00  0.00           O  
ATOM   4423  H1  WAT   570    -275.762-139.967 144.027  1.00  0.00           H  
ATOM   4424  H2  WAT   570    -274.916-139.859 145.277  1.00  0.00           H  
ATOM   4425  O   WAT   571    -168.747-101.807-157.589  1.00  0.00           O  
ATOM   4426  H1  WAT   571    -167.986-101.746-158.167  1.00  0.00           H  
ATOM   4427  H2  WAT   571    -168.406-102.193-156.783  1.00  0.00           H  
ATOM   4428  O   WAT   572    -254.828-412.306 194.729  1.00  0.00           O  
ATOM   4429  H1  WAT   572    -254.319-412.291 193.918  1.00  0.00           H  
ATOM   4430  H2  WAT   572    -254.176-412.426 195.419  1.00  0.00           H  
ATOM   4431  O   WAT   573     -50.501 206.702-219.946  1.00  0.00           O  
ATOM   4432  H1  WAT   573     -50.068 207.464-219.562  1.00  0.00           H  
ATOM   4433  H2  WAT   573     -50.927 206.270-219.205  1.00  0.00           H  
ATOM   4434  O   WAT   574    -101.339 161.147 137.211  1.00  0.00           O  
ATOM   4435  H1  WAT   574    -100.994 160.258 137.292  1.00  0.00           H  
ATOM   4436  H2  WAT   574    -100.898 161.638 137.905  1.00  0.00           H  
ATOM   4437  O   WAT   575    -116.570 -80.063  33.583  1.00  0.00           O  
ATOM   4438  H1  WAT   575    -116.771 -79.935  32.656  1.00  0.00           H  
ATOM   4439  H2  WAT   575    -115.628 -80.231  33.602  1.00  0.00           H  
ATOM   4440  O   WAT   576    -119.447   2.997 279.082  1.00  0.00           O  
ATOM   4441  H1  WAT   576    -119.278   3.873 279.428  1.00  0.00           H  
ATOM   4442  H2  WAT   576    -120.192   3.111 278.493  1.00  0.00           H  
ATOM   4443  O   WAT   577     -94.270 148.300 492.742  1.00  0.00           O  
ATOM   4444  H1  WAT   577     -94.969 148.661 492.197  1.00  0.00           H  
ATOM   4445  H2  WAT   577     -94.623 147.471 493.065  1.00  0.00           H  
ATOM   4446  O   WAT   578     201.830 169.496  74.456  1.00  0.00           O  
ATOM   4447  H1  WAT   578     201.730 168.564  74.649  1.00  0.00           H  
ATOM   4448  H2  WAT   578     201.023 169.734  73.998  1.00  0.00           H  
ATOM   4449  O   WAT   579     210.142 161.883 243.520  1.00  0.00           O  
ATOM   4450  H1  WAT   579     209.683 162.021 244.348  1.00  0.00           H  
ATOM   4451  H2  WAT   579     210.222 162.758 243.141  1.00  0.00           H  
ATOM   4452  O   WAT   580     -20.738-158.958-123.803  1.00  0.00           O  
ATOM   4453  H1  WAT   580     -20.349-158.906-124.676  1.00  0.00           H  
ATOM   4454  H2  WAT   580     -19.999-159.139-123.222  1.00  0.00           H  
ATOM   4455  O   WAT   581     284.403 344.358 120.520  1.00  0.00           O  
ATOM   4456  H1  WAT   581     285.033 343.728 120.870  1.00  0.00           H  
ATOM   4457  H2  WAT   581     283.600 343.852 120.400  1.00  0.00           H  
ATOM   4458  O   WAT   582    -704.194 166.882   0.229  1.00  0.00           O  
ATOM   4459  H1  WAT   582    -703.250 166.813   0.088  1.00  0.00           H  
ATOM   4460  H2  WAT   582    -704.496 165.975   0.276  1.00  0.00           H  
ATOM   4461  O   WAT   583    -168.296 510.781  24.382  1.00  0.00           O  
ATOM   4462  H1  WAT   583    -168.167 511.700  24.147  1.00  0.00           H  
ATOM   4463  H2  WAT   583    -169.083 510.520  23.904  1.00  0.00           H  
ATOM   4464  O   WAT   584     409.899-180.487 323.884  1.00  0.00           O  
ATOM   4465  H1  WAT   584     409.121-180.967 323.598  1.00  0.00           H  
ATOM   4466  H2  WAT   584     409.709-180.243 324.790  1.00  0.00           H  
ATOM   4467  O   WAT   585    -250.382 -74.460 -96.283  1.00  0.00           O  
ATOM   4468  H1  WAT   585    -250.790 -75.324 -96.216  1.00  0.00           H  
ATOM   4469  H2  WAT   585    -251.114 -73.846 -96.228  1.00  0.00           H  
ATOM   4470  O   WAT   586     152.744-114.824 255.255  1.00  0.00           O  
ATOM   4471  H1  WAT   586     152.270-114.766 256.085  1.00  0.00           H  
ATOM   4472  H2  WAT   586     153.433-115.469 255.417  1.00  0.00           H  
ATOM   4473  O   WAT   587    -254.480  78.867 205.965  1.00  0.00           O  
ATOM   4474  H1  WAT   587    -254.850  78.048 206.293  1.00  0.00           H  
ATOM   4475  H2  WAT   587    -254.514  78.780 205.012  1.00  0.00           H  
ATOM   4476  O   WAT   588     498.516-100.932 350.585  1.00  0.00           O  
ATOM   4477  H1  WAT   588     498.306-100.052 350.273  1.00  0.00           H  
ATOM   4478  H2  WAT   588     498.779-100.806 351.497  1.00  0.00           H  
ATOM   4479  O   WAT   589     357.454 165.670  -4.512  1.00  0.00           O  
ATOM   4480  H1  WAT   589     356.553 165.603  -4.197  1.00  0.00           H  
ATOM   4481  H2  WAT   589     357.368 165.847  -5.449  1.00  0.00           H  
ATOM   4482  O   WAT   590     273.684 -35.793 357.779  1.00  0.00           O  
ATOM   4483  H1  WAT   590     273.261 -36.096 358.583  1.00  0.00           H  
ATOM   4484  H2  WAT   590     273.117 -36.110 357.076  1.00  0.00           H  
ATOM   4485  O   WAT   591     -17.647 319.028 275.907  1.00  0.00           O  
ATOM   4486  H1  WAT   591     -17.436 319.232 274.996  1.00  0.00           H  
ATOM   4487  H2  WAT   591     -17.143 319.661 276.418  1.00  0.00           H  
ATOM   4488  O   WAT   592    -159.348 119.410-148.743  1.00  0.00           O  
ATOM   4489  H1  WAT   592    -159.519 118.546-149.117  1.00  0.00           H  
ATOM   4490  H2  WAT   592    -158.453 119.615-149.012  1.00  0.00           H  
ATOM   4491  O   WAT   593     474.472 212.022 -29.684  1.00  0.00           O  
ATOM   4492  H1  WAT   593     474.069 212.797 -30.075  1.00  0.00           H  
ATOM   4493  H2  WAT   593     474.758 211.498 -30.432  1.00  0.00           H  
ATOM   4494  O   WAT   594       7.264  13.716-351.791  1.00  0.00           O  
ATOM   4495  H1  WAT   594       6.472  13.449-351.324  1.00  0.00           H  
ATOM   4496  H2  WAT   594       7.896  13.909-351.098  1.00  0.00           H  
ATOM   4497  O   WAT   595     453.126 248.907  35.430  1.00  0.00           O  
ATOM   4498  H1  WAT   595     452.618 249.288  34.714  1.00  0.00           H  
ATOM   4499  H2  WAT   595     452.810 248.006  35.495  1.00  0.00           H  
ATOM   4500  O   WAT   596       2.090 -33.010 378.180  1.00  0.00           O  
ATOM   4501  H1  WAT   596       1.534 -33.536 377.605  1.00  0.00           H  
ATOM   4502  H2  WAT   596       2.816 -33.591 378.408  1.00  0.00           H  
ATOM   4503  O   WAT   597    -201.442 242.257  34.729  1.00  0.00           O  
ATOM   4504  H1  WAT   597    -201.488 242.700  33.881  1.00  0.00           H  
ATOM   4505  H2  WAT   597    -200.655 241.714  34.673  1.00  0.00           H  
ATOM   4506  O   WAT   598      38.551-345.590 124.274  1.00  0.00           O  
ATOM   4507  H1  WAT   598      39.431-345.355 124.569  1.00  0.00           H  
ATOM   4508  H2  WAT   598      38.513-345.290 123.366  1.00  0.00           H  
ATOM   4509  O   WAT   599    -485.864 410.148 473.062  1.00  0.00           O  
ATOM   4510  H1  WAT   599    -485.129 410.048 472.458  1.00  0.00           H  
ATOM   4511  H2  WAT   599    -485.542 409.794 473.891  1.00  0.00           H  
ATOM   4512  O   WAT   600     -56.146 101.742-621.204  1.00  0.00           O  
ATOM   4513  H1  WAT   600     -57.097 101.846-621.169  1.00  0.00           H  
ATOM   4514  H2  WAT   600     -55.969 101.451-622.099  1.00  0.00           H  
ATOM   4515  O   WAT   601    -162.943 223.007  57.152  1.00  0.00           O  
ATOM   4516  H1  WAT   601    -163.551 223.731  57.301  1.00  0.00           H  
ATOM   4517  H2  WAT   601    -162.679 222.732  58.029  1.00  0.00           H  
ATOM   4518  O   WAT   602    -416.213 -69.298 -30.604  1.00  0.00           O  
ATOM   4519  H1  WAT   602    -417.098 -69.046 -30.340  1.00  0.00           H  
ATOM   4520  H2  WAT   602    -416.330 -69.729 -31.451  1.00  0.00           H  
ATOM   4521  O   WAT   603    -156.028 -92.200 346.764  1.00  0.00           O  
ATOM   4522  H1  WAT   603    -156.625 -92.909 346.524  1.00  0.00           H  
ATOM   4523  H2  WAT   603    -155.578 -92.520 347.546  1.00  0.00           H  
ATOM   4524  O   WAT   604      78.436 -64.788 -90.418  1.00  0.00           O  
ATOM   4525  H1  WAT   604      78.913 -65.618 -90.408  1.00  0.00           H  
ATOM   4526  H2  WAT   604      78.100 -64.694 -89.527  1.00  0.00           H  
ATOM   4527  O   WAT   605     304.396-303.312-126.919  1.00  0.00           O  
ATOM   4528  H1  WAT   605     303.919-303.706-126.189  1.00  0.00           H  
ATOM   4529  H2  WAT   605     304.182-302.380-126.870  1.00  0.00           H  
ATOM   4530  O   WAT   606      94.106 156.514-121.470  1.00  0.00           O  
ATOM   4531  H1  WAT   606      93.215 156.824-121.630  1.00  0.00           H  
ATOM   4532  H2  WAT   606      94.438 156.281-122.338  1.00  0.00           H  
ATOM   4533  O   WAT   607    -637.381 119.920 287.885  1.00  0.00           O  
ATOM   4534  H1  WAT   607    -636.746 120.609 288.085  1.00  0.00           H  
ATOM   4535  H2  WAT   607    -636.850 119.132 287.769  1.00  0.00           H  
ATOM   4536  O   WAT   608     253.793  32.784 -46.414  1.00  0.00           O  
ATOM   4537  H1  WAT   608     253.706  31.848 -46.234  1.00  0.00           H  
ATOM   4538  H2  WAT   608     254.031  32.829 -47.340  1.00  0.00           H  
ATOM   4539  O   WAT   609     355.907 122.893  94.620  1.00  0.00           O  
ATOM   4540  H1  WAT   609     355.503 122.368  93.929  1.00  0.00           H  
ATOM   4541  H2  WAT   609     355.541 123.770  94.499  1.00  0.00           H  
ATOM   4542  O   WAT   610     -60.910 639.215-203.383  1.00  0.00           O  
ATOM   4543  H1  WAT   610     -60.582 640.100-203.541  1.00  0.00           H  
ATOM   4544  H2  WAT   610     -61.594 639.091-204.040  1.00  0.00           H  
ATOM   4545  O   WAT   611    -142.602 -77.579 398.800  1.00  0.00           O  
ATOM   4546  H1  WAT   611    -142.354 -78.176 399.506  1.00  0.00           H  
ATOM   4547  H2  WAT   611    -143.494 -77.309 399.016  1.00  0.00           H  
ATOM   4548  O   WAT   612     226.391 479.656  40.693  1.00  0.00           O  
ATOM   4549  H1  WAT   612     225.994 480.377  41.182  1.00  0.00           H  
ATOM   4550  H2  WAT   612     225.753 479.450  40.010  1.00  0.00           H  
ATOM   4551  O   WAT   613    -523.950 612.263-219.525  1.00  0.00           O  
ATOM   4552  H1  WAT   613    -524.495 612.180-218.742  1.00  0.00           H  
ATOM   4553  H2  WAT   613    -523.342 612.974-219.319  1.00  0.00           H  
ATOM   4554  O   WAT   614      61.523 209.921   8.102  1.00  0.00           O  
ATOM   4555  H1  WAT   614      60.802 209.317   7.921  1.00  0.00           H  
ATOM   4556  H2  WAT   614      61.812 209.691   8.985  1.00  0.00           H  
ATOM   4557  O   WAT   615      64.001-205.474 342.479  1.00  0.00           O  
ATOM   4558  H1  WAT   615      64.332-205.858 343.291  1.00  0.00           H  
ATOM   4559  H2  WAT   615      64.787-205.276 341.970  1.00  0.00           H  
ATOM   4560  O   WAT   616     -24.236-255.855-272.424  1.00  0.00           O  
ATOM   4561  H1  WAT   616     -24.907-256.104-273.059  1.00  0.00           H  
ATOM   4562  H2  WAT   616     -23.574-255.397-272.942  1.00  0.00           H  
ATOM   4563  O   WAT   617    -570.810-339.250-455.800  1.00  0.00           O  
ATOM   4564  H1  WAT   617    -570.313-340.017-455.516  1.00  0.00           H  
ATOM   4565  H2  WAT   617    -570.394-338.515-455.350  1.00  0.00           H  
ATOM   4566  O   WAT   618      19.744-298.270 176.664  1.00  0.00           O  
ATOM   4567  H1  WAT   618      19.847-297.961 177.564  1.00  0.00           H  
ATOM   4568  H2  WAT   618      18.906-298.733 176.664  1.00  0.00           H  
ATOM   4569  O   WAT   619     236.120 374.464-111.073  1.00  0.00           O  
ATOM   4570  H1  WAT   619     236.775 374.948-110.569  1.00  0.00           H  
ATOM   4571  H2  WAT   619     235.992 373.653-110.582  1.00  0.00           H  
ATOM   4572  O   WAT   620     254.880 -45.870  59.223  1.00  0.00           O  
ATOM   4573  H1  WAT   620     255.513 -46.581  59.320  1.00  0.00           H  
ATOM   4574  H2  WAT   620     255.340 -45.094  59.542  1.00  0.00           H  
ATOM   4575  O   WAT   621     251.533  46.647 118.170  1.00  0.00           O  
ATOM   4576  H1  WAT   621     251.974  46.902 118.980  1.00  0.00           H  
ATOM   4577  H2  WAT   621     252.209  46.718 117.496  1.00  0.00           H  
ATOM   4578  O   WAT   622       0.328 199.043-254.857  1.00  0.00           O  
ATOM   4579  H1  WAT   622       0.223 199.212-253.921  1.00  0.00           H  
ATOM   4580  H2  WAT   622       0.966 198.331-254.902  1.00  0.00           H  
ATOM   4581  O   WAT   623      -7.533 191.633 402.898  1.00  0.00           O  
ATOM   4582  H1  WAT   623      -8.110 190.914 402.639  1.00  0.00           H  
ATOM   4583  H2  WAT   623      -7.835 192.380 402.382  1.00  0.00           H  
ATOM   4584  O   WAT   624      78.133-225.165-378.793  1.00  0.00           O  
ATOM   4585  H1  WAT   624      77.621-224.363-378.896  1.00  0.00           H  
ATOM   4586  H2  WAT   624      77.548-225.765-378.330  1.00  0.00           H  
ATOM   4587  O   WAT   625     -83.959-147.357-103.040  1.00  0.00           O  
ATOM   4588  H1  WAT   625     -83.479-148.154-103.266  1.00  0.00           H  
ATOM   4589  H2  WAT   625     -84.542-147.208-103.784  1.00  0.00           H  
ATOM   4590  O   WAT   626    -113.490 -81.129   8.378  1.00  0.00           O  
ATOM   4591  H1  WAT   626    -114.019 -80.525   7.857  1.00  0.00           H  
ATOM   4592  H2  WAT   626    -112.992 -80.563   8.968  1.00  0.00           H  
ATOM   4593  O   WAT   627     142.724 616.086 245.607  1.00  0.00           O  
ATOM   4594  H1  WAT   627     143.634 616.373 245.533  1.00  0.00           H  
ATOM   4595  H2  WAT   627     142.254 616.860 245.918  1.00  0.00           H  
ATOM   4596  O   WAT   628     142.898  49.074-546.057  1.00  0.00           O  
ATOM   4597  H1  WAT   628     142.608  49.689-546.730  1.00  0.00           H  
ATOM   4598  H2  WAT   628     142.142  48.978-545.478  1.00  0.00           H  
ATOM   4599  O   WAT   629     196.571  46.618-595.325  1.00  0.00           O  
ATOM   4600  H1  WAT   629     196.192  46.370-594.482  1.00  0.00           H  
ATOM   4601  H2  WAT   629     196.665  47.569-595.275  1.00  0.00           H  
ATOM   4602  O   WAT   630    -323.026 877.852 253.730  1.00  0.00           O  
ATOM   4603  H1  WAT   630    -322.927 877.319 252.941  1.00  0.00           H  
ATOM   4604  H2  WAT   630    -322.161 878.239 253.867  1.00  0.00           H  
ATOM   4605  O   WAT   631     433.883 356.816 -79.164  1.00  0.00           O  
ATOM   4606  H1  WAT   631     434.611 357.222 -79.635  1.00  0.00           H  
ATOM   4607  H2  WAT   631     434.194 355.935 -78.957  1.00  0.00           H  
ATOM   4608  O   WAT   632     146.890-149.455  30.916  1.00  0.00           O  
ATOM   4609  H1  WAT   632     147.366-148.625  30.919  1.00  0.00           H  
ATOM   4610  H2  WAT   632     146.943-149.764  31.821  1.00  0.00           H  
ATOM   4611  O   WAT   633      94.486-513.275-365.682  1.00  0.00           O  
ATOM   4612  H1  WAT   633      95.100-513.884-365.270  1.00  0.00           H  
ATOM   4613  H2  WAT   633      94.687-512.428-365.284  1.00  0.00           H  
ATOM   4614  O   WAT   634    -114.994  76.671 667.949  1.00  0.00           O  
ATOM   4615  H1  WAT   634    -115.526  76.405 667.199  1.00  0.00           H  
ATOM   4616  H2  WAT   634    -114.418  75.924 668.111  1.00  0.00           H  
ATOM   4617  O   WAT   635    -155.210-231.738   7.277  1.00  0.00           O  
ATOM   4618  H1  WAT   635    -155.577-231.511   8.131  1.00  0.00           H  
ATOM   4619  H2  WAT   635    -154.263-231.743   7.416  1.00  0.00           H  
ATOM   4620  O   WAT   636    -833.002 271.013 216.798  1.00  0.00           O  
ATOM   4621  H1  WAT   636    -832.696 270.853 217.691  1.00  0.00           H  
ATOM   4622  H2  WAT   636    -833.379 270.178 216.521  1.00  0.00           H  
ATOM   4623  O   WAT   637     -92.089 190.725  -2.370  1.00  0.00           O  
ATOM   4624  H1  WAT   637     -91.989 189.796  -2.164  1.00  0.00           H  
ATOM   4625  H2  WAT   637     -92.829 191.011  -1.834  1.00  0.00           H  
ATOM   4626  O   WAT   638     136.799 505.741 189.533  1.00  0.00           O  
ATOM   4627  H1  WAT   638     137.231 506.323 190.158  1.00  0.00           H  
ATOM   4628  H2  WAT   638     137.456 505.076 189.330  1.00  0.00           H  
ATOM   4629  O   WAT   639     -72.088 324.222  20.953  1.00  0.00           O  
ATOM   4630  H1  WAT   639     -71.777 324.445  20.076  1.00  0.00           H  
ATOM   4631  H2  WAT   639     -71.933 323.281  21.031  1.00  0.00           H  
ATOM   4632  O   WAT   640    -330.143 499.036 574.619  1.00  0.00           O  
ATOM   4633  H1  WAT   640    -330.616 499.858 574.485  1.00  0.00           H  
ATOM   4634  H2  WAT   640    -330.176 498.893 575.564  1.00  0.00           H  
ATOM   4635  O   WAT   641     -14.165-122.307 111.291  1.00  0.00           O  
ATOM   4636  H1  WAT   641     -14.534-121.429 111.388  1.00  0.00           H  
ATOM   4637  H2  WAT   641     -13.781-122.310 110.414  1.00  0.00           H  
ATOM   4638  O   WAT   642    -423.494  68.030 308.230  1.00  0.00           O  
ATOM   4639  H1  WAT   642    -423.904  67.181 308.397  1.00  0.00           H  
ATOM   4640  H2  WAT   642    -423.687  68.547 309.012  1.00  0.00           H  
ATOM   4641  O   WAT   643      -2.985 322.856-211.301  1.00  0.00           O  
ATOM   4642  H1  WAT   643      -3.066 323.609-211.886  1.00  0.00           H  
ATOM   4643  H2  WAT   643      -2.264 323.085-210.714  1.00  0.00           H  
ATOM   4644  O   WAT   644    -302.724 -81.521 517.331  1.00  0.00           O  
ATOM   4645  H1  WAT   644    -302.318 -82.181 517.893  1.00  0.00           H  
ATOM   4646  H2  WAT   644    -303.481 -81.964 516.948  1.00  0.00           H  
ATOM   4647  O   WAT   645    -492.938 229.366 271.631  1.00  0.00           O  
ATOM   4648  H1  WAT   645    -493.677 229.052 272.152  1.00  0.00           H  
ATOM   4649  H2  WAT   645    -492.175 229.236 272.194  1.00  0.00           H  
ATOM   4650  O   WAT   646     210.520-380.592-441.080  1.00  0.00           O  
ATOM   4651  H1  WAT   646     209.727-381.127-441.046  1.00  0.00           H  
ATOM   4652  H2  WAT   646     210.201-379.699-441.211  1.00  0.00           H  
ATOM   4653  O   WAT   647      62.783-404.342 -90.244  1.00  0.00           O  
ATOM   4654  H1  WAT   647      63.122-405.141 -89.840  1.00  0.00           H  
ATOM   4655  H2  WAT   647      62.152-404.002 -89.610  1.00  0.00           H  
ATOM   4656  O   WAT   648      50.777 366.498-437.323  1.00  0.00           O  
ATOM   4657  H1  WAT   648      50.707 367.404-437.020  1.00  0.00           H  
ATOM   4658  H2  WAT   648      51.059 366.572-438.235  1.00  0.00           H  
ATOM   4659  O   WAT   649    -173.287 -32.410 157.605  1.00  0.00           O  
ATOM   4660  H1  WAT   649    -173.296 -31.813 158.353  1.00  0.00           H  
ATOM   4661  H2  WAT   649    -174.104 -32.228 157.142  1.00  0.00           H  
ATOM   4662  O   WAT   650     392.177 130.666  80.332  1.00  0.00           O  
ATOM   4663  H1  WAT   650     392.068 129.998  79.656  1.00  0.00           H  
ATOM   4664  H2  WAT   650     392.924 130.364  80.849  1.00  0.00           H  
ATOM   4665  O   WAT   651      37.228 262.577 232.907  1.00  0.00           O  
ATOM   4666  H1  WAT   651      37.806 263.244 232.536  1.00  0.00           H  
ATOM   4667  H2  WAT   651      37.246 261.863 232.270  1.00  0.00           H  
ATOM   4668  O   WAT   652     308.777 667.739 356.842  1.00  0.00           O  
ATOM   4669  H1  WAT   652     307.847 667.809 357.057  1.00  0.00           H  
ATOM   4670  H2  WAT   652     309.187 668.462 357.317  1.00  0.00           H  
ATOM   4671  O   WAT   653    -200.955-246.822-234.933  1.00  0.00           O  
ATOM   4672  H1  WAT   653    -200.733-247.722-234.696  1.00  0.00           H  
ATOM   4673  H2  WAT   653    -201.008-246.360-234.097  1.00  0.00           H  
ATOM   4674  O   WAT   654     393.003 206.689  -4.267  1.00  0.00           O  
ATOM   4675  H1  WAT   654     392.701 205.849  -4.611  1.00  0.00           H  
ATOM   4676  H2  WAT   654     393.807 206.872  -4.753  1.00  0.00           H  
ATOM   4677  O   WAT   655     403.223 -33.738 181.731  1.00  0.00           O  
ATOM   4678  H1  WAT   655     403.293 -32.784 181.711  1.00  0.00           H  
ATOM   4679  H2  WAT   655     402.825 -33.967 180.892  1.00  0.00           H  
ATOM   4680  O   WAT   656      65.486  21.442  84.864  1.00  0.00           O  
ATOM   4681  H1  WAT   656      65.206  21.745  85.728  1.00  0.00           H  
ATOM   4682  H2  WAT   656      65.126  20.558  84.792  1.00  0.00           H  
ATOM   4683  O   WAT   657     349.957 -76.090 234.368  1.00  0.00           O  
ATOM   4684  H1  WAT   657     350.853 -76.230 234.062  1.00  0.00           H  
ATOM   4685  H2  WAT   657     349.901 -76.589 235.183  1.00  0.00           H  
ATOM   4686  O   WAT   658     100.953-100.970  40.067  1.00  0.00           O  
ATOM   4687  H1  WAT   658     101.516-100.282  40.422  1.00  0.00           H  
ATOM   4688  H2  WAT   658     100.066-100.701  40.306  1.00  0.00           H  
ATOM   4689  O   WAT   659      -8.325  63.441 -49.594  1.00  0.00           O  
ATOM   4690  H1  WAT   659      -8.801  64.031 -49.009  1.00  0.00           H  
ATOM   4691  H2  WAT   659      -7.508  63.902 -49.786  1.00  0.00           H  
ATOM   4692  O   WAT   660    -300.059  20.199-262.866  1.00  0.00           O  
ATOM   4693  H1  WAT   660    -300.695  19.873-263.504  1.00  0.00           H  
ATOM   4694  H2  WAT   660    -300.558  20.807-262.321  1.00  0.00           H  
ATOM   4695  O   WAT   661     271.796 194.645 332.453  1.00  0.00           O  
ATOM   4696  H1  WAT   661     271.745 194.327 331.552  1.00  0.00           H  
ATOM   4697  H2  WAT   661     272.674 194.400 332.744  1.00  0.00           H  
ATOM   4698  O   WAT   662    -259.502 -34.589-281.153  1.00  0.00           O  
ATOM   4699  H1  WAT   662    -259.549 -35.507-280.886  1.00  0.00           H  
ATOM   4700  H2  WAT   662    -260.400 -34.269-281.071  1.00  0.00           H  
ATOM   4701  O   WAT   663      54.301 189.821  15.716  1.00  0.00           O  
ATOM   4702  H1  WAT   663      55.048 190.075  16.257  1.00  0.00           H  
ATOM   4703  H2  WAT   663      54.601 189.952  14.817  1.00  0.00           H  
ATOM   4704  O   WAT   664     189.035 -69.191  23.159  1.00  0.00           O  
ATOM   4705  H1  WAT   664     188.398 -69.434  22.487  1.00  0.00           H  
ATOM   4706  H2  WAT   664     188.619 -69.440  23.984  1.00  0.00           H  
ATOM   4707  O   WAT   665     408.749 420.341  64.894  1.00  0.00           O  
ATOM   4708  H1  WAT   665     408.788 419.993  65.785  1.00  0.00           H  
ATOM   4709  H2  WAT   665     408.210 419.711  64.414  1.00  0.00           H  
ATOM   4710  O   WAT   666    -192.990-390.521 -98.386  1.00  0.00           O  
ATOM   4711  H1  WAT   666    -193.694-390.459 -97.740  1.00  0.00           H  
ATOM   4712  H2  WAT   666    -193.225-391.277 -98.924  1.00  0.00           H  
ATOM   4713  O   WAT   667    -171.978   8.354 105.651  1.00  0.00           O  
ATOM   4714  H1  WAT   667    -171.945   7.780 106.416  1.00  0.00           H  
ATOM   4715  H2  WAT   667    -171.350   9.049 105.845  1.00  0.00           H  
ATOM   4716  O   WAT   668     344.059  58.055-151.165  1.00  0.00           O  
ATOM   4717  H1  WAT   668     344.013  58.562-150.354  1.00  0.00           H  
ATOM   4718  H2  WAT   668     343.281  57.498-151.144  1.00  0.00           H  
ATOM   4719  O   WAT   669    -130.587-114.652 355.532  1.00  0.00           O  
ATOM   4720  H1  WAT   669    -130.175-113.791 355.601  1.00  0.00           H  
ATOM   4721  H2  WAT   669    -130.408-115.071 356.374  1.00  0.00           H  
ATOM   4722  O   WAT   670    -265.942 196.330 -36.650  1.00  0.00           O  
ATOM   4723  H1  WAT   670    -265.509 195.574 -37.045  1.00  0.00           H  
ATOM   4724  H2  WAT   670    -266.658 196.536 -37.251  1.00  0.00           H  
ATOM   4725  O   WAT   671    -332.173 618.625  31.752  1.00  0.00           O  
ATOM   4726  H1  WAT   671    -332.211 617.778  32.196  1.00  0.00           H  
ATOM   4727  H2  WAT   671    -332.794 619.174  32.230  1.00  0.00           H  
ATOM   4728  O   WAT   672     131.300-231.118 291.477  1.00  0.00           O  
ATOM   4729  H1  WAT   672     130.639-231.803 291.380  1.00  0.00           H  
ATOM   4730  H2  WAT   672     131.363-230.721 290.609  1.00  0.00           H  
ATOM   4731  O   WAT   673    -187.441 -29.938  21.037  1.00  0.00           O  
ATOM   4732  H1  WAT   673    -186.743 -30.573  20.875  1.00  0.00           H  
ATOM   4733  H2  WAT   673    -187.998 -30.358  21.693  1.00  0.00           H  
ATOM   4734  O   WAT   674    -275.870 621.763 134.356  1.00  0.00           O  
ATOM   4735  H1  WAT   674    -275.359 621.075 133.930  1.00  0.00           H  
ATOM   4736  H2  WAT   674    -275.872 621.522 135.282  1.00  0.00           H  
ATOM   4737  O   WAT   675     -59.363 261.252 105.323  1.00  0.00           O  
ATOM   4738  H1  WAT   675     -59.637 262.100 105.674  1.00  0.00           H  
ATOM   4739  H2  WAT   675     -58.607 261.455 104.772  1.00  0.00           H  
ATOM   4740  O   WAT   676      75.803 -40.694 286.226  1.00  0.00           O  
ATOM   4741  H1  WAT   676      75.029 -40.248 285.883  1.00  0.00           H  
ATOM   4742  H2  WAT   676      76.127 -41.212 285.489  1.00  0.00           H  
ATOM   4743  O   WAT   677     -36.286-380.442-261.953  1.00  0.00           O  
ATOM   4744  H1  WAT   677     -36.549-380.326-262.866  1.00  0.00           H  
ATOM   4745  H2  WAT   677     -36.803-379.797-261.471  1.00  0.00           H  
ATOM   4746  O   WAT   678     168.959 464.949  96.480  1.00  0.00           O  
ATOM   4747  H1  WAT   678     168.442 465.625  96.042  1.00  0.00           H  
ATOM   4748  H2  WAT   678     169.744 465.406  96.782  1.00  0.00           H  
ATOM   4749  O   WAT   679     -68.042-230.405  94.762  1.00  0.00           O  
ATOM   4750  H1  WAT   679     -68.162-229.778  94.049  1.00  0.00           H  
ATOM   4751  H2  WAT   679     -68.087-231.262  94.338  1.00  0.00           H  
ATOM   4752  O   WAT   680      19.819 416.143 150.614  1.00  0.00           O  
ATOM   4753  H1  WAT   680      20.620 416.468 151.026  1.00  0.00           H  
ATOM   4754  H2  WAT   680      19.127 416.707 150.958  1.00  0.00           H  
ATOM   4755  O   WAT   681     120.399-272.855  93.589  1.00  0.00           O  
ATOM   4756  H1  WAT   681     119.986-273.658  93.907  1.00  0.00           H  
ATOM   4757  H2  WAT   681     120.141-272.186  94.223  1.00  0.00           H  
ATOM   4758  O   WAT   682    -213.677 -80.259 -27.979  1.00  0.00           O  
ATOM   4759  H1  WAT   682    -213.443 -79.436 -27.551  1.00  0.00           H  
ATOM   4760  H2  WAT   682    -212.933 -80.837 -27.809  1.00  0.00           H  
ATOM   4761  O   WAT   683     324.317  96.731 -70.140  1.00  0.00           O  
ATOM   4762  H1  WAT   683     324.828  97.504 -70.381  1.00  0.00           H  
ATOM   4763  H2  WAT   683     324.313  96.190 -70.930  1.00  0.00           H  
ATOM   4764  O   WAT   684    -253.465 473.693 -51.870  1.00  0.00           O  
ATOM   4765  H1  WAT   684    -253.772 473.014 -52.471  1.00  0.00           H  
ATOM   4766  H2  WAT   684    -252.575 473.426 -51.642  1.00  0.00           H  
ATOM   4767  O   WAT   685    -350.554 458.208 289.061  1.00  0.00           O  
ATOM   4768  H1  WAT   685    -350.157 458.391 289.913  1.00  0.00           H  
ATOM   4769  H2  WAT   685    -350.262 457.322 288.846  1.00  0.00           H  
ATOM   4770  O   WAT   686      72.309-421.731-385.867  1.00  0.00           O  
ATOM   4771  H1  WAT   686      72.939-421.914-386.564  1.00  0.00           H  
ATOM   4772  H2  WAT   686      71.514-422.190-386.138  1.00  0.00           H  
ATOM   4773  O   WAT   687    -186.041 -87.410 514.063  1.00  0.00           O  
ATOM   4774  H1  WAT   687    -186.212 -86.655 514.626  1.00  0.00           H  
ATOM   4775  H2  WAT   687    -185.941 -87.039 513.187  1.00  0.00           H  
ATOM   4776  O   WAT   688    -187.381 -11.953-191.459  1.00  0.00           O  
ATOM   4777  H1  WAT   688    -187.283 -12.833-191.822  1.00  0.00           H  
ATOM   4778  H2  WAT   688    -187.149 -11.369-192.182  1.00  0.00           H  
ATOM   4779  O   WAT   689     -12.748-245.923 106.446  1.00  0.00           O  
ATOM   4780  H1  WAT   689     -11.858-246.166 106.192  1.00  0.00           H  
ATOM   4781  H2  WAT   689     -12.706-244.978 106.595  1.00  0.00           H  
ATOM   4782  O   WAT   690     284.145  -7.438-149.531  1.00  0.00           O  
ATOM   4783  H1  WAT   690     283.770  -8.245-149.883  1.00  0.00           H  
ATOM   4784  H2  WAT   690     285.059  -7.657-149.353  1.00  0.00           H  
ATOM   4785  O   WAT   691    -179.768  66.805 571.009  1.00  0.00           O  
ATOM   4786  H1  WAT   691    -178.852  66.740 571.278  1.00  0.00           H  
ATOM   4787  H2  WAT   691    -180.103  67.568 571.482  1.00  0.00           H  
ATOM   4788  O   WAT   692    -125.858 154.215   4.746  1.00  0.00           O  
ATOM   4789  H1  WAT   692    -125.188 153.534   4.691  1.00  0.00           H  
ATOM   4790  H2  WAT   692    -125.384 155.031   4.584  1.00  0.00           H  
ATOM   4791  O   WAT   693    -410.237 618.581  26.682  1.00  0.00           O  
ATOM   4792  H1  WAT   693    -411.084 618.734  27.101  1.00  0.00           H  
ATOM   4793  H2  WAT   693    -409.713 619.347  26.914  1.00  0.00           H  
ATOM   4794  O   WAT   694    -148.883 352.954  74.183  1.00  0.00           O  
ATOM   4795  H1  WAT   694    -148.984 352.243  74.816  1.00  0.00           H  
ATOM   4796  H2  WAT   694    -148.122 353.445  74.493  1.00  0.00           H  
ATOM   4797  O   WAT   695     -53.480  37.357-192.587  1.00  0.00           O  
ATOM   4798  H1  WAT   695     -53.195  36.922-191.783  1.00  0.00           H  
ATOM   4799  H2  WAT   695     -52.944  36.964-193.275  1.00  0.00           H  
ATOM   4800  O   WAT   696      66.241  93.296-163.381  1.00  0.00           O  
ATOM   4801  H1  WAT   696      65.450  92.809-163.149  1.00  0.00           H  
ATOM   4802  H2  WAT   696      66.034  93.705-164.221  1.00  0.00           H  
ATOM   4803  O   WAT   697      80.143 142.734  76.016  1.00  0.00           O  
ATOM   4804  H1  WAT   697      80.836 142.130  75.751  1.00  0.00           H  
ATOM   4805  H2  WAT   697      80.597 143.419  76.508  1.00  0.00           H  
ATOM   4806  O   WAT   698     -77.816 -80.780  13.604  1.00  0.00           O  
ATOM   4807  H1  WAT   698     -78.666 -81.217  13.663  1.00  0.00           H  
ATOM   4808  H2  WAT   698     -77.854 -80.294  12.780  1.00  0.00           H  
ATOM   4809  O   WAT   699      59.339-393.316 185.130  1.00  0.00           O  
ATOM   4810  H1  WAT   699      59.286-392.416 184.811  1.00  0.00           H  
ATOM   4811  H2  WAT   699      58.518-393.719 184.848  1.00  0.00           H  
ATOM   4812  O   WAT   700     -11.728  82.962-140.002  1.00  0.00           O  
ATOM   4813  H1  WAT   700     -11.048  83.620-140.145  1.00  0.00           H  
ATOM   4814  H2  WAT   700     -11.278  82.245-139.556  1.00  0.00           H  
ATOM   4815  O   WAT   701     560.834-282.253-198.630  1.00  0.00           O  
ATOM   4816  H1  WAT   701     561.476-282.823-198.208  1.00  0.00           H  
ATOM   4817  H2  WAT   701     560.434-281.767-197.909  1.00  0.00           H  
ATOM   4818  O   WAT   702    -394.090 -14.178 279.355  1.00  0.00           O  
ATOM   4819  H1  WAT   702    -394.567 -14.487 278.585  1.00  0.00           H  
ATOM   4820  H2  WAT   702    -394.444 -14.693 280.080  1.00  0.00           H  
ATOM   4821  O   WAT   703    -241.064  41.833 -92.270  1.00  0.00           O  
ATOM   4822  H1  WAT   703    -241.421  41.118 -92.796  1.00  0.00           H  
ATOM   4823  H2  WAT   703    -241.688  42.549 -92.384  1.00  0.00           H  
ATOM   4824  O   WAT   704     -24.246-232.208-262.941  1.00  0.00           O  
ATOM   4825  H1  WAT   704     -23.601-231.558-263.220  1.00  0.00           H  
ATOM   4826  H2  WAT   704     -24.872-232.250-263.665  1.00  0.00           H  
ATOM   4827  O   WAT   705     467.796-175.542 130.801  1.00  0.00           O  
ATOM   4828  H1  WAT   705     467.799-176.162 130.072  1.00  0.00           H  
ATOM   4829  H2  WAT   705     468.081-174.715 130.413  1.00  0.00           H  
ATOM   4830  O   WAT   706    -181.872   6.205-353.032  1.00  0.00           O  
ATOM   4831  H1  WAT   706    -181.368   7.007-352.896  1.00  0.00           H  
ATOM   4832  H2  WAT   706    -181.230   5.501-352.946  1.00  0.00           H  
ATOM   4833  O   WAT   707    -229.381-216.716 299.352  1.00  0.00           O  
ATOM   4834  H1  WAT   707    -228.874-217.057 298.615  1.00  0.00           H  
ATOM   4835  H2  WAT   707    -228.846-216.908 300.121  1.00  0.00           H  
ATOM   4836  O   WAT   708     134.961 226.399 113.089  1.00  0.00           O  
ATOM   4837  H1  WAT   708     135.348 225.601 112.731  1.00  0.00           H  
ATOM   4838  H2  WAT   708     135.456 227.110 112.680  1.00  0.00           H  
ATOM   4839  O   WAT   709    -267.475-742.315-344.504  1.00  0.00           O  
ATOM   4840  H1  WAT   709    -267.942-742.529-343.697  1.00  0.00           H  
ATOM   4841  H2  WAT   709    -267.934-741.550-344.851  1.00  0.00           H  
ATOM   4842  O   WAT   710     412.540 248.310  50.639  1.00  0.00           O  
ATOM   4843  H1  WAT   710     413.272 248.884  50.414  1.00  0.00           H  
ATOM   4844  H2  WAT   710     412.930 247.438  50.699  1.00  0.00           H  
ATOM   4845  O   WAT   711    -430.199 -51.790-413.278  1.00  0.00           O  
ATOM   4846  H1  WAT   711    -430.484 -50.911-413.528  1.00  0.00           H  
ATOM   4847  H2  WAT   711    -429.245 -51.758-413.335  1.00  0.00           H  
ATOM   4848  O   WAT   712      23.399-420.166 236.142  1.00  0.00           O  
ATOM   4849  H1  WAT   712      23.865-420.289 235.315  1.00  0.00           H  
ATOM   4850  H2  WAT   712      23.903-420.672 236.779  1.00  0.00           H  
ATOM   4851  O   WAT   713     404.141 191.783 433.595  1.00  0.00           O  
ATOM   4852  H1  WAT   713     404.456 192.057 434.456  1.00  0.00           H  
ATOM   4853  H2  WAT   713     403.269 191.426 433.761  1.00  0.00           H  
ATOM   4854  O   WAT   714    -309.872  58.233 137.156  1.00  0.00           O  
ATOM   4855  H1  WAT   714    -310.063  59.131 136.887  1.00  0.00           H  
ATOM   4856  H2  WAT   714    -309.256  58.325 137.882  1.00  0.00           H  
ATOM   4857  O   WAT   715    -202.269-148.619 123.911  1.00  0.00           O  
ATOM   4858  H1  WAT   715    -202.768-149.433 123.979  1.00  0.00           H  
ATOM   4859  H2  WAT   715    -202.933-147.938 123.807  1.00  0.00           H  
ATOM   4860  O   WAT   716     137.979 184.320 214.837  1.00  0.00           O  
ATOM   4861  H1  WAT   716     138.930 184.413 214.786  1.00  0.00           H  
ATOM   4862  H2  WAT   716     137.839 183.392 215.023  1.00  0.00           H  
ATOM   4863  O   WAT   717     364.922 519.607 247.756  1.00  0.00           O  
ATOM   4864  H1  WAT   717     364.866 518.837 248.323  1.00  0.00           H  
ATOM   4865  H2  WAT   717     365.453 520.230 248.251  1.00  0.00           H  
ATOM   4866  O   WAT   718     205.382  10.387  -6.725  1.00  0.00           O  
ATOM   4867  H1  WAT   718     205.849   9.723  -7.232  1.00  0.00           H  
ATOM   4868  H2  WAT   718     205.910  11.180  -6.825  1.00  0.00           H  
ATOM   4869  O   WAT   719       1.655 323.296 340.505  1.00  0.00           O  
ATOM   4870  H1  WAT   719       1.320 324.059 340.975  1.00  0.00           H  
ATOM   4871  H2  WAT   719       1.031 322.598 340.705  1.00  0.00           H  
ATOM   4872  O   WAT   720    -261.804-205.573 305.460  1.00  0.00           O  
ATOM   4873  H1  WAT   720    -262.360-205.708 304.692  1.00  0.00           H  
ATOM   4874  H2  WAT   720    -262.020-204.690 305.760  1.00  0.00           H  
ATOM   4875  O   WAT   721     103.663 127.342-124.663  1.00  0.00           O  
ATOM   4876  H1  WAT   721     102.763 127.668-124.658  1.00  0.00           H  
ATOM   4877  H2  WAT   721     104.201 128.128-124.764  1.00  0.00           H  
ATOM   4878  O   WAT   722    -110.109-281.703  60.164  1.00  0.00           O  
ATOM   4879  H1  WAT   722    -109.536-281.206  59.579  1.00  0.00           H  
ATOM   4880  H2  WAT   722    -110.932-281.782  59.681  1.00  0.00           H  
ATOM   4881  O   WAT   723    -167.157 -57.989 651.423  1.00  0.00           O  
ATOM   4882  H1  WAT   723    -166.645 -58.015 650.615  1.00  0.00           H  
ATOM   4883  H2  WAT   723    -167.951 -57.510 651.187  1.00  0.00           H  
ATOM   4884  O   WAT   724     152.643   7.704  70.723  1.00  0.00           O  
ATOM   4885  H1  WAT   724     152.700   6.949  71.309  1.00  0.00           H  
ATOM   4886  H2  WAT   724     151.938   8.238  71.087  1.00  0.00           H  
ATOM   4887  O   WAT   725    -395.657  44.068 454.219  1.00  0.00           O  
ATOM   4888  H1  WAT   725    -396.298  44.560 454.732  1.00  0.00           H  
ATOM   4889  H2  WAT   725    -394.961  44.698 454.037  1.00  0.00           H  
ATOM   4890  O   WAT   726     146.684-117.855 441.247  1.00  0.00           O  
ATOM   4891  H1  WAT   726     146.405-118.770 441.237  1.00  0.00           H  
ATOM   4892  H2  WAT   726     146.000-117.401 441.739  1.00  0.00           H  
ATOM   4893  O   WAT   727    -274.402-164.104 -31.210  1.00  0.00           O  
ATOM   4894  H1  WAT   727    -274.602-164.651 -30.450  1.00  0.00           H  
ATOM   4895  H2  WAT   727    -274.624-163.216 -30.931  1.00  0.00           H  
ATOM   4896  O   WAT   728     224.828-269.653 -57.192  1.00  0.00           O  
ATOM   4897  H1  WAT   728     224.130-269.718 -57.844  1.00  0.00           H  
ATOM   4898  H2  WAT   728     225.415-268.980 -57.535  1.00  0.00           H  
ATOM   4899  O   WAT   729     150.838 315.278 -79.973  1.00  0.00           O  
ATOM   4900  H1  WAT   729     150.052 314.739 -80.060  1.00  0.00           H  
ATOM   4901  H2  WAT   729     150.506 316.154 -79.776  1.00  0.00           H  
ATOM   4902  O   WAT   730     -16.223-121.782 548.506  1.00  0.00           O  
ATOM   4903  H1  WAT   730     -15.578-121.849 549.210  1.00  0.00           H  
ATOM   4904  H2  WAT   730     -15.744-122.038 547.718  1.00  0.00           H  
ATOM   4905  O   WAT   731    -483.669 262.950 234.429  1.00  0.00           O  
ATOM   4906  H1  WAT   731    -483.627 263.031 233.476  1.00  0.00           H  
ATOM   4907  H2  WAT   731    -484.283 263.633 234.700  1.00  0.00           H  
ATOM   4908  O   WAT   732      71.234 462.708 376.695  1.00  0.00           O  
ATOM   4909  H1  WAT   732      71.195 463.364 375.998  1.00  0.00           H  
ATOM   4910  H2  WAT   732      72.097 462.306 376.597  1.00  0.00           H  
ATOM   4911  O   WAT   733     166.579 108.541-407.454  1.00  0.00           O  
ATOM   4912  H1  WAT   733     165.950 108.594-406.735  1.00  0.00           H  
ATOM   4913  H2  WAT   733     166.316 109.238-408.054  1.00  0.00           H  
ATOM   4914  O   WAT   734      -5.371 101.967  19.959  1.00  0.00           O  
ATOM   4915  H1  WAT   734      -5.212 102.080  19.023  1.00  0.00           H  
ATOM   4916  H2  WAT   734      -6.324 101.915  20.036  1.00  0.00           H  
ATOM   4917  O   WAT   735     187.387  -0.063  72.822  1.00  0.00           O  
ATOM   4918  H1  WAT   735     186.960  -0.413  72.040  1.00  0.00           H  
ATOM   4919  H2  WAT   735     188.079   0.505  72.483  1.00  0.00           H  
ATOM   4920  O   WAT   736     -80.394 279.313 192.819  1.00  0.00           O  
ATOM   4921  H1  WAT   736     -79.723 279.962 193.028  1.00  0.00           H  
ATOM   4922  H2  WAT   736     -81.181 279.829 192.644  1.00  0.00           H  
ATOM   4923  O   WAT   737     248.804-323.117-496.172  1.00  0.00           O  
ATOM   4924  H1  WAT   737     249.671-323.516-496.238  1.00  0.00           H  
ATOM   4925  H2  WAT   737     248.953-322.189-496.351  1.00  0.00           H  
ATOM   4926  O   WAT   738    -562.060-143.746-238.239  1.00  0.00           O  
ATOM   4927  H1  WAT   738    -562.570-143.195-237.646  1.00  0.00           H  
ATOM   4928  H2  WAT   738    -561.973-143.224-239.037  1.00  0.00           H  
ATOM   4929  O   WAT   739     -40.969  70.634 451.519  1.00  0.00           O  
ATOM   4930  H1  WAT   739     -41.079  69.894 450.922  1.00  0.00           H  
ATOM   4931  H2  WAT   739     -41.291  71.389 451.027  1.00  0.00           H  
ATOM   4932  O   WAT   740    -291.256 219.257-158.744  1.00  0.00           O  
ATOM   4933  H1  WAT   740    -291.176 219.956-158.095  1.00  0.00           H  
ATOM   4934  H2  WAT   740    -290.687 219.532-159.463  1.00  0.00           H  
ATOM   4935  O   WAT   741    -443.081-135.769 311.405  1.00  0.00           O  
ATOM   4936  H1  WAT   741    -442.448-135.966 312.096  1.00  0.00           H
[truncated: 1,699,388 more chars]
