# Supplementary material for: Structural basis of synthetic agonist activation of the nuclear receptor REV-ERB
Source: Nat Commun. 2022 Nov 21;13:7131. doi: 10.1038/s41467-022-34892-4 (PMC9681850; doi:10.1038/s41467-022-34892-4)
Supplement: Supplementary file 8 — Source Data [file 41467_2022_34892_MOESM8_ESM.xlsx]

## Sheet: Sheet1
Bmal1 (Fig. 2c)	vehicle	STL1267	SR9009
	1.0583	0.58	0.6576
	0.9473	0.676	0.6833
	1.1647	0.6148	0.6229
	0.8567	0.7607	0.699
Fig 2a
DMSO	1uM STL1267	2uM STL1267	5uM STL1267	10uM STL1267	20uM STL1267	1uM SR009	2uM SR909	5uM SR9009	10uM SR9009	20uM SR9009
101.976	100.259	94.905	93.8443	88.9955	83.6922	97.2789	100.006	99.2992	106.875	91.723
84.1467	103.289	99.6528	82.581	75.7624	74.4997	85.5104	84.3488	90.5108	80.1566	73.742
113.138	114.098	117.735	107.936	90.8643	94.7535	113.189	101.774	87.6823	109.199	95.107
115.159	100.562	107.532	102.38	100.208	87.2782	114.805	112.583	102.582	93.9453	95.2585
104.3	101.976	113.391	83.3891	77.7322	90.0057	107.077	88.7935	76.621	73.8936	84.7528
90.1572	107.785	106.219	98.2385	91.3189	93.8948	107.33	85.3589	82.8335	70.661	75.1058
97.6829	108.29	106.421	86.8237	89.0965	95.4101	98.8951	86.1671	95.5616	84.7528	92.3796
93.4402	110.916	103.794	96.4202	88.0359	87.8338	92.8847	96.3697	87.3793	82.682	105.158
Fig. 2b
DMSO	1 uM SR9009	2 uM SR9009	5 uM SR9009	10 uM SR9009	20 uM SR9009	1 uM STL1267	2 uM STL1267	5 uM STL1267	10 uM STL1267	20 uM STL1267
97.4542	96.141	73.3671	97.5233	81.4883	29.4436	92.0631	85.9463	92.9616	88.9874	77.9634
105.472	87.1558	83.0434	96.3829	68.2525	32.6575	77.3068	90.0242	90.6808	85.3588	78.8964
97.0741	95.0006	96.4175	104.02	56.4681	37.392	87.5705	93.8256	91.0609	77.2722	75.3024
	119.571	95.0006	104.331	49.4183	34.0399	94.4131	90.5771	85.0824	82.9397	82.4905
	103.64	98.2145	114.111	62.032	33.6597	98.2145	97.5579	101.498	90.0242	83.4236
		106.301	109.239	78.1707	55.6387	106.232	103.433	105.679	92.8925	81.9721
		112.141	109.791	78.3435	64.9695	102.707	103.26	104.435	94.5859	84.5985
		107.994	104.884	86.2228	68.7363		102.949	94.6204	92.7197	90.5771
Fig 2c
mt-Nd1				mt-co1
DMSO	10uM SR9009	5uM SR1267		DMSO	10uM SR9009	5uM SR1267
1.1388	2.55211	3.87266		1.63867	2.15588	7.74834
0.878414	2.45468	3.55655		0.610058	1.89141	5.29635
0.222519	2.85086	4.50111		0.503827	2.71062	5.74243
Fig 2d
vlcad				lcad				scad
DMSO	5uM SR9009	5uM SR1267		DMSO	5uM SR9009	5uM SR1267		DMSO	5uM SR9009	5uM SR1267
0.890928	4.67282	14.2905		1.20236	7.81834	25.4657		1.20236	7.81834	25.4657
1.08811	8.26431	16.1127		0.635817	12.2428	24.2235		0.635817	12.2428	24.2235
1.03203	11.0291	7.59925		1.30891	17.8958	14.2579		1.30891	17.8958	14.2579
Fig. 2e
lkb1				sirt1				nampt				Ppargca1
DMSO	5uM SR9009	5uM SR1267		DMSO	5uM SR9009	5uM SR1267		DMSO	5uM SR9009	5uM SR1267		DMSO	5uM SR9009	5uM SR1267
1.57962	1.27518	4.34925		1.40962	1.63481	4.32965		1.28278	2.16815	4.11168		0.679964	5.40546	8.42543
0.977493	3.25952	3.55605		0.816402	3.33457	3.47386		0.919081	3.50421	2.53723		0.922473	8.10469	7.08103
0.647873	3.30008	2.4615		0.868498	3.95792	1.95603		0.848186	3.68272	1.9657		1.59384	6.86492	5.71047
supplementary Fig 2b
Vehicle	STL1267
0.982394	0.947545
0.777397	0.611476
0.849095	0.428817
1.63163	0.619965
0.777168	0.806122
1.21774	0.409917
